# Supplementary material for: Cefdinir reprograms Gram‐positive bacteria to synergize with lysozyme against superbugs
Source: mLife. 2026 Jun 12;5(3):355–68. doi: 10.1002/mlf2.70080 (PMC13327612; doi:10.1002/mlf2.70080)
Supplement: Supplementary file 2 — Table S1. [file MLF2-5-355-s004.xlsx]

## Sheet: Table_S1 The HTS results
Table S1: The high-throughput screening results
Compounds name	MRSA			MRSE
	Compound alone (Average of OD600)	Combination (Average of OD600)	Combination inhibition ratio (%)	Compound alone (Average of OD600)	Combination (Average of OD600)	Combination inhibition ratio (%)
Cefdinir	0.6975	0.0564	99.1647	0.6206	0.0528	99.684
2,4-Diacetylphloroglucinol	0.2097	0.0588	95.0851	0.09	0.0686	54.8718
Delafloxacin (meglumine)	0.177	0.0629	90.5556	0.1374	0.0639	85.0694
α-Mangostin	0.6972	0.1389	86.3974	0.6401	0.1529	82.7024
SOICR-IN-1	0.6181	0.143	83.7771	0.3203	0.3305	-3.7876
Rifamycin S	0.1545	0.074	77.7778	0.5935	0.0967	91.576
Slingshot inhibitor D3	0.4459	0.149	75.1836	0.6957	0.6991	-0.527377
Sovilnesib	0.6933	0.2109	75.1051	0.7301	0.4702	38.2712
Adomeglivant	0.6434	0.2071	73.6496	0.7098	0.2064	76.4117
J14	0.5604	0.2028	70.2002	0.5929	0.4399	28.234
LUF6000	0.1113	0.071	66.8325	0.1491	0.0901	60.1427
VT107	0.7623	0.2931	65.9637	0.6816	0.2508	68.3159
Carubicin (hydrochloride)	0.112	0.0722	65.2459	0.5895	0.4464	26.5738
Eclalbasaponin I	0.7412	0.2921	65.0681	0.6944	0.687	1.15014
Sertaconazole (nitrate)	0.593	0.2603	61.3838	0.4977	0.079	93.7318
Leachianone A	0.5877	0.2609	60.8906	0.3894	0.1533	69.7695
PPTN (hydrochloride)	0.5663	0.2585	59.7322	0.2646	0.2632	0.655431
GDC-0879	0.1354	0.0861	58.4123	0.3345	0.3656	-10.97
Eeyarestatin I	0.5929	0.2857	56.6894	0.0676	0.0697	-12.6506
MCB-3681	0.1204	0.0813	56.3401	0.1046	0.0835	39.3657
INDY	0.6986	0.3562	52.8721	0.4448	0.4658	-5.33266
SPEN-IN-1	0.5764	0.303	52.0365	0.5815	0.1949	72.8746
FBPase-1 inhibitor-1	0.6928	0.3672	50.7323	0.63	0.4295	34.6287
Benzyldimethylstearylammonium (chloride)	0.1393	0.0946	50.6229	0.1157	0.1073	12.983
Oxacillin (sodium salt)	0.3278	0.192	49.0607	0.213	0.2225	-5.8642
CH7057288	0.8403	0.4532	49.0435	0.5838	0.4568	23.8363
BRITE-338733	0.5	0.2798	49.0423	0.2951	0.3154	-8.31626
Dynapyrazole-A	0.7448	0.4094	48.3425	0.6434	0.4953	25
BAM 15	0.5416	0.305	48.2267	0.5401	0.36	36.8227
Kuwanon A	0.4573	0.2645	47.4526	0.058	0.056	28.5714
(+)-Fluprostenol	0.8256	0.4591	47.3147	0.5804	0.5178	11.8247
NHI-2	0.7726	0.434	46.9235	0.6883	0.6239	10.1051
Mavatrep	0.5291	0.3054	46.7894	0.3407	0.3202	7.07629
Carbadox	0.545	0.3169	46.1741	0.3584	0.2608	31.7502
Ipfencarbazone	0.9555	0.5399	45.948	0.9207	0.7304	21.8811
SMAP-2	0.8839	0.504	45.6117	0.6759	0.5704	16.8827
AN0128	0.0751	0.0642	45.2282	0.074	0.0785	-19.5652
5'-O-DMT-N2-ibu-dG	0.84	0.4832	45.2218	0.8235	0.4671	46.1359
Adiphenine (hydrochloride)	0.6766	0.3951	44.9968	0.5754	0.6004	-4.76735
Caryophyllene oxide	0.8761	0.5061	44.843	0.6476	0.7354	-14.7167
AZ876	0.8164	0.474	44.7348	0.6043	0.535	12.5249
TAS4464	0.941	0.544	44.6067	0.7582	0.5856	24.4061
Glabrol	0.5498	0.3298	44.1059	0.5147	0.1218	84.7315
Garcinone C	0.8531	0.4997	44.0593	0.9111	0.4186	57.2608
1-Dodecylimidazole	0.4965	0.3007	43.9506	0.6367	0.4831	26.225
SR15006	1.0014	0.5878	43.5185	0.7774	0.6648	15.5011
Emapunil	0.8794	0.5195	43.4452	0.6328	0.6782	-7.80337
GNE0877	0.6029	0.3641	43.2687	0.435	0.4475	-3.25521
UNC10217938A	0.8865	0.5254	43.2196	0.7085	0.6076	15.346
PKR-IN-C51	0.8595	0.5112	43.0798	0.9204	0.7616	18.2655
Brilacidin (tetrahydrochloride)	0.0842	0.0699	43.0723	0.0893	0.0631	68.4073
Tetramethylcurcumin	0.8499	0.5058	43.0717	0.7015	0.4995	31.053
(Rac)-Byakangelicin	0.7995	0.4816	42.4716	0.8381	0.6438	24.6856
N-Desethyl Sunitinib (hydrochloride)	0.8048	0.486	42.2924	0.6052	0.4943	20.0108
Bufalin	0.8005	0.4838	42.2548	0.6038	0.5775	4.7576
(Ethoxymethyl)benzene	0.8174	0.4946	42.119	0.7645	0.5916	24.2327
PNPG	0.8456	0.5112	42.0841	0.589	0.6707	-15.1859
Trifluralin	0.8668	0.5239	42.0324	0.8563	0.6022	31.5535
Cetalkonium (chloride)	0.0891	0.0731	41.9948	0.0887	0.069	52.2546
14-Naphthoquinone	0.7916	0.4809	41.9525	0.6741	0.5474	20.3338
1G244	0.6179	0.3801	41.9474	0.4805	0.439	9.6624
Laetanine	0.574	0.3548	41.912	0.7039	0.617	13.3098
Handelin	0.9429	0.5697	41.8433	0.5995	0.4866	20.5834
Omadacycline (hydrochloride)	0.1017	0.0805	41.8146	0.0961	0.0932	6.43016
Cetylpyridinium (chloride)	0.1036	0.0817	41.635	0.0834	0.0904	-21.6049
WZ8040	0.613	0.3791	41.6192	0.5883	0.6117	-4.35511
Halcinonide	0.7884	0.4819	41.565	0.6713	0.5616	17.685
AZD8329	0.8216	0.5015	41.5391	0.6611	0.6512	1.62268
GI-530159	0.5051	0.3166	41.5107	0.4479	0.5086	-15.2935
Ticlatone	0.5111	0.3211	41.2954	0.5649	0.4356	25.1605
LY450108	0.6437	0.3992	41.2519	0.3937	0.4453	-15.0569
Mapracorat	0.87	0.5329	41.16	1.0093	0.6123	41.4275
Eicosapentaenoic acid methyl ester	0.8684	0.532	41.1549	0.7411	0.6197	17.5917
MG-115	0.7766	0.4812	40.7111	0.7615	0.6971	9.06404
Delpazolid	0.0665	0.0602	40.6452	0.0688	0.0664	13.4831
Mogroside II-A2	0.7712	0.4797	40.4749	0.6274	0.5064	20.9924
DprE1-IN-2	0.5421	0.3435	40.4398	0.4533	0.4734	-4.99627
M-110	0.6346	0.3986	40.4387	0.5628	0.5306	6.29152
Cefozopran (hydrochloride)	0.1128	0.0879	40.2913	0.1083	0.0703	66.3176
MODAG-001	0.6677	0.4203	40.1168	0.5536	0.5833	-5.90927
YAP/TAZ inhibitor-2	0.8143	0.5084	40.076	0.6421	0.532	18.6263
Luteolinidin (chloride)	0.8388	0.5234	40.0355	0.6129	0.5713	7.40345
EG01377 (dihydrochloride)	0.8312	0.5192	39.9897	0.5908	0.5359	10.1704
Methyl 3-O-methylgallate	0.5857	0.372	39.9663	0.4771	0.4685	2.01831
Elsubrutinib	1.0091	0.6274	39.8393	0.7779	0.741	5.07635
SETDB1-TTD-IN-1 (TFA)	0.766	0.4812	39.8322	0.6657	0.5759	14.6088
Nisoxetine	0.8296	0.5198	39.7894	0.7613	0.6216	19.6677
Etofylline clofibrate	0.5554	0.3548	39.77	0.5475	0.5843	-7.41188
PF 1022A	0.9118	0.5695	39.7653	0.7157	0.5997	17.4515
Fusidic acid	0.1035	0.0828	39.4286	0.0941	0.0734	48.0278
FTI 276 (TFA)	0.8451	0.5327	39.3401	0.8202	0.7557	8.38534
Z-WEHD-FMK	0.8379	0.5289	39.268	0.6888	0.4933	30.6522
H-D-Ser-OMe.HCl	0.81	0.5135	39.0646	0.6111	0.5664	7.98072
TAK-733	0.8869	0.5608	39.0118	0.6961	0.6381	8.99085
TGFβ1-IN-1	0.5926	0.3814	38.9956	0.7335	0.6236	16.1026
35-Di-tert-butylphenol	0.8809	0.5585	38.8481	0.7828	0.6088	23.777
NaV1.7 inhibitor-1	0.7772	0.4951	38.846	0.6642	0.533	21.396
C-DIM12	0.8874	0.5657	38.4625	0.8544	0.4471	50.697
(+)-PD 128907 hydrochloride	0.58	0.3768	38.4121	0.5564	0.4407	22.8928
IRE1α kinase-IN-2	0.718	0.4618	38.4108	0.638	0.5531	14.4634
mTRP-2 (180-188)	0.7307	0.4705	38.2816	0.7105	0.4401	41.0008
Daclatasvir	0.6635	0.4291	38.2694	0.5141	0.5362	-4.77219
Prolyl Endopeptidase Inhibitor 1	0.8699	0.5578	38.1121	0.8875	0.763	14.8834
GAT211	0.857	0.5515	37.9032	0.8577	0.5965	32.3788
AZD2906	0.8649	0.5566	37.8793	0.815	0.7765	5.03927
LASV inhibitor 3.3	0.6246	0.4075	37.8487	0.515	0.4778	8.01724
Senkyunolide H	0.6597	0.4294	37.8347	0.5259	0.6148	-18.7197
STF-118804	0.8022	0.5181	37.8195	0.6444	0.5159	21.6549
Licochalcone C	0.9522	0.6115	37.8051	0.7215	0.6259	14.258
Indeglitazar	0.7759	0.5023	37.7431	0.666	0.5769	14.4878
Thyroxine sulfate	0.7987	0.5171	37.6622	0.6536	0.6301	3.89977
Hexaconazole	0.8654	0.56	37.5	0.8314	0.6672	21.0405
O4I2	0.9151	0.5914	37.4609	0.8918	0.7674	14.7954
MF-766	0.8163	0.53	37.4102	0.7434	0.6229	17.4032
Diethyl maleate	0.6905	0.4514	37.3886	0.7088	0.7063	0.380055
Nanchangmycin	0.1038	0.0841	37.3106	0.0803	0.0739	21.843
FTT5	0.9313	0.6035	37.2373	0.7279	0.6513	11.3163
3-Oxo-46-choladien-24-oic acid	0.7499	0.4899	37.2013	0.6981	0.6912	1.0663
SB-611812	0.8096	0.5275	37.1869	0.8048	0.5295	36.5216
GPX4-IN-3	0.7441	0.4866	37.1519	0.7225	0.5436	26.6418
Ticagrelor	0.8614	0.5609	37.0805	0.8119	0.5759	31.0159
hPGDS-IN-1	0.7525	0.4925	37.0634	0.6503	0.6746	-4.05473
DCLK1-IN-1	0.8256	0.5386	37.0514	0.634	0.699	-11.1492
Fananserin	0.8392	0.5473	37.0337	0.7525	0.5639	26.8852
Camicinal hydrochloride	0.7447	0.4881	36.9901	0.6087	0.5099	17.7156
Bimosiamose	0.9012	0.5878	36.8619	0.6982	0.5271	26.437
CCT007093	0.7676	0.5038	36.8127	0.6915	0.5628	20.0937
PRT062607 (Hydrochloride)	0.7582	0.498	36.793	0.6206	0.5487	12.6229
PF-00446687	0.8566	0.5608	36.718	0.646	0.4976	24.9412
5101520-Tetrakis(p-tolyl)porphyrin	0.6827	0.4511	36.663	0.6381	0.5642	12.5873
Cav 2.2 blocker 1	0.8346	0.5475	36.6386	0.8173	0.567	32.6634
BIOTIN-PEG11-SH	0.8571	0.5621	36.596	0.7736	0.5606	29.4769
C-021	0.7963	0.5237	36.5759	0.7303	0.5551	25.7913
(R)-5-Oxopyrrolidine-2-carboxylic acid	0.8327	0.5476	36.4718	0.6488	0.6082	6.79157
Mavacamten	0.7438	0.492	36.3453	0.7713	0.6136	21.8937
JQAD1	0.8126	0.5358	36.3445	0.8336	0.5958	30.3859
Cevimeline (hydrochloride hemihydrate)	0.7535	0.4983	36.3274	0.6827	0.5451	21.7825
Pyridaben	0.9015	0.5934	36.2257	0.6499	0.6681	-3.0389
AS1810722	0.7293	0.4841	36.1492	0.6732	0.6284	7.20026
Ibrolipim	0.7459	0.4947	36.1491	0.7238	0.5924	19.5303
Aristolochic acid A	0.7766	0.5148	36.0805	0.6353	0.5287	18.2441
NPS 2390	0.841	0.556	36.0759	0.815	0.5307	37.212
Cardamonin	0.844	0.558	36.0656	0.6839	0.5533	20.6352
Crisnatol	0.8767	0.5794	36.0058	0.603	0.5021	18.279
GS967	0.8308	0.5503	35.9708	0.7534	0.6102	20.3872
α-Zearalenol	0.7929	0.5262	35.9482	0.6154	0.5858	5.24451
S119-8	0.8929	0.591	35.8594	0.8382	0.6211	27.5788
YUM70	0.6899	0.4614	35.7646	0.6943	0.6162	12.1405
Losartan Carboxylic Acid	0.7742	0.5164	35.6471	0.7347	0.5499	27.0294
Febuxostat	0.7868	0.5247	35.6211	0.6491	0.6141	5.85186
Benzophenonetetracarboxylic acid	0.7967	0.5313	35.5907	0.7628	0.6934	9.74993
Muscone	0.7771	0.5193	35.5048	0.8242	0.5817	31.3632
LY2828360	0.7717	0.5166	35.3961	0.6765	0.5808	15.2998
DODAP	0.7591	0.5085	35.3905	0.8928	0.5281	43.3238
Pi-Methylimidazoleacetic acid (hydrochloride)	0.6683	0.4502	35.3313	0.7276	0.7149	1.87703
Toltrazuril	0.5602	0.3818	35.0353	0.5461	0.5631	-3.43365
Samatasvir	0.6366	0.4316	35.0068	0.6173	0.3974	38.831
Tyramine (hydrochloride)	0.7443	0.5017	34.9921	0.7011	0.5658	20.8122
CDK-IN-2	0.8233	0.5532	34.9735	0.6107	0.5477	11.256
Nezukone	0.856	0.5745	34.9689	0.7723	0.5899	25.2877
Plazinemdor	0.7273	0.4912	34.9105	0.8241	0.5046	41.3271
Betulone	0.8122	0.5467	34.8791	0.646	0.5493	16.2521
BMS493	0.7549	0.5094	34.8771	0.6318	0.5376	16.219
Ferroheme	0.7731	0.5215	34.8428	0.7463	0.5655	26.0032
L-690330	0.8278	0.5575	34.7966	0.7994	0.6655	17.8915
BRD0539	0.5946	0.4055	34.7866	0.4991	0.4926	1.45057
Piceatannol	0.89	0.5982	34.7795	0.6134	0.6981	-15.0605
Terfenadine	0.6488	0.4412	34.7273	0.5572	0.5316	5.05729
6-Methylflavone	0.8731	0.5878	34.7038	0.584	0.4943	16.8293
ERAP2-IN-1	0.8374	0.5646	34.6897	0.7938	0.7009	12.5067
2-Iodoaniline	0.7292	0.494	34.68	0.8498	0.627	27.8918
SulfoxFluor	0.8835	0.5948	34.6787	0.6814	0.7906	-17.3223
RGX-104	0.7795	0.527	34.6603	0.6753	0.524	24.2351
RYL-552	0.7929	0.5358	34.6543	0.8343	0.6171	27.7288
Usmarapride	0.8316	0.5612	34.64	0.6926	0.5565	21.2126
Corypalmine	0.595	0.4071	34.5404	0.6948	0.6508	6.83442
Tetrahydro-2H-pyran-2-one	0.8302	0.5612	34.5226	0.6078	0.5515	10.1114
Tigecycline (tetramesylate)	0.0684	0.0624	34.4828	0.0682	0.0677	2.90698
YKL-5-124	0.7516	0.5101	34.4705	0.7246	0.5862	20.5463
GSK2647544	0.6243	0.427	34.4148	0.4671	0.5344	-16.174
Co 101244 (hydrochloride)	0.7987	0.5421	34.3186	0.7428	0.5357	29.9364
Carboxyamidotriazole	0.8191	0.5559	34.2664	0.7827	0.5933	25.8849
Deltorphin 2 (TFA)	0.7522	0.512	34.2556	0.6863	0.5391	23.1702
Sunifiram	0.774	0.5265	34.2324	0.753	0.6323	17.1937
Ocarocoxib	0.8472	0.575	34.1874	0.9194	0.83	10.2948
IHVR-19029	0.836	0.5679	34.1529	0.533	0.5537	-4.29461
Indirubin Derivative E804	0.7038	0.481	34.1299	0.5918	0.4885	19.1013
ML171	0.7431	0.5071	34.0991	0.7801	0.7203	8.20189
Glibenclamide	0.8117	0.5532	33.9819	0.7598	0.6246	19.0745
Adenosine receptor antagonist 3	0.7008	0.4805	33.9027	0.7271	0.5525	25.8246
Opaganib	0.7402	0.5068	33.8654	0.7994	0.5619	31.7344
MT-802	0.8993	0.6122	33.8442	0.8442	0.7465	12.3172
Methyl anisate	0.665	0.4575	33.7948	0.5564	0.5391	3.42303
3-Hydroxy-4-aminopyridine	0.8702	0.5934	33.7891	0.5955	0.6511	-10.2112
Zuranolone	0.7559	0.5183	33.7069	0.7727	0.518	35.2917
HB007	0.4947	0.3456	33.6038	0.5389	0.2885	51.322
Pyridoxal isonicotinoyl hydrazone	0.6103	0.4225	33.5777	0.5862	0.4506	25.3363
T-00127_HEV1	0.6982	0.481	33.56	0.6645	0.6024	10.1222
Gypsogenin	0.8223	0.5635	33.5537	0.6743	0.4966	28.5095
Ganoderic acid DM	0.6745	0.4653	33.5525	0.565	0.5203	8.6965
Levodropropizine	0.8126	0.5572	33.5347	0.7991	0.6479	20.2112
Lys-[Des-Arg9]Bradykinin (TFA)	0.7164	0.4934	33.5137	0.7336	0.655	11.5148
Cycloastragenol	0.8114	0.5566	33.5087	0.8666	0.65	26.5571
Odiparcil	0.6689	0.4623	33.4358	0.6124	0.5316	14.3926
Fenhexamid	0.5108	0.3573	33.3841	0.6642	0.5493	18.7378
MCC950 (sodium)	0.7507	0.5174	33.3429	0.6545	0.6152	6.51201
ITD-1	0.6216	0.4315	33.3158	0.8203	0.6107	27.2455
VU041	0.7877	0.5427	33.2564	0.6379	0.6312	1.14159
PF-04418948	0.7715	0.532	33.2408	0.6986	0.5395	24.5676
(-)-Epipodophyllotoxin	0.7568	0.5226	33.1822	0.6255	0.5734	9.06876
K-Ras(G12C) inhibitor 12	0.8316	0.5727	33.1668	0.737	0.5805	22.8134
Arenobufagin	0.6396	0.4444	33.1634	0.5567	0.6005	-8.66126
Byakangelicol	0.5739	0.4006	33.1421	0.5637	0.4614	19.9532
4-Methylumbelliferyl-α-D-galactopyranoside	0.7312	0.5061	33.0932	0.639	0.5843	9.30272
Trichlormethiazide	0.6875	0.4772	33.0401	0.6102	0.5545	9.96066
AS2444697	0.8272	0.571	33.007	0.7687	0.5747	27.0308
Quiflapon	0.7388	0.5119	32.9892	0.7639	0.5258	33.3988
BMS-983970	0.8156	0.5635	32.9715	0.78	0.6616	16.2414
Lidocaine (hydrochloride)	0.775	0.5365	32.942	0.59	0.5064	15.5102
L-161982	0.7642	0.5293	32.9361	0.649	0.5694	13.311
JW480	0.8113	0.561	32.9212	0.873	0.7648	13.163
Pitolisant	0.7061	0.4908	32.8652	0.62	0.5178	17.9613
BI 99179	0.8081	0.5596	32.8226	0.7885	0.6884	13.5729
Syringic acid	0.8402	0.5813	32.8054	0.6977	0.5927	16.2363
p-Coumaric Acid Ethyl Ester	0.6442	0.4497	32.7883	0.5678	0.5366	6.03715
Xylometazoline (hydrochloride)	0.8327	0.5768	32.7363	0.769	0.5397	31.9359
N-Decyl-NN-dimethyldecan-1-aminium (chloride)	0.062	0.0584	32.7273	0.0562	0.0557	9.61538
Tenovin-3	0.8171	0.5666	32.6981	0.7216	0.585	20.3698
DDR1-IN-1	0.7322	0.5096	32.6776	0.6734	0.4433	36.9698
Oxadiazon	0.5848	0.4108	32.5965	0.4685	0.5165	-11.497
Bevirimat	0.7055	0.4923	32.5745	0.6444	0.6673	-3.85912
Dilazep (dihydrochloride)	0.7622	0.5306	32.5647	0.7542	0.617	19.5108
Toosendanin	0.873	0.6059	32.4939	0.7268	0.5915	20.0207
Polyphyllin II	0.7744	0.5395	32.4717	0.7643	0.7807	-2.29917
Bucillamine	0.7045	0.4928	32.3948	0.6384	0.524	19.4757
ONX-0914 (TFA)	0.8265	0.5759	32.3146	0.6532	0.5907	10.3786
4-Epioxytetracycline	0.8187	0.5722	32.1089	0.7743	0.6618	15.5537
NPPM 6748-481	0.7778	0.5445	32.0996	0.6666	0.4966	27.6153
(S)-GFB-12811	0.6883	0.4842	32.0257	0.8228	0.5756	32.029
YIL781 (hydrochloride)	0.7996	0.5603	31.9663	0.6275	0.5659	10.6852
LSP-249	0.5503	0.3907	31.9648	0.5759	0.543	6.26786
VU6028418	0.6958	0.4897	31.9634	0.5119	0.7484	-51.3126
AM679	0.8681	0.607	31.9545	0.8554	0.6408	26.6783
EMI48	0.8904	0.6222	31.9514	0.6902	0.5436	22.9349
Picroside I	0.7471	0.5247	31.9494	0.8255	0.5224	39.1349
Higenamine hydrochloride	0.7947	0.5577	31.8677	0.6867	0.5453	22.2432
PIK-75 (hydrochloride)	0.8185	0.574	31.8567	0.6233	0.7632	-24.4452
β-Hydroxyisovalerylshikonin	0.7578	0.5328	31.8336	0.6555	0.5591	15.9471
5-Bromo-L-tryptophan	0.5041	0.36	31.8031	0.6148	0.424	33.8418
Gcase activator 1	0.7024	0.4953	31.7931	0.8384	0.5411	37.7572
Ethopabate	0.7522	0.5293	31.7884	0.6364	0.5723	10.9498
Bacopaside X	0.7494	0.5275	31.7726	0.5575	0.5335	4.7384
BMS-309403	0.8705	0.6103	31.7511	0.9076	0.6513	29.9206
Nitrobenzylthioinosine	0.6065	0.4302	31.7372	0.5645	0.5461	3.58325
δ-Secretase inhibitor 11	0.6889	0.4869	31.6664	0.5678	0.6985	-25.2902
A-317567	0.856	0.6011	31.6646	0.7694	0.7742	-0.668151
Crocin	0.7424	0.5236	31.6459	0.6579	0.6248	5.45395
Antioxidant agent-7	0.8174	0.5751	31.6153	0.5772	0.6017	-4.65602
ARC 239 (dihydrochloride)	0.7856	0.5534	31.609	0.7367	0.6368	14.5691
INO-1001	0.7602	0.5361	31.599	0.6856	0.6509	5.46801
GSK163090	0.6799	0.4812	31.5948	0.6331	0.6103	3.91685
PF-05180999	0.6818	0.4827	31.5631	0.4896	0.5318	-9.62152
MPI-0479605	0.777	0.5483	31.5014	0.7145	0.6226	13.8508
YM-244769 (dihydrochloride)	0.6162	0.4384	31.4579	0.5917	0.6053	-2.51526
Ezetimibe	0.7991	0.564	31.4263	0.6049	0.6391	-6.1744
Tri-Salicylic acid	0.8071	0.5698	31.3847	0.6519	0.6189	5.49176
Tpl2 Kinase Inhibitor 1	0.8226	0.5807	31.3504	0.6131	0.5178	16.9543
PIM-447 (dihydrochloride)	0.5142	0.369	31.3472	0.6946	0.5583	21.1778
Methyl 2-((3-fluoro-4-(methylcarbamoyl)phenyl)amino)-2-methylpropanoate	0.8148	0.5755	31.3302	0.6139	0.5673	8.27856
NCGC00229600	0.7403	0.5244	31.3216	0.6108	0.5039	19.0961
JYL 1421	0.6223	0.4435	31.297	0.6651	0.6294	5.81339
Ingliforib	0.823	0.5815	31.2824	0.7619	0.6485	15.9516
Sulfaguanidine	0.6223	0.4438	31.2445	0.7529	0.6287	17.6948
MM11253	0.0875	0.0761	31.2329	0.1637	0.178	-12.6886
Noreugenin	0.7852	0.5559	31.2313	0.6493	0.5577	15.31
Euscaphic acid	0.7633	0.5409	31.2228	0.6066	0.5256	14.5788
AL 082D06	0.7714	0.5466	31.2049	0.6852	0.5714	17.9439
Laflunimus	0.4732	0.3415	31.1937	0.5824	0.2674	59.2774
Alisol B 23-acetate	0.8852	0.6252	31.1676	0.8235	0.6353	24.3625
CBR-5884	0.5665	0.4063	31.0766	0.7539	0.6347	16.9583
TUG-770	0.782	0.5549	31.067	0.6931	0.7227	-4.60987
PNU-74654	0.8264	0.5856	31.0549	0.9039	0.6705	27.3655
2-HBA	0.783	0.5558	31.0383	0.7372	0.5661	24.9344
AZD-7762	0.7138	0.5082	31.0199	0.6206	0.5164	18.2935
Tamnorzatinib	0.7804	0.5544	30.9844	0.6566	0.5549	16.7933
Taranabant	0.7885	0.56	30.9831	0.7144	0.6002	17.2144
PIK-294	0.7853	0.5578	30.9819	0.8046	0.7488	7.40446
(S)-2-Aminopent-4-ynoic acid	0.7578	0.539	30.9564	0.7523	0.5428	29.8731
4-Methylbiphenyl	0.8306	0.5894	30.9389	0.7421	0.5739	24.338
DSR-6434	0.709	0.5055	30.9271	0.6494	0.5109	23.1451
Chloroxine	0.5519	0.3971	30.9044	0.6423	0.4964	24.6744
Xanomeline (tartrate)	0.7034	0.502	30.8706	0.6487	0.7527	-17.4
Soyasaponin Ab	0.6023	0.4322	30.8543	0.6384	0.4319	35.1549
56-trans-Vitamin D2	0.8501	0.6036	30.8472	0.8489	0.6702	22.3963
SLMP53-1	0.7043	0.5029	30.8281	0.6449	0.5509	15.8276
Prohydrojasmon (racemate)	0.5331	0.3845	30.8235	0.7506	0.5882	23.2133
WWL70	0.6236	0.4472	30.8068	0.5562	0.6494	-18.4481
2-Methyltetrahydrofuran-3-one	0.839	0.5963	30.7995	0.8138	0.5817	30.4274
DSP-1053	0.7083	0.5061	30.7622	0.6672	0.5757	14.8491
Dehydronuciferine	0.7313	0.5223	30.7217	0.6539	0.5784	12.5228
Thalidomide 5-fluoride	0.7076	0.5064	30.6427	0.6306	0.5987	5.5038
CFTR(inh)-172	0.8369	0.5962	30.6273	0.8618	0.6104	31.0064
EPI-001	0.7915	0.5654	30.5334	0.7792	0.657	16.7811
Racecadotril	0.7031	0.504	30.5321	0.7639	0.5335	32.3187
Cytochalasin B	0.659	0.4734	30.5263	0.7265	0.4775	36.8616
AChE-IN-26	0.6849	0.4914	30.5253	0.7994	0.6139	24.7862
Pranidipine	0.7865	0.5623	30.4827	0.6567	0.4976	26.2671
BO-264	0.7874	0.563	30.4726	0.7656	0.6312	18.8077
BSH-IN-1	0.5505	0.3983	30.4705	0.6321	0.5292	17.7078
4-Pentynoic acid	0.8076	0.5773	30.4388	0.855	0.6272	28.3333
Tetrahydropapaverine (hydrochloride)	0.6721	0.4831	30.4299	0.8225	0.5762	31.9248
Quipazine	0.7162	0.5141	30.3818	0.6815	0.567	18.1602
ML218	0.7534	0.5408	30.2677	0.6219	0.5512	12.384
DGAT-1 inhibitor 2	0.8859	0.6332	30.2671	0.8336	0.722	14.2602
RF9 (hydrochloride)	0.7978	0.5719	30.2491	0.8286	0.6119	27.8678
Ethotoin	0.7642	0.5485	30.244	0.7879	0.6029	25.1052
BPBA	0.7745	0.5557	30.2419	0.7234	0.6583	9.68174
Brahmic acid	0.8108	0.5816	30.1658	0.6448	0.5651	13.422
Pyrimidine	0.5339	0.3883	30.1512	0.7498	0.6342	16.5426
Ginsenoside Ro	0.782	0.5619	30.1094	0.8072	0.5984	27.6117
Daidzin	0.7333	0.5282	30.0601	0.7351	0.5343	29.3524
BAY-8002	0.8153	0.5857	30.0406	0.8088	0.6025	27.2235
Sonepiprazole	0.6289	0.4554	30.0225	0.6979	0.5879	17.0042
6'-O-beta-D-Glucosylgentiopicroside	0.8013	0.5761	30.0147	0.7926	0.617	23.6785
Prexasertib (dimesylate)	0.6634	0.4796	30.0131	0.5562	0.4794	15.2019
Thonzonium (bromide)	0.0777	0.0697	29.9625	0.073	0.0682	21.8182
Solabegron	0.7382	0.5324	29.9476	0.6648	0.5502	18.6706
L-Cycloserine	0.7085	0.5116	29.9468	0.6367	0.6887	-8.87827
Autotaxin-IN-3	0.7021	0.5072	29.934	0.6506	0.5925	9.68979
(SRS)-AHPC-Me	0.7684	0.5537	29.9275	0.7055	0.6614	6.73797
Retrorsine	0.7343	0.53	29.899	0.6332	0.5833	8.57094
TAS-301	0.7539	0.5438	29.8905	0.6842	0.5908	14.7505
XL-784	0.6619	0.4796	29.8412	0.653	0.4986	25.6478
Resorcinolnaphthalein	0.7784	0.5614	29.8323	0.7779	0.5727	28.2295
Larixyl acetate	0.8274	0.596	29.8042	0.7371	0.6157	17.6942
A2AR-agonist-1	0.7481	0.5404	29.7949	0.6934	0.5504	22.2603
35-Dihydroxybenzoic acid	0.6965	0.5042	29.7909	0.8138	0.5157	39.0797
12-Epinapelline	0.714	0.5167	29.7587	0.6444	0.5934	8.59454
Thioacetamide	0.738	0.5337	29.738	0.8133	0.5129	39.4071
Chlormidazole (hydrochloride)	0.6762	0.4903	29.7345	0.6175	0.5244	16.4342
HPK1-IN-3	0.8148	0.5883	29.6544	0.7994	0.6502	19.9359
p-Tolualdehyde	0.6481	0.4712	29.6265	0.5627	0.5715	-1.71976
Oxazosulfyl	0.8143	0.5884	29.5952	0.629	0.7194	-15.6401
Nootkatone	0.6826	0.4961	29.5282	0.7066	0.5704	20.7749
ZD-4190	0.8595	0.6211	29.4867	0.8453	0.6354	26.4258
Menthol	0.706	0.5129	29.4809	0.6556	0.541	18.9547
EP2 receptor antagonist-2	0.7093	0.5153	29.4698	0.726	0.6932	4.85926
ACTH (34-39)	0.6585	0.4795	29.465	0.6838	0.5616	19.311
AZD-2461	0.7781	0.5645	29.377	0.8135	0.5607	33.1541
SEC inhibitor KL-1	0.4769	0.3518	29.3731	0.4287	0.5545	-33.3069
PFI-1	0.7314	0.5316	29.3651	0.7126	0.6109	15.3718
N-Benzyllinoleamide	0.672	0.4897	29.3559	0.6518	0.6602	-1.39814
Antimalarial agent 1	0.7071	0.5146	29.34	0.6512	0.5366	19.0936
TMI-1	0.7046	0.513	29.3146	0.8673	0.6468	27.0121
Iptacopan (hydrochloride)	0.7275	0.5293	29.2979	0.6615	0.54	19.9017
Skullcapflavone II	0.8095	0.5875	29.2683	0.8133	0.6801	17.4734
Ketanserin	0.7535	0.548	29.2527	0.7779	0.5729	28.202
N-Benzyloctadecanamide	0.6404	0.468	29.2501	0.6194	0.6709	-9.06052
GB1107	0.8959	0.6488	29.2461	0.9066	0.6095	34.7242
Caulilexin C	0.7142	0.5203	29.237	0.7191	0.6774	6.24158
Dot1L-IN-5	0.6854	0.5	29.2245	0.7448	0.7311	1.97463
Complanatoside B	0.6736	0.4918	29.2001	0.6376	0.5258	19.059
FEMA 4809	0.5273	0.3884	29.1623	0.5037	0.6382	-29.7106
IBS008738	0.7647	0.5567	29.1439	0.7707	0.5344	32.8331
Lodoxamide	0.8674	0.6295	29.1401	0.3607	0.3636	-0.93639
Elesclomol	0.6723	0.4913	29.1325	0.6011	0.4967	18.9784
Sitravatinib	0.5426	0.3994	29.1294	0.6811	0.1577	83.0662
Indole-3-methanamine	0.7584	0.5524	29.1207	0.7001	0.5018	30.55
APX-115 (free base)	0.6128	0.4492	29.1207	0.4949	0.4916	0.743411
TP-040	0.5199	0.3834	29.1107	0.7031	0.5347	25.8243
Tyrphostin A9	0.5844	0.4292	29.0964	0.6302	0.6335	-0.569751
LSN 3213128	0.7116	0.5196	29.0645	0.6634	0.5716	14.9902
SB-334867	0.7378	0.5384	29.0332	0.5676	0.6	-6.27178
M4 mAChR agonist-1	0.7128	0.5207	29.0269	0.6385	0.5989	6.74043
YM758	0.7722	0.5632	28.9795	0.6937	0.6071	13.4744
FPR Agonist 43	0.7503	0.5477	28.9718	0.8753	0.672	24.6634
Wogonoside	0.5913	0.4348	28.9654	0.6469	0.5785	11.4784
MM 07	0.7705	0.5621	28.9646	0.7215	0.6357	12.7964
Proxyphylline	0.75	0.5476	28.9557	0.7439	0.657	12.5415
Stenoparib	0.8354	0.6083	28.9521	0.513	0.7727	-56.2121
DIM-C-pPhOCH3	0.6931	0.5072	28.9519	0.7387	0.53	30.3475
BP 897 (hydrochloride)	0.8151	0.5939	28.9491	0.7881	0.7424	6.19997
CCT367766 (formic)	0.5843	0.43	28.9331	0.7558	0.702	7.63337
Radiprodil	0.759	0.5543	28.9124	0.7488	0.548	28.7762
AR-M 1000390 (hydrochloride)	0.6488	0.476	28.906	0.708	0.5977	16.7884
Ipratropium (bromide hydrate)	0.805	0.5871	28.8992	0.7594	0.7746	-2.14568
DDX3-IN-2	0.7219	0.5281	28.8866	0.7031	0.6152	13.4795
Nirmatrelvir	0.6888	0.5046	28.8805	0.5926	0.4609	24.3168
Hygromycin B	0.8225	0.5997	28.8788	0.7221	0.8309	-16.2122
LY2183240	0.7062	0.5173	28.8309	0.6765	0.5412	21.6307
GDC-0326	0.5263	0.3893	28.8239	0.6922	0.5856	16.6251
UBP608	0.705	0.5165	28.8226	0.6355	0.5443	15.6031
Cinanserin (hydrochloride)	0.8792	0.6406	28.8095	0.6089	0.5814	4.9292
Paullinic acid	0.7443	0.5446	28.8043	0.7412	0.7246	2.4051
MLS000544460	0.7801	0.5702	28.7889	0.7725	0.7213	7.09633
CID 2745687	0.7431	0.5439	28.782	0.7829	0.5495	31.8896
4-Methylumbelliferyl β-D-Glucopyranoside	0.7775	0.5685	28.7681	0.7433	0.7463	-0.433338
Pantolactone	0.7476	0.5477	28.6965	0.7439	0.7483	-0.635012
2-Iodomelatonin	0.7492	0.549	28.6737	0.6962	0.5364	24.7675
Bragsin2	0.5962	0.44	28.65	0.7697	0.766	0.514818
IWP-3	0.6407	0.4723	28.5569	0.6178	0.575	7.55116
Cyprodinil	0.7357	0.5403	28.538	0.7516	0.5974	22.0097
Dabrafenib (Mesylate)	0.657	0.4841	28.5314	0.6201	0.5662	9.47109
Acridone	0.5645	0.418	28.5297	0.4865	0.5126	-5.99311
TCS-OX2-29	0.7297	0.5361	28.5251	0.6748	0.6356	6.28407
2-Ethyl-6-methylphenol	0.6502	0.4793	28.5214	0.658	0.5049	25.2224
Nrf2 activator-4	0.6332	0.4672	28.5125	0.6405	0.5771	10.7549
MB05032	0.6996	0.5147	28.5076	0.6877	0.5457	22.3025
Fosamprenavir	0.6916	0.5091	28.4889	0.6631	0.6731	-1.63372
Ulixertinib	0.8058	0.5909	28.4711	0.8688	0.6183	30.631
LX2343	0.7936	0.5824	28.4406	0.7609	0.5758	26.0741
Uric acid (sodium)	0.7202	0.5299	28.4369	0.7236	0.6075	17.2614
GSK321	0.802	0.5885	28.4288	0.7953	0.7252	9.41825
Demethoxydeacetoxypseudolaric acid B	0.759	0.558	28.3898	0.7782	0.6335	19.8982
PF-06747711	0.8781	0.6434	28.3763	0.7799	0.7476	4.43133
Bullatine A	0.6474	0.4782	28.3702	0.6502	0.5211	21.5454
CX-6258 (hydrochloride hydrate)	0.62	0.4586	28.3656	0.4399	0.4268	3.36848
FINO2	0.7469	0.55	28.2943	0.7227	0.6407	12.2078
PF-06471553	0.7968	0.5858	28.2918	0.8561	0.7706	10.6198
DIPQUO	0.6676	0.4933	28.2679	0.8193	0.527	38.045
Certepetide	0.7148	0.5273	28.2465	0.6005	0.5699	5.5687
ARN272	0.7471	0.5512	28.1425	0.6402	0.7664	-21.4189
GW791343 (dihydrochloride)	0.7383	0.5449	28.1391	0.6575	0.6203	6.13355
β-Damascone	0.8363	0.6154	28.1294	0.6079	0.5336	13.3417
Ethyl 2-(2-(2-(4-chlorophenoxy)phenyl)-N-methylacetamido)acetate	0.7052	0.5212	28.126	0.6861	0.6871	-0.157456
Doxifluridine	0.4508	0.3384	28.1141	0.5976	0.6263	-5.25064
LY3130481	0.8325	0.6129	28.0998	0.7956	0.5696	30.3519
TMX-4113	0.5055	0.3779	28.0748	0.5401	0.4704	14.2507
Nur77 modulator 1	0.633	0.4697	28.0584	0.4953	0.4573	8.55278
AZ960	0.5483	0.4088	28.0515	0.7038	0.542	24.7855
3-Methyl-GABA	0.6867	0.5084	28.0478	0.6081	0.5743	6.06713
SKF89976A (hydrochloride)	0.5285	0.3947	28.0209	0.4853	0.4751	2.34861
Daphnin	0.7545	0.5575	28.0028	0.6152	0.561	9.60652
Ro 61-8048	0.7187	0.5318	27.9916	0.7044	0.48	34.3434
Mirdametinib	0.7529	0.5565	27.9812	0.5983	0.5942	0.749132
Atropine methyl (bromide)	0.6776	0.5025	27.9445	0.7242	0.5414	27.1539
TPPU	0.7116	0.527	27.9443	0.6328	0.6263	1.11722
Glycolithocholic acid (sodium)	0.8091	0.5973	27.9383	0.7032	0.5246	27.3842
Antitrypanosomal agent 1	0.6611	0.4907	27.9298	0.6023	0.6727	-12.7698
P-1075	0.7378	0.5461	27.9121	0.6896	0.5467	22.3771
Zatolmilast	0.5768	0.4301	27.9003	0.6269	0.5387	15.3152
(2S)-2'-Methoxykurarinone	0.5847	0.4358	27.8996	0.602	0.6357	-6.11615
GSK2033	0.7478	0.5534	27.899	0.6828	0.5488	21.2092
ML327	0.7991	0.5904	27.8973	0.3823	0.4035	-6.39903
LRE1	0.7258	0.5377	27.8749	0.7401	0.7453	-0.754607
Cistanoside A	0.7894	0.5836	27.8711	0.8645	0.6554	25.7037
Iretol	0.7894	0.5837	27.8575	0.7678	0.5682	27.846
GNE-7915	0.665	0.494	27.8502	0.747	0.5281	31.4511
Fmoc-Tyr(tBu)-OH	0.7586	0.5616	27.8406	0.7204	0.6019	17.7024
5'-O-DMT-2'-TBDMS-Uridine	0.8365	0.6179	27.8294	0.8331	0.6091	28.6408
CRT0273750	0.561	0.4191	27.8235	0.4509	0.5439	-23.2558
BIX02189	0.8171	0.604	27.8162	0.7774	0.6446	18.2819
CPCCOEt	0.7474	0.554	27.7714	0.6976	0.528	26.2295
Ganoderic acid D	0.6722	0.4998	27.7527	0.8978	0.6197	32.8413
Lanraplenib (succinate)	0.7978	0.5906	27.745	0.7503	0.6337	16.6738
AA38-3	0.6634	0.4935	27.7433	0.6047	0.5196	15.3693
Imidazole-5-propionic acid	0.8081	0.5984	27.6978	0.7858	0.6274	21.5569
LUF6096	0.5497	0.4117	27.6719	0.6269	0.4686	27.4874
4-Aminobenzohydrazide	0.7096	0.5274	27.6647	0.6847	0.6567	4.41849
2'-Deoxyadenosine	0.7848	0.5818	27.6642	0.7504	0.625	17.9297
iKIX1	0.7451	0.5531	27.6617	0.7094	0.6624	7.13852
2OH-BNPP1	0.6956	0.5173	27.6606	0.6583	0.619	6.47127
ORM-15341	0.7839	0.5815	27.6163	0.8365	0.7088	16.2572
PBOX 6	0.8337	0.6176	27.6096	0.8694	0.7361	16.2879
Phenoxyacetic acid	0.6477	0.4833	27.5515	0.7597	0.7035	7.93001
Isomucronulatol 7-O-glucoside	0.8661	0.6416	27.5426	0.713	0.7013	1.76737
BIO5192 (hydrate)	0.8706	0.6449	27.5378	0.516	0.7708	-54.7957
Tankyrase-IN-2	0.7198	0.5357	27.5269	0.6793	0.6147	10.2817
7-Methoxyflavone	0.7243	0.539	27.5212	0.6048	0.5374	12.1705
2-Benzoxazolinone	0.7752	0.576	27.5062	0.5953	0.5757	3.60096
Estropipate	0.6485	0.4842	27.4979	0.7046	0.5992	16.1261
OTUB1/USP8-IN-1	0.582	0.436	27.4953	0.5803	0.5816	-0.245607
(2S)-2-[[(tert-Butoxy)carbonyl](methyl)amino]-3-methylbutanoic acid	0.5089	0.3833	27.4296	0.6161	0.5201	16.9881
(2S3R)-Brassinazole	0.7632	0.5679	27.4221	0.5992	0.5805	3.41116
BTSA1	0.689	0.5142	27.3981	0.8368	0.6358	25.579
RQ-00203078	0.7637	0.5685	27.3888	0.7302	0.5379	28.3127
JNJ-42153605	0.65	0.4861	27.3623	0.6447	0.6084	6.1142
Isoliquiritin	0.7847	0.5841	27.3409	0.7519	0.778	-3.72378
DMHCA	0.7638	0.569	27.3288	0.734	0.5252	30.571
KHK-IN-1 (hydrochloride)	0.6285	0.4707	27.3247	0.63	0.541	15.3713
Harpagide	0.7241	0.5402	27.3213	0.754	0.5492	29.1323
GPI-1485	0.7618	0.5676	27.3213	0.7328	0.6447	12.9217
XL041	0.7096	0.5298	27.3003	0.6712	0.5206	24.2825
329-Dibenzoyl rarounitriol	0.7507	0.5599	27.2688	0.7397	0.5866	22.2303
Protopanaxadiol	0.7151	0.5341	27.2549	0.6384	0.5966	7.1161
KCNQ1 activator-1	0.7255	0.5418	27.235	0.7057	0.5687	20.9256
Gliclazide	0.6894	0.5156	27.2243	0.673	0.7064	-5.36977
Liranaftate	0.7462	0.557	27.2152	0.7543	0.5771	25.1955
inS3-54A18	0.7811	0.5825	27.2018	0.7441	0.5875	22.5941
P53R3	0.7048	0.527	27.1949	0.6231	0.7592	-23.7895
Thiamethoxam	0.8295	0.6179	27.1805	0.7911	0.7172	9.98514
(S)-2-((((9H-fluoren-9-yl)methoxy)carbonyl)amino)-5-(tert-butoxy)-5-oxopentanoic acid	0.7214	0.5393	27.1629	0.7152	0.5668	22.3427
GK921	0.7995	0.5962	27.161	0.691	0.5908	15.6562
BMS-707035	0.6454	0.4841	27.1366	0.5744	0.7044	-24.8376
(Rac)-Benpyrine	0.6951	0.5205	27.1076	0.8022	0.6658	18.1576
Cortodoxone	0.7243	0.5418	27.1053	0.7577	0.6247	18.8199
FG 7142	0.6697	0.502	27.1052	0.7776	0.5833	26.741
NF-κΒ activator 1	0.6705	0.5026	27.1025	0.7275	0.6218	15.6245
A 839977	0.7343	0.5493	27.0745	0.6505	0.667	-2.75229
ABT-100	0.6815	0.5109	27.0579	0.776	0.5595	29.8621
(-)-Enitociclib	0.7477	0.5592	27.0561	0.6618	0.6129	8.00589
Araloside VII	0.8361	0.6238	27.0411	0.839	0.5903	31.5609
(Rac)-IDO1-IN-5	0.7077	0.5302	27.0291	0.8456	0.5259	40.2341
Buprofezin	0.8667	0.6464	27.0075	0.9096	0.7172	22.4086
HUP30	0.6906	0.5179	27.0013	0.7175	0.5601	23.6159
Alvespimycin hydrochloride	0.6689	0.5021	26.9947	0.4926	0.5372	-10.0996
SHA 68	0.8378	0.6257	26.9573	0.7282	0.6084	17.6905
Medicagenic acid	0.5167	0.3912	26.9487	0.6372	0.4201	37.0351
BMS-1166 (hydrochloride)	0.7205	0.5402	26.9305	0.7368	0.7237	1.91018
Benzothiohydrazide	0.793	0.5932	26.9272	0.7482	0.6346	16.2937
SDH-IN-1	0.659	0.4954	26.9079	0.6369	0.5407	16.4192
Idalopirdine Hydrochloride	0.6775	0.5091	26.8795	0.6447	0.6792	-5.81102
Voxelotor	0.6925	0.5201	26.8745	0.6825	0.5776	16.6112
Etifoxine	0.7715	0.578	26.8563	0.6946	0.5818	17.5264
Glutathione synthesis-IN-1	0.479	0.3642	26.8224	0.4476	0.4444	0.806858
BPK-25	0.7846	0.588	26.7993	0.6877	0.6457	6.59651
DUB-IN-1	0.6158	0.4645	26.7882	0.5139	0.5028	2.39793
Syringaldehyde	0.6792	0.5112	26.7431	0.5419	0.5002	8.4946
VU6012962	0.8277	0.6202	26.7156	0.8413	0.8349	0.809819
Oxyberberine	0.7738	0.5807	26.7156	0.7792	0.5773	27.7259
GDC-0425	0.7988	0.5991	26.705	0.7864	0.7448	5.65679
BMS-986121	0.7896	0.5924	26.6992	0.7431	0.5464	28.4207
Lecirelin	0.8668	0.6491	26.6855	0.7718	0.5705	27.9273
CX 717	0.6952	0.5233	26.6843	0.8795	0.7141	19.9638
NAT	0.6735	0.5075	26.6667	0.7688	0.6401	17.9298
Allylthiourea	0.7572	0.5689	26.6638	0.7277	0.7137	2.06886
EWP 815	0.6793	0.5118	26.6592	0.6826	0.5886	14.8828
GPNA (hydrochloride)	0.508	0.3862	26.6521	0.4163	0.4753	-16.1511
GPI-1046	0.7733	0.581	26.6233	0.6837	0.7121	-4.4887
Azilsartan mopivabil	0.5924	0.4484	26.5977	0.6154	0.5416	13.0758
Zaltoprofen	0.6357	0.4802	26.5948	0.7338	0.6644	10.164
Tenofovir Disoproxil (fumarate)	0.6073	0.4594	26.5864	0.6115	0.6356	-4.29973
3-Hydroxycoumarin	0.8047	0.6046	26.549	0.8106	0.5673	32.03
OR-1896	0.7226	0.5443	26.5485	0.5983	0.5328	11.9678
IGS-1.76	0.7495	0.5641	26.5426	0.6505	0.7465	-16.0133
SSAA09E3	0.7296	0.5495	26.5399	0.7084	0.6071	15.4092
Ifebemtinib	0.7429	0.5594	26.5212	0.736	0.5701	24.219
EF-5	0.7573	0.57	26.5185	0.7811	0.6635	16.1074
Isoallolithocholic acid	0.6584	0.4974	26.5064	0.4731	0.6761	-48.0929
RX-3117	0.7359	0.5548	26.4418	0.7451	0.5684	25.4574
4-Hydroxymethylpyrazole	0.664	0.5022	26.3948	0.7563	0.4926	37.3883
SNT-207707	0.7172	0.5414	26.3885	0.7087	0.5412	25.4675
PROTAC BET-binding moiety 2	0.6525	0.494	26.3508	0.5761	0.5485	5.25614
246-Triiodophenol	0.5965	0.4528	26.3428	0.7392	0.7036	5.17291
IL-4-inhibitor-1	0.6019	0.4568	26.3387	0.5603	0.7012	-27.6654
CDK4/6-IN-11	0.5889	0.4473	26.3246	0.7424	0.6244	17.0668
Dynasore	0.6383	0.4838	26.3068	0.6945	0.5843	17.1251
2-Aminobenzenesulfonamide	0.6745	0.5105	26.3031	0.6795	0.5347	23.039
Incensole	0.5137	0.3921	26.2805	0.4983	0.4289	15.5153
Darbufelone (mesylate)	0.5706	0.4341	26.2702	0.7168	0.6128	15.6203
CIL56	0.6793	0.5144	26.2454	0.7858	0.6749	15.0925
Desmethyl Celecoxib	0.7056	0.5338	26.245	0.5875	0.5316	10.4194
S55746 (hydrochloride)	0.7975	0.6017	26.2291	0.7433	0.5457	28.5425
Collagen proline hydroxylase inhibitor	0.7284	0.5508	26.2179	0.7348	0.6008	19.5964
Cadralazine	0.4847	0.371	26.2163	0.5432	0.4193	25.1727
BI-3231	0.7938	0.5992	26.1982	0.7677	0.7509	2.34408
Deoxylimonin	0.7385	0.5584	26.1964	0.719	0.6068	16.7964
Dronedarone (Hydrochloride)	0.7504	0.5672	26.1939	0.6491	0.6153	5.65123
Psoralen	0.6784	0.5141	26.1874	0.5363	0.5358	0.103029
MOBS	0.5754	0.4381	26.1823	0.7647	0.5835	25.3888
(+)-(3R8S)-Falcarindiol	0.5655	0.4308	26.1808	0.7602	0.6717	12.4788
Methotrexate α-tert-butyl ester	0.6614	0.5016	26.1796	0.5753	0.5353	7.62922
ABT-639	0.6198	0.4709	26.1779	0.892	0.7022	22.5684
Humantenmine	0.7866	0.5942	26.1555	0.7953	0.7263	9.27046
Utreloxastat	0.8173	0.617	26.1386	0.8329	0.578	32.6001
Imatinib (Mesylate)	0.5819	0.4432	26.1254	0.6883	0.5717	18.2959
Nitroxynil	0.626	0.4759	26.1043	0.6117	0.5174	16.8183
Clemastanin B	0.5683	0.4333	26.097	0.7275	0.6048	18.1375
Myrislignan	0.5917	0.4507	26.0773	0.5908	0.6196	-5.33531
TC-I 15	0.7245	0.5491	26.0431	0.937	0.548	43.9052
TD-165	0.8863	0.6688	26.0385	0.876	0.6067	32.6424
NQO1 substrate	0.5292	0.4047	26.0351	0.4864	0.6389	-35.0253
Endoxifen (hydrochloride)	0.6829	0.5187	25.9851	0.7199	0.5695	22.4847
Pyridoxal 5'-​phosphate (monohydrate)	0.7078	0.5372	25.9744	0.7478	0.7195	4.06142
TBOPP	0.8203	0.6205	25.9717	0.8508	0.6139	29.6199
BML-284	0.6916	0.5255	25.9288	0.6463	0.6555	-1.54544
MS4078	0.6856	0.5212	25.9061	0.6766	0.5339	22.8101
Mito-TEMPO	0.7025	0.5338	25.8941	0.699	0.538	24.8457
Cavosonstat	0.796	0.6031	25.8926	0.7875	0.5744	28.9341
Amarogentin	0.7181	0.5454	25.8882	0.6844	0.5412	22.6081
SIRT7 inhibitor 97491	0.7397	0.5617	25.8458	0.6777	0.5657	17.8714
PD 169316	0.7509	0.5702	25.818	0.6993	0.5689	20.1141
Mupirocin (calcium hydrate)	0.8279	0.6274	25.8077	0.8234	0.7382	11.0306
14-Dicaffeoylquinic acid	0.79	0.5994	25.7916	0.7306	0.6189	16.4361
PD-1/PD-L1-IN-10	0.6869	0.523	25.7745	0.7022	0.6553	7.20209
ML00253764	0.7032	0.5351	25.7743	0.6517	0.5494	17.0301
H-D-Phe-Pip-Arg-pNA (acetate)	0.6227	0.4754	25.7653	0.8141	0.6646	19.5911
RN-1747	0.7467	0.5675	25.7582	0.6172	0.5295	15.4892
Vicagrel	0.7612	0.5784	25.7392	0.7902	0.6384	20.5357
MAX-40279	0.7251	0.5516	25.738	0.6145	0.5316	14.7116
Firsocostat	0.7281	0.5539	25.7274	0.6563	0.5832	12.0767
Desisobutyryl-ciclesonide	0.664	0.5063	25.7259	0.7393	0.6005	20.1656
Xanthohumol	0.7985	0.6062	25.7258	0.7633	0.5427	30.9701
Tolnaftate	0.6816	0.5194	25.7215	0.6328	0.4855	25.318
1-Naphthyl acetate	0.544	0.4172	25.7201	0.689	0.5746	17.931
CP-724714	0.8231	0.6247	25.6962	0.8096	0.6895	15.8318
ACY-738	0.7851	0.5965	25.6913	0.8162	0.6455	22.3079
TAI-1	0.7107	0.5414	25.6632	0.6455	0.5996	7.72077
H-Phe-Trp-OH	0.7183	0.5471	25.6556	0.8905	0.7287	19.2734
PD184161	0.6347	0.485	25.6467	0.5175	0.4272	19.3569
4-Aminobenzoic acid	0.6781	0.5173	25.6418	0.6552	0.5856	11.5194
Astilbin	0.6898	0.526	25.6418	0.674	0.5544	19.1974
WHI-P97	0.6126	0.4686	25.641	0.7266	0.5728	22.7649
4-IPP	0.5241	0.4028	25.6394	0.7173	0.5737	21.5519
Xanthine	0.7027	0.5358	25.6099	0.7308	0.5405	27.9935
Citric acid (monohydrate)	0.592	0.4535	25.6007	0.6682	0.525	23.2016
VU6015929	0.7647	0.582	25.599	0.7403	0.6672	10.605
Mps-BAY2a	0.6718	0.5129	25.596	0.6136	0.5659	8.47849
Inosine pranobex	0.6395	0.4889	25.5905	0.7693	0.7117	8.01893
5-HT3 antagonist 5	0.8936	0.678	25.5875	0.6562	0.6898	-5.55188
Protein deglycase DJ-1 against-1	0.7326	0.5584	25.5575	0.82	0.503	41.2224
(SRS)-AHPC-Boc	0.6861	0.5238	25.555	0.8854	0.7535	15.8078
AH-7614	0.7898	0.601	25.555	0.8367	0.6141	28.3314
PF-4840154	0.7465	0.5688	25.55	0.7941	0.7711	3.09514
PF-06447475	0.6669	0.5096	25.5399	0.6342	0.5343	17.1296
(E/Z)-IT-603	0.6139	0.4702	25.5285	0.6242	0.6836	-10.3629
Src Inhibitor 3	0.6061	0.4644	25.5269	0.5514	0.4781	14.6483
Protogracillin	0.6648	0.5082	25.5132	0.6602	0.501	26.1326
2-Hydroxychalcone	0.7912	0.6026	25.4796	0.6809	0.7199	-6.19146
L-741626	0.7092	0.5415	25.4786	0.7434	0.7202	3.35066
12-Hydroxystearic acid	0.5021	0.3872	25.4711	0.655	0.5325	20.2815
57-Dihydroxycoumarin	0.7143	0.5455	25.4485	0.5795	0.5707	1.66509
5-ALA benzyl ester (hydrochloride)	0.6576	0.5033	25.4369	0.6572	0.5203	22.5833
(Z)-Capsaicin	0.7829	0.5968	25.427	0.7729	0.7194	7.411
Didymin	0.7619	0.5813	25.4044	0.6229	0.6573	-6.01504
SNAP 94847 (hydrochloride)	0.6487	0.4969	25.3974	0.6771	0.5222	24.7405
CP94253 (hydrochloride)	0.7961	0.6069	25.3926	0.7127	0.6636	7.42028
NNO-Tridesmethylvenlafaxine	0.7368	0.5627	25.3864	0.7971	0.5775	29.4331
Guaiacol Carbonate	0.6743	0.5162	25.365	0.7125	0.5207	28.9947
Paeonolide	0.8497	0.6472	25.3537	0.7965	0.7163	10.7579
Fmoc-DL-Ala-OH	0.6648	0.5092	25.3503	0.6936	0.5091	28.7115
PF-543	0.7227	0.5527	25.3089	0.6585	0.5823	12.5432
HC-067047	0.7118	0.5447	25.2875	0.6081	0.5505	10.3393
BI605906	0.8095	0.6178	25.2736	0.8109	0.7793	4.15844
Glomeratose A	0.7478	0.5717	25.2727	0.6471	0.4989	24.8616
NGB 2904	0.6485	0.4976	25.2552	0.5654	0.5476	3.46034
LSN2463359	0.5544	0.4273	25.2483	0.7052	0.5639	21.5989
Febrifugine	0.5165	0.399	25.2417	0.6822	0.7299	-7.55703
Deltasonamide 2 (hydrochloride)	0.7234	0.5538	25.2231	0.8473	0.5218	40.8766
Tricosanoic acid	0.729	0.558	25.2212	0.6725	0.6093	10.1689
Fraxinol	0.5925	0.4562	25.1708	0.6038	0.5825	3.85311
GSK329	0.2433	0.1949	25.169	0.2194	0.1331	51.247
Cyclo(RGDyK) (trifluoroacetate)	0.7219	0.5531	25.1602	0.6299	0.6653	-6.11505
4-Hydroxybenzylamine	0.7553	0.5781	25.1597	0.7271	0.6593	10.0281
ML224	0.7311	0.5601	25.1434	0.756	0.6806	10.695
GNE-140 (racemate)	0.7479	0.5728	25.1256	0.8611	0.6911	20.9851
Myoseverin	0.801	0.6126	25.12	0.7764	0.6171	21.9603
α-NETA	0.807	0.6171	25.119	0.7454	0.7444	0.144009
TLR7/8 agonist 1	0.6754	0.5186	25.1121	0.6424	0.5556	14.677
Pyridine-26-dicarboxylic acid	0.6834	0.5247	25.0949	0.8716	0.5541	38.6912
Rolofylline	0.703	0.5397	25.046	0.8814	0.5275	42.618
Tariquidar (methanesulfonate hydrate)	0.6567	0.5051	25.0289	0.7434	0.5687	25.2311
H-Trp-NH2.HCl	0.451	0.3509	25.025	0.6088	0.4146	34.8153
Tetramethrin	0.7518	0.5766	25	0.5892	0.605	-2.93571
Isoeleutherin	0.7308	0.5609	24.9926	0.6215	0.5467	13.1113
MSBN	0.6303	0.4856	24.9784	0.7003	0.6164	12.9216
5'-DMT-3'-TBDMS-ibu-rG	0.6867	0.528	24.9646	0.7012	0.5328	25.8997
β-Tocotrienol	0.7946	0.6091	24.9462	0.7736	0.637	18.904
HPK1-IN-19	0.8661	0.6628	24.9417	0.6035	0.6346	-5.62896
CC-90003	0.737	0.5659	24.9417	0.7182	0.5683	22.467
Quinpirole Hydrochloride	0.5194	0.4026	24.936	0.6831	0.5881	15.0293
Sulfamoxole	0.6224	0.48	24.9212	0.6773	0.5357	22.609
Salvianolic acid C	0.7397	0.5682	24.902	0.7052	0.5429	24.8089
KL044	0.6569	0.5062	24.8721	0.8646	0.6798	22.7139
Cyclo(Ile-Ala)	0.9078	0.6948	24.8599	0.8406	0.6386	25.5826
Pyr3	0.7353	0.5652	24.8575	0.6325	0.6418	-1.59931
Tigulixostat	0.671	0.517	24.8387	0.8298	0.5032	41.9363
CHDI-390576	0.7046	0.5423	24.8317	0.618	0.5942	4.19753
APS-2-79	0.556	0.4308	24.7921	0.7711	0.6054	23.0107
WEHI-539 hydrochloride	0.6619	0.5105	24.7831	0.7107	0.7036	1.07625
Fmoc-Arg-OH	0.6886	0.5307	24.7647	0.7321	0.614	17.3396
N6-(4-Hydroxybenzyl)adenosine	0.7154	0.5509	24.7592	0.735	0.5567	26.0673
Saracatinib	0.7087	0.5459	24.7529	0.7343	0.571	23.8987
Minaprine (dihydrochloride)	0.7149	0.5507	24.7326	0.692	0.5416	23.4633
Myristicin	0.7169	0.5524	24.7034	0.6473	0.5406	17.8937
Macropa-NH2 diester	0.7635	0.5875	24.7018	0.7491	0.6164	19.0087
Mycophenolic acid	0.7495	0.577	24.6958	0.6705	0.5262	23.293
VU 0365114	0.6954	0.5363	24.6896	0.6991	0.5168	28.1284
Gisadenafil (besylate)	0.6576	0.5079	24.6785	0.7422	0.6471	13.7587
H1PVAT	0.5775	0.4476	24.6724	0.6576	0.6619	-0.708869
Mutant IDH1 inhibitor	0.6527	0.5043	24.6635	0.8497	0.6423	25.9672
Glyco-diosgenin	0.7795	0.5999	24.6534	0.7912	0.5787	28.7085
Daidzin	0.8232	0.633	24.6309	0.6305	0.7907	-27.6445
Apocynin	0.6118	0.4737	24.6255	0.5949	0.6142	-3.54845
Glycohyodeoxycholic acid	0.6548	0.5064	24.5777	0.6054	0.4919	20.4726
Garenoxacin (Mesylate hydrate)	0.4592	0.3589	24.5713	0.2283	0.1255	57.9808
YS-49	0.5471	0.4253	24.5515	0.5547	0.5655	-2.14413
22'-Anhydrouridine	0.6835	0.5283	24.5375	0.6536	0.6954	-6.93661
Danofloxacin (mesylate)	0.7516	0.5797	24.5361	0.0699	0.0648	26.9841
(-)-Fenchone	0.7177	0.5542	24.5238	0.6178	0.6738	-9.88003
hFSH-β-(33-53) (TFA)	0.551	0.4285	24.5	0.5224	0.5864	-13.5766
GlyRS-IN-1	0.5756	0.4472	24.4758	0.7259	0.6421	12.4167
Fructo-​oligosaccharide DP10/GF9	0.5832	0.453	24.4645	0.7278	0.5913	20.1684
Adavosertib	0.8027	0.619	24.4379	0.7075	0.6406	10.1904
Fmoc-1-methyl-L-histidine	0.7731	0.5967	24.4287	0.8229	0.6227	25.936
Enpp-1-IN-12	0.6546	0.5073	24.4036	0.6355	0.5145	20.7015
Ethyl linolenate	0.6989	0.5408	24.4019	0.6637	0.5276	22.2132
MrgprX2 antagonist-8	0.8173	0.6305	24.3769	0.8042	0.7797	3.25279
Necrostatin 2	0.7589	0.5864	24.3678	0.7756	0.6247	20.8253
CVT-313	0.6785	0.5256	24.3665	0.8706	0.715	18.9849
Pranlukast (hemihydrate)	0.7659	0.5918	24.3531	0.7005	0.5409	24.5727
BMS-1	0.5416	0.4222	24.3375	0.5399	0.5712	-6.40213
Peonidin-3-O-galactoside (chloride)	0.7176	0.5554	24.3324	0.6074	0.5486	10.5679
2-Methylthio-AMP	0.5903	0.4591	24.3278	0.7651	0.6458	16.7063
N-Acetyl-L-arginine	0.6675	0.5176	24.3147	0.6627	0.6141	7.94507
Radioprotectin-1	0.6439	0.4998	24.3043	0.69	0.4968	30.2347
MCHR1 antagonist 2	0.6556	0.5089	24.264	0.6112	0.5841	4.83756
MK-1064	0.7596	0.5877	24.2591	0.7713	0.6742	13.4805
ZY-444	0.508	0.3972	24.2451	0.5673	0.5069	11.6986
PSN632408	0.5918	0.4607	24.2419	0.5464	0.5379	1.71579
Curdione	0.7314	0.5666	24.221	0.657	0.5266	21.5182
RR-RJW100	0.7581	0.5869	24.2116	0.8239	0.6603	21.167
Guanabenz (hydrochloride)	0.7163	0.5553	24.1996	0.6518	0.5431	18.0925
4-Hydroxyindole	0.6792	0.5272	24.1961	0.708	0.5628	22.1005
PF-6274484	0.4942	0.387	24.1877	0.6296	0.5166	19.5299
LY2562175	0.6995	0.5427	24.1789	0.7016	0.5586	21.9797
Naspm	0.4901	0.3842	24.1175	0.442	0.4698	-7.10997
UGT8-IN-1	0.7233	0.5613	24.0964	0.7286	0.6123	17.1635
Isoxsuprine hydrochloride	0.6982	0.5424	24.0729	0.8049	0.6348	22.5627
β-Chloro-L-alanine	0.7307	0.5671	24.0694	0.6608	0.5601	16.5136
Diazolidinyl urea	0.6601	0.5135	24.0683	0.6739	0.4805	31.0483
nor-NOHA (monoacetate)	0.6197	0.483	24.0373	0.5885	0.5408	8.87442
9-Phenanthrol	0.6848	0.5325	24.0297	0.5755	0.5234	9.93327
Beta-Sitosterol 3-O-beta-D-galactopyranoside	0.6845	0.5323	24.0253	0.5878	0.5666	3.94933
Estriol	0.6841	0.532	24.0246	0.6621	0.5986	10.3911
UNC7467	0.5476	0.4283	24.0234	0.6125	0.6752	-11.1665
MONNA	0.4931	0.3869	24.0217	0.6564	0.6122	7.30096
EHop-016	0.6662	0.5185	24.0085	0.5818	0.54	7.87491
RO4987655	0.7036	0.547	23.9963	0.6359	0.5836	8.9417
AZ3451	0.5088	0.399	23.9843	0.6012	0.4456	28.2806
Afatinib impurity 11	0.6618	0.5154	23.9686	0.6647	0.5574	17.4841
Tazofelone	0.5394	0.4224	23.9558	0.7054	0.5904	17.5733
ARN2966	0.6891	0.5363	23.9461	0.6179	0.6668	-8.62586
Omaciclovir	0.7873	0.611	23.944	0.7566	0.5736	25.9354
8-OH-DPAT	0.691	0.5381	23.8906	0.6044	0.5382	11.9624
Pentetic acid	0.7671	0.5961	23.8793	0.7569	0.6315	17.7646
WWL229	0.6559	0.5119	23.8056	0.7319	0.52	31.1206
A-784168	0.6193	0.4842	23.7727	0.5741	0.6068	-6.25119
p-Toluenesulfonic acid (monohydrate)	0.6762	0.5276	23.7684	0.7185	0.5184	29.9775
P053	0.6192	0.4842	23.7592	0.7087	0.6221	13.1671
N-Hexanoyl-L-homoserine lactone	0.7844	0.6102	23.7524	0.7446	0.6517	13.3939
Pimasertib	0.6473	0.5059	23.7129	0.6359	0.5987	6.36006
Toddalolactone	0.5121	0.4028	23.7042	0.532	0.5123	4.09563
ARM1	0.7594	0.5915	23.7013	0.6927	0.5431	23.3131
ASK1-IN-2	0.6591	0.515	23.6968	0.7783	0.5316	33.92
Flavonol	0.7952	0.6189	23.6899	0.8056	0.615	25.2584
MERS-CoV-IN-1	0.7863	0.6123	23.6638	0.7962	0.6041	25.7783
PTP1B-IN-22	0.6794	0.5307	23.6633	0.8473	0.6589	23.6594
Paclobutrazol	0.7265	0.5667	23.6566	0.7361	0.5276	30.4335
Dovramilast	0.6413	0.5017	23.649	0.6167	0.6188	-0.371221
Tulathromycin A	0.4635	0.366	23.6364	0.4776	0.4514	6.14158
Danicamtiv	0.7355	0.5738	23.6231	0.6944	0.4634	35.903
ML351	0.8375	0.6518	23.6109	0.7848	0.6227	22.0905
Desonide	0.6741	0.527	23.6078	0.5818	0.7322	-28.3346
ZLN005	0.7246	0.5657	23.5897	0.7297	0.43	44.1579
S-Bioallethrin	0.7733	0.6032	23.5498	0.6898	0.8352	-22.7614
Cauloside A	0.7075	0.5529	23.5491	0.6706	0.6847	-2.27566
A-887826	0.5453	0.429	23.5282	0.5413	0.5391	0.448705
3-Feruloylquinic acid	0.6614	0.5178	23.5256	0.5493	0.6585	-21.9145
MNS	0.6755	0.5286	23.5228	0.67	0.5036	26.8821
A-674563 (hydrochloride)	0.5602	0.4406	23.4878	0.5514	0.4625	17.7658
N-Methylflindersine	0.6147	0.4823	23.4877	0.651	0.5474	17.2667
Ro 67-7476	0.7295	0.5702	23.4783	0.6163	0.5196	17.106
5-Carboxytetramethylrhodamine	0.7054	0.5518	23.4719	0.6817	0.6419	6.31045
Prinaberel	0.7283	0.5694	23.4608	0.6049	0.5542	9.15328
DMT-dG(dmf) Phosphoramidite	0.7963	0.6215	23.4536	0.7768	0.7356	5.67649
SB-269970 (hydrochloride)	0.6406	0.5024	23.4396	0.5891	0.5319	10.63
Epoxyazulen	0.6802	0.5328	23.4266	0.7052	0.6233	12.5191
GLP-1(32-36)amide	0.6549	0.5135	23.4145	0.6777	0.5376	22.3552
(R)-Irsenontrine	0.7985	0.6235	23.4114	0.8846	0.6125	32.6416
Amifostine thiol	0.5388	0.4247	23.3907	0.6232	0.489	23.4533
Ebopiprant	0.8189	0.6393	23.3885	0.8563	0.5999	31.8391
Tubeimoside I	0.671	0.526	23.3871	0.5767	0.5621	2.77725
Frakefamide (TFA)	0.6793	0.5324	23.3806	0.6388	0.7114	-12.3511
MLT-748	0.815	0.6364	23.377	0.8349	0.5863	31.7132
Orientin	0.7121	0.5576	23.3701	0.6574	0.598	9.79551
GLP-1R modulator C5	0.7126	0.558	23.3676	0.8035	0.5707	30.9369
TLR9-IN-1	0.6553	0.5141	23.3659	0.6124	0.5186	16.7082
3-Diethylamino-1-propanol	0.7691	0.6015	23.3394	0.8016	0.6083	25.7527
ACTH (1-13)	0.7609	0.5954	23.3131	0.7365	0.7343	0.320934
Yohimbic acid	0.523	0.413	23.3051	0.6447	0.4733	28.8698
Brodimoprim	0.0892	0.0803	23.2984	0.0672	0.0614	35.8025
TMC310911	0.7255	0.5685	23.2765	0.9813	0.6881	31.5167
GPR120 modulator 2	0.5875	0.4628	23.2432	0.7629	0.6881	10.5071
5-Bromoindole	0.7599	0.5954	23.205	0.64	0.5728	11.4092
PD 151746	0.5871	0.4627	23.2046	0.7481	0.6028	20.8435
PSB36	0.5643	0.4452	23.2028	0.7339	0.6063	18.685
SR17018	0.6846	0.5379	23.1534	0.8764	0.5629	37.9816
CXCR7 antagonist-1 (hydrochloride)	0.7849	0.615	23.1503	0.6468	0.62	4.49815
LOX-IN-3 (dihydrochloride)	0.776	0.6082	23.1448	0.8065	0.6348	22.7267
7-Hydroxy-34-dihydro-2(1H)-quinolinone	0.6524	0.5135	23.0961	0.5419	0.5162	5.23528
PAβN (dihydrochloride)	0.6712	0.528	23.0893	0.6371	0.6972	-10.2542
LLY-283	0.6728	0.5294	23.0621	0.6038	0.5261	14.0557
α-Thujone	0.6325	0.4984	23.061	0.5974	0.5515	8.40044
1-Linoleoyl Glycerol	0.5521	0.4366	23.0493	0.7852	0.6674	16.0447
EAAT2 activator 1	0.6207	0.4894	23.0472	0.6679	0.459	33.8629
TPC2-A1-P	0.6629	0.5219	23.043	0.6428	0.6778	-5.91416
SCH-23390 (hydrochloride)	0.6795	0.5347	23.039	0.6707	0.5536	18.8962
CXCR7 modulator 1	0.687	0.5406	23.0189	0.6966	0.5654	20.3222
S65487	0.5937	0.4689	22.9961	0.6168	0.4889	22.6052
TS-011	0.6573	0.5179	22.9919	0.8802	0.5251	42.8244
Piperlongumine	0.7018	0.5522	22.9871	0.625	0.5479	13.4321
Magnolioside	0.8247	0.6469	22.9805	0.6697	0.5338	21.9654
ML-00253764 (hydrochloride)	0.6659	0.5246	22.9793	0.5498	0.6028	-10.6255
4-(Dimethylamino)phenol	0.4688	0.3728	22.9775	0.5225	0.418	22.1633
Dehydroacetic acid	0.7826	0.6145	22.977	0.5898	0.6187	-5.36377
Rimcazole (dihydrochloride)	0.6365	0.502	22.9718	0.5701	0.5951	-4.81603
Sodium 4-aminosalicylate (dihydrate)	0.6541	0.5158	22.9315	0.6685	0.5354	21.5547
(±)​-​Vasicine	0.4429	0.3531	22.914	0.5466	0.4021	29.1566
Chlorpropham	0.6258	0.4942	22.8949	0.6576	0.6547	0.478075
Melinamide	0.6761	0.533	22.8923	0.5983	0.5212	14.0873
DDO-5936	0.6176	0.4879	22.8909	0.6885	0.5668	19.0902
Vindoline	0.7277	0.573	22.8609	0.6707	0.5396	21.1554
Suplatast (Tosilate)	0.6652	0.5248	22.859	0.703	0.5542	22.8221
Cot inhibitor-1	0.7611	0.5988	22.8559	0.7367	0.5127	32.6673
Kisspeptin-10 human (TFA)	0.6912	0.5449	22.8522	0.6653	0.4786	30.3923
Buparvaquone	0.5947	0.4706	22.8251	0.6091	0.6168	-1.37968
JQ-1 (carboxylic acid)	0.6199	0.4901	22.816	0.9137	0.7031	24.4117
IDO2-IN-1	0.8034	0.6318	22.807	0.8196	0.6027	28.2201
Ganoderic acid I	0.6636	0.5239	22.8044	0.693	0.5169	27.4299
Varespladib methyl	0.6358	0.5025	22.7941	0.6184	0.4897	22.6824
ML133 (hydrochloride)	0.7061	0.5568	22.7904	0.6462	0.5654	13.5753
AS19	0.5971	0.4727	22.7797	0.5498	0.6035	-10.7658
Naphthol AS-E	0.5931	0.4697	22.7633	0.703	0.7401	-5.69018
p38 MAPK-IN-1	0.7491	0.5902	22.7618	0.7073	0.7381	-4.69298
SAR405 R enantiomer	0.6716	0.5305	22.7361	0.7647	0.5761	26.4257
QO 58	0.6453	0.5102	22.7326	0.5539	0.4936	11.9905
GNE-6468	0.6396	0.5058	22.7319	0.6048	0.6885	-15.1138
Trelagliptin	0.6585	0.5205	22.716	0.6014	0.4973	18.9135
Timosaponin A1	0.5397	0.4287	22.7133	0.7247	0.5964	19.0441
JC124	0.8004	0.6303	22.6982	0.7411	0.6528	12.7952
Decyl aldehyde	0.7007	0.5536	22.6412	0.8809	0.5406	41.0049
Pramocaine (hydrochloride)	0.6875	0.5434	22.6394	0.6648	0.5733	14.9071
Costunolide	0.6769	0.5353	22.6234	0.6578	0.584	12.1622
EHMT2-IN-1	0.669	0.5292	22.6214	0.6943	0.4651	35.6288
Hydroquinone diacetate	0.7696	0.6071	22.6134	0.7662	0.659	14.9888
MFI8	0.6278	0.4974	22.6075	0.6379	0.5207	19.9693
C16-Ceramide	0.6004	0.4762	22.6065	0.549	0.6179	-13.8353
Xanomeline	0.7046	0.5569	22.5979	0.6144	0.6806	-11.7501
Eberconazole nitrate	0.7428	0.5865	22.5932	0.6556	0.7051	-8.18723
9-Aminocamptothecin	0.7164	0.5661	22.5879	0.6657	0.4842	29.5266
UZH1a	0.6779	0.5363	22.5873	0.5635	0.5516	2.32195
O6BTG-octylglucoside	0.6071	0.4815	22.5859	0.5512	0.5505	0.139944
Flutrimazole	0.7433	0.587	22.5769	0.7338	0.6923	6.07791
Albendazole	0.7026	0.5555	22.5752	0.6528	0.5706	13.659
JPE-1375	0.7772	0.6133	22.5695	0.768	0.7115	7.88006
Betulonic acid	0.7815	0.6169	22.5325	0.6125	0.6388	-4.68388
TNP	0.7287	0.576	22.5321	0.6479	0.5184	21.6954
Ethylvanillin acetate	0.7442	0.5881	22.5188	0.7006	0.611	13.7931
Cis-Ursolic acid	0.7371	0.5826	22.5186	0.6814	0.5401	22.4143
HPGDS inhibitor 2	0.7857	0.6203	22.5126	0.7582	0.5998	22.3982
SR7826	0.57	0.4532	22.5048	0.6573	0.5586	16.2791
SR 49059	0.657	0.5207	22.4917	0.8152	0.7219	12.2088
Phosalone	0.7208	0.5704	22.4545	0.7121	0.5462	25.0945
Hydrastinine (hydrochloride)	0.7108	0.5627	22.4462	0.7149	0.5454	25.531
Orbifloxacin	0.7726	0.6107	22.4363	0.6813	0.529	24.1631
Broflanilide	0.4878	0.3898	22.4359	0.5686	0.4949	14.2388
S49076	0.7037	0.5573	22.4299	0.6173	0.7132	-16.9345
HKI-357	0.6685	0.53	22.4291	0.6571	0.6023	9.04141
PPACK II (diTFA)	0.6719	0.5327	22.4191	0.6081	0.5081	17.9501
Carbazeran	0.7526	0.5955	22.3917	0.738	0.7859	-6.97234
L-Lactic acid	0.6057	0.4816	22.3725	0.7437	0.6762	9.74448
KZR-504	0.6106	0.4855	22.3553	0.6306	0.5749	9.61008
16-​Dehydroprogesterone	0.7862	0.622	22.3341	0.734	0.6977	5.31479
GLP-1R Antagonist 1	0.4183	0.3363	22.3251	0.5933	0.3072	52.7568
DL-3-Phenyllactic acid	0.7149	0.5667	22.3226	0.6608	0.5391	19.9574
Flopropione	0.6953	0.5515	22.3188	0.7524	0.5413	30.0969
Mtb ATP synthase-IN-1	0.7039	0.5582	22.3158	0.6539	0.6835	-4.9096
cis-Epoxysuccinic acid	0.7192	0.5701	22.3137	0.6922	0.7344	-6.58141
PP1	0.8093	0.6401	22.3131	0.6161	0.5876	5.04336
Triolein	0.6612	0.5251	22.3042	0.6377	0.568	11.88
Eleutheroside E	0.66	0.5242	22.2989	0.622	0.6028	3.36252
NN'-Diacetyl-L-cystine	0.6371	0.5065	22.2829	0.777	0.5364	33.1405
Rotundic acid	0.4944	0.3956	22.2824	0.6436	0.337	51.7381
BI-0115	0.6838	0.5428	22.2819	0.5962	0.546	9.20763
Apovincaminic acid (hydrochloride salt)	0.7338	0.5818	22.2613	0.7375	0.6109	18.4414
BQCA	0.5846	0.4659	22.2451	0.6843	0.5966	13.8481
Pitstop 2	0.6354	0.5055	22.2279	0.5688	0.5151	10.3708
Raffinose	0.5635	0.4497	22.2049	0.6326	0.5352	16.7469
Epimagnolin A	0.6677	0.5308	22.1988	0.6477	0.5327	19.2727
NHE3-IN-2	0.5268	0.4212	22.1942	0.5376	0.4988	7.9737
Entacapone	0.8456	0.6693	22.1873	0.89	0.9233	-3.96901
Idoxifene	0.5799	0.4626	22.1781	0.5685	0.4883	15.4976
RAS inhibitor Abd-7	0.6706	0.5333	22.1595	0.6339	0.5818	8.93807
Olorinab	0.6465	0.5146	22.1495	0.6772	0.4804	31.4277
GSK583	0.5615	0.4487	22.096	0.5975	0.5643	6.07502
SW033291	0.609	0.4858	22.0789	0.6868	0.602	13.3375
Rimeporide	0.7123	0.5665	22.0475	0.659	0.5329	20.7401
PF-4136309	0.7144	0.5682	22.038	0.6064	0.553	9.61469
13-Dimethylpyrazole	0.5926	0.4733	22.0273	0.5522	0.5339	3.65124
R-1479	0.722	0.5742	22.0268	0.6381	0.5895	8.27798
Encequidar (mesylate)	0.6351	0.5066	21.9997	0.6415	0.5655	12.8704
Cyclen	0.7592	0.6034	21.9994	0.7189	0.7355	-2.4854
Nitrosobiotin	0.712	0.5666	21.997	0.7645	0.6463	16.5662
Clopidogrel (hydrogen sulfate)	0.6518	0.5197	21.9874	0.6667	0.5517	18.6779
26-Dichloro-N-(2-(cyclopropanecarboxamido)pyridin-4-yl)benzamide	0.7432	0.5912	21.959	0.8218	0.5974	29.1126
Octocrylene	0.6373	0.5086	21.9512	0.7047	0.5758	19.7185
GNE-049	0.6362	0.5078	21.9412	0.6786	0.5022	28.1071
SKA-31	0.721	0.574	21.9403	0.7494	0.5517	28.3076
Zeteletinib	0.7566	0.6019	21.9246	0.7557	0.7503	0.766284
Arjungenin	0.6258	0.4998	21.9207	0.6206	0.5967	4.19593
BIBR 1087 SE	0.8486	0.6739	21.9032	0.6563	0.843	-30.8442
SR11237	0.7902	0.6283	21.9021	0.711	0.6033	16.3182
3-Carboxy-6-hydroxycoumarin	0.8218	0.653	21.8993	0.6756	0.6372	6.14793
CID 16020046	0.6685	0.5333	21.8947	0.7396	0.6281	16.1923
Hexyl gallate	0.7061	0.5627	21.8898	0.7256	0.6197	15.6982
Cyanidin (Chloride)	0.6521	0.5206	21.8766	0.6515	0.5295	20.3164
Moracin O	0.6945	0.5538	21.8648	0.6031	0.578	4.54628
Imidocarb (dipropionate)	0.5885	0.471	21.8605	0.7811	0.6431	18.9015
CRBN-6-5-5-VHL	0.7188	0.5729	21.8479	0.6829	0.5243	25.0989
(S)-1-(((9H-Fluoren-9-yl)methoxy)carbonyl)-25-dihydro-1H-pyrrole-2-carboxylic acid	0.687	0.5482	21.8239	0.6552	0.6109	7.33201
Amiprofos methyl	0.7343	0.5852	21.8206	0.6132	0.5832	5.33618
(S)-2-(Methylamino)-3-phenylpropanoic acid	0.915	0.7266	21.8056	0.8667	0.5898	33.9463
RBC8	0.6138	0.4912	21.7839	0.7628	0.6319	18.39
GSK3β inhibitor II	0.676	0.5399	21.776	0.7144	0.7536	-5.90895
MG-101	0.7357	0.5866	21.776	0.6672	0.5184	24.148
Menthyl acetate	0.5581	0.4478	21.7511	0.7648	0.6254	19.5293
Raspberry ketone	0.6343	0.5076	21.7212	0.588	0.5361	9.6648
Bardoxolone methyl	0.1813	0.153	21.7191	0.1443	0.1376	7.18114
Damnacanthal	0.6588	0.5268	21.7177	0.8413	0.6985	18.0691
GYKI 52466 (dihydrochloride)	0.4885	0.3935	21.7143	0.7061	0.5662	21.3555
GDC-0339	0.7425	0.5925	21.692	0.7423	0.6111	18.9787
Norisoboldine	0.6545	0.5236	21.6901	0.6586	0.5522	17.5115
GDC-0927	0.646	0.517	21.6807	0.6353	0.5655	11.9459
Amitraz	0.7245	0.5785	21.6778	0.6513	0.664	-2.11561
Ginsenoside Re	0.6719	0.5374	21.6621	0.8333	0.6609	22.0376
Propiverine (hydrochloride)	0.7741	0.6176	21.6429	0.6412	0.5343	18.1125
Chlorprothixene	0.6144	0.4925	21.6365	0.5875	0.6105	-4.28705
SGC2085	0.7619	0.6081	21.6345	0.8039	0.5986	27.2679
2''-O-Rhamnosylicariside II	0.6234	0.4996	21.6282	0.6427	0.5094	22.5283
Retro-2	0.7426	0.5931	21.6165	0.716	0.6895	3.98496
mTOR inhibitor-8	0.592	0.4751	21.6081	0.6906	0.5525	21.5916
Asperosaponin VI	0.5592	0.4494	21.6057	0.7333	0.5777	22.8052
Bayogenin	0.5907	0.4741	21.6046	0.8295	0.5268	38.8825
Methyl carnosate	0.7268	0.5808	21.604	0.6654	0.6194	7.48698
Icaritin	0.6344	0.5086	21.5632	0.7115	0.5831	19.4398
Oxypurinol	0.5887	0.4728	21.5548	0.7307	0.6417	13.094
Dexelvucitabine	0.6051	0.4857	21.5485	0.6205	0.496	21.8613
PHPS1	0.5466	0.4401	21.4891	0.6678	0.6365	5.07458
Domiphen (bromide)	0.172	0.146	21.4876	0.2643	0.1771	40.8814
Doxapram (hydrochloride hydrate)	0.6762	0.542	21.4651	0.8333	0.5021	42.3367
FLT3-IN-4	0.6288	0.5048	21.4607	0.5928	0.6336	-7.53045
VPC-80051 (racemate)	0.7129	0.5709	21.4534	0.7133	0.5468	25.1397
OPC-14523 (hydrochloride)	0.6748	0.541	21.4492	0.6408	0.6382	0.440827
trans-2-Undecenoic acid	0.6983	0.5596	21.4275	0.7054	0.5145	29.1718
AT-56	0.6873	0.5511	21.405	0.6555	0.5683	14.4251
HIV-1 integrase inhibitor 8	0.7118	0.5704	21.3983	0.7234	0.5686	23.022
Momordin IIc	0.7741	0.6194	21.394	0.7055	0.5408	25.1642
Butabindide (oxalate)	0.67	0.5376	21.3893	0.7144	0.6548	8.98402
Progoitrin	0.4768	0.3858	21.3715	0.4753	0.4748	0.117841
Carboxin	0.6322	0.5081	21.3524	0.6277	0.5661	10.6815
Tuberostemonine	0.6408	0.515	21.3293	0.6283	0.6733	-7.79491
CD80-IN-3	0.6816	0.5471	21.3289	0.6691	0.7044	-5.71105
ADAMTS-5 Inhibitor	0.5395	0.4354	21.3101	0.5252	0.6	-15.7739
Hydroxyhexamide	0.625	0.5029	21.2718	0.6597	0.5173	23.3941
RA375	0.636	0.5116	21.265	0.6409	0.6355	0.915409
(E)-34-(Methylenedioxy)cinnamic acid	0.6667	0.5358	21.2604	0.5728	0.7233	-28.8425
4-Phenoxybenzylamine	0.627	0.5046	21.25	0.7646	0.5068	36.1267
Tanshinone IIA	0.6656	0.5351	21.2333	0.6275	0.1124	89.3495
Eupalinolide A	0.6784	0.5452	21.2305	0.6483	0.5196	21.547
NVP-AEW541	0.629	0.5063	21.2284	0.8637	0.7327	16.1191
Farnesene (mixture of isomers)	0.6687	0.5376	21.2239	0.6429	0.6401	0.473053
Salermide	0.6959	0.5591	21.2126	0.6679	0.5333	21.8188
PGlu-3-methyl-His-Pro-NH2 (TFA)	0.7681	0.616	21.2104	0.6904	0.7651	-11.6828
AGN 194078	0.7153	0.5744	21.2103	0.7228	0.5869	20.2292
Tolimidone	0.5141	0.4159	21.2049	0.5432	0.5461	-0.589191
Pexidartinib	0.6434	0.5178	21.2019	0.7263	0.6436	12.2464
N6-Ethyladenosine	0.6892	0.5541	21.1689	0.6872	0.7972	-17.2902
Butylparaben	0.77	0.6178	21.1683	0.6761	0.6127	10.1424
RO5263397	0.6864	0.552	21.152	0.6184	0.6255	-1.25132
Dazcapistat	0.722	0.5801	21.1475	0.7537	0.6402	16.152
ALW-II-41-27	0.635	0.5115	21.1473	0.6393	0.5086	22.2166
CB1 antagonist 2	0.6752	0.5433	21.131	0.6561	0.6148	6.82532
L82-G17	0.5329	0.4312	21.104	0.5531	0.5099	8.60386
3-(Trifluoromethyl)benzaldehyde	0.616	0.4968	21.0973	0.7753	0.6475	17.6446
PI3K/mTOR Inhibitor-2	0.7267	0.5842	21.0892	0.6871	0.5237	25.6878
Ximelagatran	0.6853	0.5516	21.0784	0.69	0.6024	13.7089
A-966492	0.8002	0.6423	21.0758	0.8408	0.6574	23.2211
AZD3229 Tosylate	0.7725	0.6206	21.0534	0.7218	0.5873	20.0507
Benzothiazole	0.6337	0.5111	21.04	0.639	0.6005	6.54762
Puromycin	0.7078	0.5697	21.0262	0.6556	0.5274	21.2041
Timapiprant (sodium)	0.6747	0.5436	21.0197	0.5977	0.5781	3.58515
Frovatriptan (succinate hydrate)	0.6272	0.5061	21.017	0.779	0.537	33.2418
Alogliptin	0.6364	0.5134	21.0113	0.5843	0.5821	0.412526
AMZ30	0.8618	0.6915	21.0039	0.8155	0.578	31.0661
24-D	0.5736	0.4639	20.9912	0.7282	0.6158	16.5978
Glemanserin	0.5905	0.4773	20.9824	0.5442	0.5274	3.40633
Perillyl alcohol	0.6952	0.5602	20.9562	0.8195	0.8173	0.286272
FGI-106 (tetrahydrochloride)	0.6309	0.5096	20.9174	0.8235	0.5023	41.5793
Alexidine (dihydrochloride)	0.0577	0.0563	20.8955	0.065	0.0673	-16.4286
Sparsentan	0.5871	0.4751	20.8916	0.6887	0.5558	20.8405
Fuscoside	0.7263	0.5853	20.8796	0.6321	0.5655	11.461
N-Formylglycine	0.8338	0.6704	20.8738	0.6747	0.6587	2.56534
Dauricine	0.8763	0.7042	20.853	0.6186	0.677	-10.2889
m-Tolualdehyde	0.643	0.5196	20.8446	0.7343	0.6124	17.8399
Hh-Ag1.5	0.6484	0.5239	20.8403	0.643	0.6248	3.07432
Vidupiprant	0.9282	0.7454	20.839	0.6558	0.6582	-0.396825
Mangiferin	0.7223	0.5825	20.8253	0.656	0.7019	-7.58678
Nodinitib-1	0.6748	0.5449	20.824	0.6439	0.6473	-0.573453
Pulsatilla saponin D	0.6375	0.5155	20.8014	0.6769	0.6495	4.3777
Seclazone	0.711	0.5738	20.7879	0.6413	0.5448	16.3476
Tetradecanedioic acid	0.7001	0.5652	20.7826	0.6613	0.5929	11.2076
Cucurbitacin IIb	0.7248	0.5848	20.7777	0.6257	0.503	21.3503
Cyclo(Arg-Gly-Asp-D-Phe-Cys)	0.6239	0.5051	20.7366	0.6987	0.6563	6.54624
ZM223 (hydrochloride)	0.6634	0.5366	20.7054	0.6371	0.4981	23.7161
Tetrahydrocortisone	0.6598	0.5338	20.6965	0.6905	0.6074	12.9945
TAK-779	0.6952	0.562	20.6768	0.7561	0.6286	18.0825
K858 (Racemic)	0.702	0.5674	20.6759	0.7386	0.5385	29.1012
TJ-M2010-5	0.6306	0.5108	20.6694	0.7897	0.6092	24.4348
(R)-MLN-4760	0.6647	0.5379	20.6616	0.6861	0.5732	17.7767
Hycanthone	0.7615	0.6147	20.6615	0.7653	0.7169	6.77586
Norartocarpetin	0.6489	0.5254	20.6556	0.7085	0.6798	4.36502
CHMFL-PI3KD-317	0.5904	0.479	20.6526	0.6351	0.5363	16.9149
Phthalylsulfathiazole	0.624	0.5057	20.6457	0.7968	0.6384	21.2389
Deferiprone	0.6725	0.5442	20.6436	0.5821	0.5677	2.71135
Phyllanthin	0.6322	0.5123	20.6297	0.854	0.6959	19.6887
Eliprodil	0.6432	0.5211	20.618	0.6991	0.6236	11.6494
Gefitinib	0.6022	0.4886	20.6096	0.7192	0.6236	14.3071
CT1812	0.6388	0.5177	20.6022	0.7126	0.4916	33.4039
PD-1/PD-L1-IN-9 (hydrochloride)	0.6012	0.4879	20.5925	0.7654	0.605	22.4524
DMU2105	0.5634	0.4579	20.5894	0.7669	0.6476	16.6643
Glipizide	0.6596	0.5343	20.5882	0.7056	0.5092	30.0031
Zerumbone	0.6516	0.528	20.5794	0.6567	0.6242	5.36569
8-Epixanthatin	0.6824	0.5525	20.5733	0.7073	0.6147	14.1094
Thiophanate-Methyl	0.8601	0.6937	20.5661	0.6159	0.634	-3.20411
Naquotinib (mesylate)	0.5995	0.4867	20.5652	0.5889	0.5114	14.4079
2′-O-(2-Methoxyethyl)adenosine	0.6171	0.5007	20.5617	0.6622	0.5693	15.1996
N2-Acetylguanine	0.6102	0.4953	20.5472	0.6245	0.6382	-2.38884
Casopitant (mesylate)	0.625	0.5071	20.5401	0.6089	0.5842	4.42732
Glucocorticoid receptor agonist-1	0.6777	0.549	20.5361	0.5825	0.4978	15.936
Zinc dethyldithiocarbamate	0.6291	0.5105	20.5155	0.5859	0.5378	8.99234
Apilimod (mesylate)	0.6629	0.5376	20.4772	0.6774	0.5698	17.1775
Tricaine (methanesulfonate)	0.8202	0.6627	20.4758	0.8043	0.8163	-1.59299
CXCR2-IN-2	0.6869	0.5567	20.4749	0.7982	0.5937	27.3688
CCR8 antagonist 2	0.5522	0.4496	20.4709	0.6897	0.4739	33.7874
Dodecyltrimethylammonium (bromide)	0.5836	0.4746	20.4656	0.5639	0.4936	13.7064
Phenytoin	0.604	0.491	20.434	0.8202	0.7096	14.3786
N6N6-Dimethyladenosine	0.6228	0.5062	20.3917	0.7146	0.6793	5.31947
RIPK-IN-4	0.6854	0.5561	20.3815	0.6751	0.5383	21.9196
Tirucallol	0.6992	0.5671	20.3795	0.6576	0.5612	15.8919
TRPM8 antagonist 3	0.5975	0.4862	20.366	0.5072	0.466	9.03113
AChE-IN-3	0.7489	0.6068	20.3611	0.735	0.6714	9.29825
2-Hydroxyhexanoic acid	0.6475	0.5261	20.3521	0.6228	0.765	-24.8688
Astragalin	0.6638	0.5392	20.3329	0.7003	0.4852	33.128
BYK204165	0.7246	0.5877	20.3236	0.6781	0.5887	14.2561
SB756050	0.6255	0.5088	20.3133	0.7633	0.693	9.86944
MBP146-78	0.5863	0.4776	20.3064	0.7228	0.5524	25.3647
YM-298198 (hydrochloride)	0.6268	0.5099	20.3022	0.6356	0.5583	13.2227
ELR510444	0.6207	0.5051	20.2914	0.5649	0.5137	9.96303
(S)-Ketorolac	0.6591	0.5358	20.2763	0.701	0.5996	15.6
Ethyl palmitate	0.5758	0.4694	20.2744	0.6924	0.5505	22.1235
Xininurad	0.5537	0.4518	20.2705	0.4522	0.4457	1.62014
(E/Z)-Geranylacetone	0.6598	0.5365	20.253	0.7513	0.5726	25.5176
Acetophenazine (dimaleate)	0.6584	0.5354	20.2502	0.7496	0.6494	14.343
N-Arachidonylglycine	0.8041	0.6516	20.2496	0.7998	0.6266	23.1303
L-006235	0.5376	0.4391	20.2425	0.6732	0.6173	8.98425
Kushenol I	0.6447	0.5246	20.2291	0.6251	0.617	1.4109
Pyrintegrin	0.644	0.5241	20.2192	0.5389	0.6151	-15.618
WS-898	0.6366	0.5182	20.2186	0.6682	0.5679	16.2508
WM-8014	0.777	0.6303	20.2066	0.7975	0.6339	21.9156
Oxyphenisatin acetate	0.7251	0.5889	20.2047	0.7503	0.6198	18.6615
MSC2504877	0.6065	0.4943	20.198	0.6002	0.5155	15.4224
S-tert-Leucine N-methylamide	0.7204	0.5852	20.1972	0.8319	0.6644	21.4496
Brevilin A	0.8306	0.6732	20.1898	0.7353	0.7129	3.27342
MK-886	0.6192	0.5047	20.1514	0.6632	0.5974	10.7481
PROTAC CRBN Degrader-1	0.8265	0.6707	20.0903	0.743	0.6464	13.9595
PF-04217903	0.6598	0.5375	20.0887	0.5847	0.5355	9.21866
PFKFB3-IN-2	0.6437	0.5247	20.0776	0.7049	0.5519	23.3981
Retro-2 cycl	0.6287	0.5128	20.0623	0.7803	0.4916	39.5859
Atuveciclib	0.6952	0.566	20.0559	0.715	0.6757	5.91867
Detomidine (hydrochloride)	0.5495	0.4496	20.0401	0.6158	0.557	10.4108
IPAG	0.6501	0.5301	20.03	0.7884	0.6439	19.5959
Xevinapant	0.5874	0.48	20.0224	0.5886	0.5825	1.13467
Kakuol	0.6263	0.5112	20.007	0.7716	0.6458	17.4577
OBI-3424	0.6578	0.5364	20.0066	0.4704	0.4678	0.619933
Rasarfin	0.7144	0.5817	20.003	0.714	0.5277	28.0995
Tetraoctylammonium (bromide)	0.056	0.055	20	0.0546	0.053	44.4444
MIF-1 (TFA)	0.6955	0.5666	20	0.6427	0.5387	17.5765
Roburic acid	0.5645	0.4618	20	0.6763	0.6182	9.29154
4-Ethylphenol	0.6557	0.5348	19.9934	0.6427	0.5816	10.3262
ISCK03	0.5447	0.446	19.9919	0.7584	0.6347	17.4866
PF-8380	0.6805	0.5547	19.9841	0.7198	0.5704	22.3385
HIV-1 inhibitor-48	0.8512	0.6916	19.945	0.7255	0.7245	0.148258
BPU-11	0.6168	0.504	19.9364	0.6502	0.5923	9.66288
ART558	0.7444	0.6063	19.9164	0.6094	0.5619	8.50645
GT 949	0.716	0.584	19.8496	0.7077	0.6167	13.8572
356-Trichloro-2-pyridinol	0.678	0.5537	19.8246	0.6083	0.5895	3.37341
Flavanone	0.5384	0.4418	19.8195	0.5731	0.5899	-3.21777
DCVJ	0.6672	0.5451	19.815	0.7064	0.5703	20.7659
3-(1-Cyanoethyl)benzoic acid	0.6871	0.5612	19.7925	0.6081	0.5513	10.1957
SAG	0.6976	0.5697	19.7804	0.6546	0.6166	6.29556
BMS-963272	0.5592	0.4587	19.7757	0.8284	0.6099	28.1065
Methyl 4-hydroxyphenylacetate	0.7003	0.5719	19.7751	0.695	0.6398	8.57143
RPR-260243	0.3283	0.2735	19.762	0.3636	0.1245	76.4875
INF39	0.6239	0.5107	19.7591	0.6025	0.6681	-11.8948
F16	0.881	0.717	19.759	0.6838	0.8299	-23.0879
Iloperidone metabolite Hydroxy Iloperidone	0.6796	0.5554	19.7582	0.6324	0.6251	1.25559
GDP366	0.9821	0.7984	19.7294	0.6605	0.7291	-11.2551
PDP-EA	0.6667	0.5453	19.7174	0.7418	0.6166	18.1239
Stampidine	0.6536	0.5348	19.7146	0.6294	0.5974	5.5325
RU.521	0.7013	0.5731	19.714	0.6701	0.5578	18.1392
RN-1734	0.4563	0.3764	19.7138	0.652	0.4452	34.4093
Buloxibutid	0.6913	0.5651	19.7095	0.6619	0.5175	23.6373
HCV-IN-30	0.906	0.7375	19.7076	0.7308	0.6476	12.2389
Ardisiacrispin B	0.5576	0.4578	19.7	0.6989	0.6585	6.23553
Naftifine (hydrochloride)	0.615	0.504	19.6809	0.6562	0.6331	3.81692
Lawsone	0.7376	0.6025	19.6767	0.6754	0.6749	0.0800769
Dofequidar (fumarate)	0.6941	0.5676	19.6703	0.7102	0.5672	21.693
Fmoc-N-Me-Phe-OH	0.5782	0.4745	19.67	0.6885	0.613	11.8431
SR8278	0.6231	0.5106	19.6644	0.6201	0.5818	6.72992
HDAC-IN-40	0.7435	0.6074	19.6534	0.7277	0.7435	-2.33486
Dihydroergotoxine (mesylate)	0.7274	0.5945	19.6481	0.6873	0.5243	25.6168
MHY1485	0.8252	0.6732	19.6332	0.617	0.5905	4.68198
Ethyl 3-coumarincarboxylate	0.6282	0.5149	19.6292	0.607	0.5007	19.1187
NBI-98782	0.6051	0.4964	19.6174	0.6204	0.5241	16.9125
2-Amino-8-oxononanoic acid (hydrochloride)	0.8046	0.6568	19.6125	0.5414	0.5373	0.836052
Netropsin (dihydrochloride)	0.6893	0.5643	19.5833	0.8784	0.6628	26.0575
Virodhamine	0.5939	0.4876	19.58	0.5948	0.5523	7.81537
(S)-2-Amino-2-(4-fluorophenyl)acetic acid	0.5735	0.4712	19.5789	0.5685	0.5386	5.77778
4-Hydroperoxy cyclophosphamide	0.6389	0.5238	19.5782	0.7192	0.6516	10.1167
Trilobatin	0.6933	0.5676	19.5703	0.7232	0.4948	33.978
CGS 21680 (Hydrochloride)	0.7038	0.5761	19.5619	0.7211	0.7818	-9.05835
Protoneogracillin	0.6905	0.5655	19.5465	0.6576	0.5621	15.7435
MGB-BP-3	0.0684	0.065	19.5402	0.0735	0.0703	14.2222
DUPA(OtBu)-OH	0.6801	0.5572	19.5358	0.6163	0.4576	28.0736
Terminolic acid	0.5832	0.4793	19.5227	0.5609	0.5069	10.5903
Pseudoginsenoside RT1	0.6664	0.5463	19.5158	0.67	0.4822	30.3393
β-Estradiol 17-acetate	0.6297	0.5168	19.5092	0.764	0.536	31.9776
Bevantolol (hydrochloride)	0.7263	0.5946	19.5024	0.7042	0.7326	-4.34783
NS1652	0.4233	0.3507	19.5004	0.468	0.4009	16.0911
Tenovin-6 (Hydrochloride)	0.6228	0.5113	19.4998	0.6013	0.575	4.77921
Diloxanide	0.6392	0.5246	19.4832	0.6786	0.7119	-5.30593
HTS01037	0.8206	0.6707	19.4777	0.7706	0.4977	37.9238
Setanaxib	0.6232	0.5118	19.4687	0.6032	0.5223	14.6505
Lazabemide	0.6598	0.5413	19.4645	0.715	0.6615	8.05723
Binimetinib	0.6067	0.4986	19.4529	0.7981	0.6678	17.4408
Methyl palmitate	0.6938	0.5688	19.4462	0.6643	0.5323	21.5229
(-)-Bicuculline (methobromide)	0.7353	0.6023	19.4359	0.8023	0.6308	22.8271
tcY-NH2 (TFA)	0.6167	0.5068	19.4273	0.5522	0.4968	11.0535
LR-90	0.5776	0.4753	19.4265	0.6477	0.4114	39.6011
GSK-843	0.7508	0.6149	19.4198	0.8028	0.6098	25.6717
AMG7703	0.6942	0.5693	19.4185	0.6	0.8037	-37.1038
Monolaurin	0.7227	0.5925	19.3837	0.6592	0.6749	-2.58139
RGFP966	0.5934	0.4883	19.3768	0.7445	0.6282	16.77
Etomoxir	0.6958	0.5709	19.3703	0.7174	0.5887	19.3127
ML604086	0.7588	0.6217	19.3699	0.6819	0.6228	9.36757
(R)-(-)-13-Butanediol	0.5938	0.4887	19.3626	0.5969	0.5221	13.7021
Atractylodin	0.7586	0.6216	19.3612	0.7511	0.6849	9.45579
TLR7/8 agonist 4	0.7895	0.6466	19.35	0.7583	0.6252	18.818
2-Acetamidophenol	0.6877	0.5645	19.3498	0.635	0.6283	1.14726
MEDICA16	0.6697	0.55	19.347	0.6964	0.6324	9.91633
GSK864	0.6601	0.5423	19.34	0.6651	0.5388	20.5667
G0507	0.5666	0.4669	19.3367	0.5855	0.5887	-0.59869
Redafamdastat	0.6071	0.4996	19.3311	0.683	0.6213	9.76266
46-Dioxoheptanoic acid	0.7056	0.5792	19.3095	1.0844	0.5793	48.8775
DuP 734	0.6327	0.5205	19.2883	0.6684	0.5572	18.011
Prexasertib	0.5887	0.485	19.2858	0.7335	0.6718	9.04029
Cyclotriazadisulfonamide	0.6647	0.5464	19.2765	0.6515	0.5671	14.055
dTAGV-1 (TFA)	0.8089	0.6629	19.2638	0.7822	0.6157	22.7708
HP590	0.634	0.5217	19.2624	0.6203	0.6337	-2.35377
Adipic acid	0.5944	0.4898	19.2492	0.6714	0.6543	2.75629
Purvalanol A	0.7259	0.596	19.2473	0.6825	0.8274	-22.9454
(Rac)-PF-998425	0.5688	0.4692	19.2352	0.7148	0.6318	12.5038
Velneperit	0.8461	0.6932	19.2303	0.6616	0.6133	7.91025
123-Trimethoxybenzene	0.7204	0.5917	19.2262	0.7007	0.6514	7.58812
CCR8 antagonist 1	0.5822	0.4801	19.2206	0.6533	0.5728	13.3654
KRN5	0.8863	0.7258	19.2147	0.6837	0.7074	-3.74585
Coumetarol	0.7131	0.5859	19.2116	0.7412	0.5698	24.8334
T-3364366	0.6543	0.5384	19.211	0.6629	0.5506	18.3527
PP2	0.645	0.5309	19.2088	0.5699	0.6222	-10.079
MB710	0.6988	0.5744	19.2035	0.7421	0.5859	22.6016
UT-155	0.6551	0.5391	19.2021	0.6246	0.6513	-4.65481
Tiafenacil	0.7133	0.5862	19.1907	0.5784	0.5306	9.06333
(Rac)-Etavopivat	0.5872	0.4843	19.1906	0.5563	0.5604	-0.811399
SBC-110736	0.6608	0.5438	19.1866	0.7189	0.5882	19.5688
CM-579 trihydrochloride	0.8233	0.6752	19.1765	0.6624	0.6607	0.27805
CAY 10462 (dihydrochloride)	0.5789	0.4777	19.1703	0.593	0.5181	13.8192
Kisspeptin-10 rat (TFA)	0.592	0.4884	19.1497	0.5942	0.5989	-0.865243
PF-998425	0.6535	0.5382	19.1369	0.7118	0.6204	13.8317
CATPB	0.6328	0.5215	19.1303	0.7485	0.6936	7.87097
Minoxidil sulfate	0.6038	0.4982	19.1027	0.7061	0.5187	28.6063
HADA (hydrochloride)	0.6838	0.5631	19.074	0.624	0.5919	5.60209
N-Acetyl-L-tyrosine	0.6683	0.5506	19.0669	0.6252	0.5297	16.6318
Almonertinib (mesylate)	0.5907	0.4878	19.0661	0.5322	0.4596	15.0873
(R)-3-Hydroxybutanoic acid (sodium)	0.5894	0.4868	19.0565	0.7641	0.6573	14.9769
AG-09/1	0.6434	0.5306	19.0412	0.6572	0.5753	13.5104
Desipramine (hydrochloride)	0.7041	0.5799	19.017	0.5679	0.5978	-5.78448
GSK2879552	0.537	0.4446	19.0123	0.4647	0.4825	-4.30263
CID 2011756	0.6941	0.5719	19.0017	0.6348	0.5544	13.7718
VBY-825	0.6121	0.5056	18.9806	0.5644	0.7178	-29.8792
CC-671	0.6325	0.5222	18.9682	0.5865	0.5807	1.0831
Lesinurad (sodium)	0.6465	0.5336	18.9589	0.7753	0.7157	8.22863
CU-CPT9b	0.7311	0.6022	18.9531	0.7609	0.7211	5.60642
Fosciclopirox	0.5866	0.4852	18.932	0.6563	0.5783	12.8862
EX229	0.8403	0.6909	18.9282	0.8084	0.7689	5.21521
JP1302 dihydrochloride	0.5751	0.4759	18.9277	0.6449	0.5623	13.9081
JZL 184	0.6239	0.5155	18.9213	0.7225	0.6364	12.822
2-Methoxy-4-vinylphenol	0.7752	0.6383	18.9036	0.7553	0.6848	10.0099
BIBS 39	0.7504	0.6182	18.9019	0.6066	0.5309	13.6249
Ladostigil (hydrochloride)	0.6843	0.5646	18.901	0.757	0.7461	1.54391
rac-BHFF	0.8161	0.6715	18.8995	0.8144	0.7314	10.8724
NR2F6 modulator-1	0.6385	0.5275	18.8936	0.7134	0.589	18.7802
Aloxistatin	0.6394	0.5283	18.8817	0.6807	0.5154	26.2506
CZC-54252 (hydrochloride)	0.7111	0.5865	18.8759	0.6816	0.7934	-17.7291
Malabaricone B	0.6859	0.5661	18.8691	0.6735	0.5281	23.3574
Ternidazole (hydrochloride)	0.6278	0.519	18.8627	0.6575	0.5749	13.6191
8-Azaadenosine	0.648	0.5354	18.861	0.5823	0.5125	13.1376
Homocarnosine (TFA)	0.6191	0.512	18.8523	0.5999	0.536	11.6415
4-Ethylbenzaldehyde	0.6288	0.5199	18.8474	0.6074	0.6115	-0.73688
Sunitinib	0.6909	0.5703	18.8467	0.6781	0.6804	-0.366768
AHR antagonist 5	0.6382	0.5276	18.8351	0.6158	0.5552	10.7295
R112	0.6087	0.5037	18.8273	0.7185	0.6306	13.1685
Rebamipide mofetil	0.5289	0.439	18.8115	0.71	0.58	19.7269
Z-FY-CHO	0.6265	0.5185	18.7663	0.6787	0.7388	-9.57464
HSK0935	0.5387	0.4472	18.7615	0.7083	0.6323	11.5625
RO5203648	0.5476	0.4545	18.7475	0.6274	0.6035	4.14643
PD-1/PD-L1-IN-9	0.5987	0.4961	18.7329	0.7678	0.6201	20.6055
F1063-0967	0.6704	0.5544	18.7278	0.6225	0.5202	17.9003
Etamivan	0.6997	0.5783	18.7144	0.7184	0.6711	7.0872
limertinib	0.5475	0.4546	18.711	0.564	0.5091	10.7018
MMV008138	0.8708	0.7175	18.6997	0.7325	0.6513	11.9149
PF-06685249	0.6137	0.5086	18.6778	0.6028	0.5346	12.3596
2-Hydroxybutyric acid	0.6333	0.5246	18.6674	0.6468	0.5602	14.5351
PI4KIII beta inhibitor 3	0.5987	0.4965	18.6599	0.5695	0.4881	15.6991
RP-6306	0.5892	0.4888	18.6548	0.5395	0.6502	-22.6612
IDO-IN-7	0.805	0.6644	18.6472	0.823	0.6142	27.0466
VU6036720 (hydrochloride)	0.6563	0.5435	18.6354	0.815	0.5252	37.9319
UNC926	0.6601	0.5466	18.6341	0.6627	0.5848	12.735
Miransertib	0.5046	0.4201	18.6287	0.5667	0.5149	10.0446
Z-FA-FMK	0.6276	0.5202	18.6264	0.6088	0.5454	11.3661
SR2211	0.7009	0.5799	18.6182	0.6779	0.5741	16.5577
N-Ethylmaleimide	0.6295	0.5218	18.6171	0.6928	0.6309	9.64475
Kaempferol 3-O-sophoroside	0.6972	0.5769	18.6165	0.7417	0.5795	23.4834
MY-5445	0.6548	0.5424	18.6154	0.7475	0.5205	32.5915
SJ000063181	0.6135	0.5088	18.6133	0.6277	0.6187	1.5606
Fluopyram	0.7536	0.6229	18.6023	0.6298	0.6266	0.552868
Schisantherin A	0.7139	0.5906	18.6001	0.7433	0.6855	8.34898
Orcinol glucoside	0.4548	0.3797	18.5983	0.6578	0.4988	26.203
Monoethyl itaconate	0.641	0.5313	18.5932	0.6359	0.5432	15.8489
1-Methoxynaphthalene	0.6551	0.5428	18.5896	0.7243	0.6256	14.6591
OABK (hydrochloride)	0.6229	0.5166	18.5872	0.571	0.5376	6.42308
Uridine 5′-diphosphoglucose (disodium salt)	0.5781	0.4802	18.5733	0.7157	0.6167	14.8939
Taxifolin	0.1533	0.1343	18.5728	0.1941	0.1724	15.1642
CCT245232	0.6778	0.5614	18.5705	0.6167	0.7751	-28.0007
CDK12-IN-2	0.736	0.6088	18.5693	0.6531	0.6447	1.39512
Tetrahydropalmatine	0.6888	0.5705	18.5481	0.6885	0.7032	-2.30588
Exisulind	0.6518	0.5404	18.5419	0.8095	0.7151	12.4456
FW1256	0.5883	0.4887	18.5371	0.5855	0.4783	20.0561
LY83583	0.4582	0.3828	18.5167	0.394	0.4158	-6.35569
Upidosin	0.8863	0.7317	18.5083	0.7167	0.7474	-4.61169
Pirlindole	0.8135	0.6724	18.5049	0.7854	0.7691	2.2195
Acetylshengmanol Arabinoside	0.853	0.705	18.4539	0.7777	0.7634	1.9678
Dienestrol	0.5844	0.486	18.4477	0.7863	0.6447	19.2574
HDACs/mTOR Inhibitor 1	0.6977	0.5784	18.4475	0.6552	0.6187	6.04105
CXCR7 antagonist-1	0.6199	0.515	18.4391	0.6412	0.6963	-9.33582
Reldesemtiv	0.8597	0.7107	18.4246	0.7608	0.7832	-3.15582
Desmethoxyyangonin	0.5665	0.4716	18.4093	0.6385	0.5185	20.4255
DL-Menthol	0.6628	0.5502	18.4047	0.7015	0.5354	25.5342
Rubiadin-1-methyl ether	0.6087	0.5061	18.397	0.5913	0.5024	16.4538
Lirafugratinib (hydrochloride)	0.6845	0.568	18.3899	0.6612	0.559	16.7486
BMS-687453	0.6803	0.5647	18.3696	0.666	0.5931	11.8537
Dulcoside A	0.7373	0.6113	18.3593	0.6398	0.6789	-6.64062
Pyridoxine	0.6047	0.5031	18.3493	0.598	0.6449	-8.57404
Tilbroquinol	0.7259	0.6021	18.3435	0.6867	0.7555	-10.8227
TUG-891	0.7314	0.6066	18.3422	0.7401	0.6231	16.9787
PqsR/LasR-IN-2	0.6295	0.5234	18.3405	0.6453	0.6268	3.11291
SJFα	0.624	0.519	18.3246	0.6207	0.5543	11.6553
Eptapirone	0.6134	0.5104	18.3144	0.6062	0.5525	9.67219
Oseltamivir-acetate	0.768	0.6367	18.3124	0.7876	0.6567	17.7708
Anthraflavic acid	0.7118	0.5908	18.3111	0.6016	0.5516	9.081
Oxytetracycline	0.7478	0.6204	18.2836	0.6414	0.6616	-3.42141
BCATc Inhibitor 2	0.6314	0.5253	18.2805	0.6291	0.6319	-0.484345
Dansylglycine	0.6771	0.5627	18.2718	0.682	0.5253	24.8336
ErSO	0.6748	0.5609	18.2591	0.5568	0.6275	-13.9779
AP-1/NF-κB activation inhibitor 1	0.7181	0.5963	18.2581	0.7089	0.6669	6.38395
33-Diethylthiacarbocyanine (iodide)	0.702	0.5832	18.2488	0.7615	0.622	19.6341
Silychristin	0.5283	0.4412	18.2485	0.6251	0.5792	7.99512
AP-18	0.4353	0.3652	18.241	0.5453	0.5805	-7.12118
Androgen receptor antagonist 1	0.7774	0.6449	18.2406	0.6664	0.6058	9.84725
Pentane-15-diamine (dihydrochloride)	0.5896	0.4914	18.2325	0.7005	0.4906	32.3172
A 438079	0.6565	0.5462	18.2164	0.6393	0.528	18.9189
Veratraldehyde	0.6354	0.529	18.2067	0.6717	0.508	26.3734
2-Hydroxyethyl methacrylate	0.7178	0.5964	18.2064	0.709	0.6454	9.66565
hDHODH-IN-3	0.6974	0.5798	18.1931	0.6502	0.6725	-3.72163
KIN101	0.7985	0.6626	18.1806	0.626	0.6438	-3.09565
Kif15-IN-2	0.551	0.4601	18.18	0.6859	0.5816	16.4278
Capsaicin β-D-glucopyranoside	0.6396	0.5326	18.1787	0.6009	0.5796	3.87343
ICCB-19 (hydrochloride)	0.6659	0.5542	18.1656	0.6239	0.5898	5.95217
AZD1283	0.7005	0.5826	18.1524	0.7472	0.7498	-0.373456
Methyl citrate	0.6576	0.5475	18.1503	0.681	0.5616	18.9524
Siguazodan	0.6825	0.568	18.1314	0.767	0.559	29.0503
Capzimin	0.6865	0.5713	18.1275	0.667	0.6418	4.09091
Glurate	0.5802	0.4843	18.1217	0.6218	0.6692	-8.30413
Vesatolimod	0.4926	0.4126	18.1159	0.6625	0.4907	28.0948
Alagebrium chloride	0.602	0.5022	18.1125	0.5494	0.6363	-17.4358
Ethyl oleate	0.652	0.5432	18.1032	0.5878	0.5746	2.45902
Telocinobufagin	0.6703	0.5582	18.1011	0.6298	0.5629	11.5584
2-Bromo-6-nitrophenol	0.8826	0.7321	18.0976	0.7012	0.6416	9.16641
Estradiol	0.6936	0.5774	18.0828	0.6675	0.6894	-3.55231
Padsevonil	0.795	0.6605	18.078	0.7895	0.5551	31.74
BAY-826	0.6458	0.5383	18.0733	0.7017	0.6623	6.05502
Sograzepide	0.625	0.5215	18.0314	0.6367	0.5914	7.73433
CBB1007 (trihydrochloride)	0.6363	0.5308	18.0249	0.7384	0.5652	25.1964
GDC-0623	0.5988	0.5001	18.0175	0.6932	0.6021	14.1856
Ligustroflavone	0.7023	0.5853	17.9641	0.7718	0.6305	19.6032
Tetrahydrothiophen-3-one	0.643	0.5367	17.9561	0.6153	0.5585	10.0656
Sulfanitran	0.6303	0.5263	17.9527	0.5672	0.539	5.463
3-Methyl-2-oxobutanoic acid	0.7269	0.6056	17.9464	0.7583	0.7474	1.54107
Macelignan	0.5892	0.4927	17.9301	0.7425	0.6438	14.2733
Isoscopoletin	0.6892	0.5748	17.9254	0.6468	0.6509	-0.68815
Pimitespib	0.6753	0.5635	17.9081	0.6935	0.4389	39.6265
EOAI3402143	0.6289	0.5255	17.8924	0.6443	0.6259	3.1013
Polygalasaponin V	0.6145	0.5137	17.8882	0.7319	0.5968	19.8414
CGP-53353	0.6866	0.573	17.8729	0.714	0.6026	16.8024
DJ001	0.6103	0.5104	17.8616	0.817	0.6188	25.8747
DC260126	0.7772	0.6475	17.8601	0.796	0.5641	31.1275
L-Aspartic acid β-hydroxamate	0.7221	0.6024	17.8364	0.7703	0.6137	21.7712
Nonaethylene glycol monododecyl ether	0.5739	0.4807	17.8237	0.5622	0.5348	5.35994
Nonan-1-ol	0.7105	0.593	17.8165	0.6475	0.5646	13.8977
Hexylene glycol	0.6818	0.5695	17.8028	0.8944	0.776	14.0384
PKC-IN-1	0.6779	0.5663	17.8019	0.7268	0.4883	35.2915
Vinpocetine	0.6309	0.5278	17.7789	0.6157	0.5628	9.36781
Oxaceprol	0.6525	0.5456	17.7722	0.854	0.5924	32.5778
BC-LI-0186	0.4551	0.3833	17.7679	0.6815	0.5368	22.95
Bradanicline	0.5964	0.4995	17.7668	0.5402	0.4971	8.8103
12-Bis(3-(trifluoromethyl)phenyl)diselane	0.7615	0.6353	17.7621	0.6067	0.5994	1.31366
Rabeprazole Sulfide	0.6517	0.5451	17.746	0.6412	0.5938	8.03118
Coumberone	0.6191	0.5183	17.7434	0.5934	0.6288	-6.52655
Palmatine (chloride)	0.6408	0.5363	17.7179	0.5878	0.6193	-5.86811
Ro5-3335	0.5995	0.5024	17.7028	0.6737	0.5828	14.5977
ACT-660602	0.6449	0.5398	17.6966	0.6507	0.7714	-20.1267
Trolox	0.5873	0.4924	17.6953	0.6571	0.602	9.09091
PF-00835231	0.5866	0.492	17.6624	0.6765	0.5822	15.0759
Squalane	0.5685	0.4771	17.6618	0.6955	0.6515	6.827
CNDAC (hydrochloride)	0.6514	0.5454	17.6549	0.5841	0.5086	14.1624
Niraparib (hydrochloride)	0.6533	0.547	17.649	0.6038	0.7039	-18.1078
Cryptotanshinone	0.5726	0.4808	17.5997	0.5998	0.5701	5.41181
SM-324405	0.6495	0.5442	17.594	0.6231	0.7461	-21.4997
1-Ethynylnaphthalene	0.7145	0.5978	17.5885	0.6316	0.7858	-26.5587
Vps34-PIK-III	0.6595	0.5527	17.5514	0.8627	0.529	41.1112
GP531	0.6044	0.5074	17.528	0.7143	0.6172	14.6389
(E)-345-Trimethoxycinnamic acid	0.6538	0.5482	17.5182	0.6391	0.5758	10.7635
Captopril EP Impurity D	0.5783	0.486	17.5043	0.6514	0.5523	16.5057
Pentadecanoic acid	0.6411	0.538	17.4716	0.6266	0.5613	11.3447
Dibenzyl disulfide	0.896	0.7486	17.4438	0.7956	0.5786	29.1432
SPD304 (dihydrochloride)	0.6514	0.5469	17.4051	0.0664	0.0691	-17.5325
Bicalutamide	0.6617	0.5555	17.3899	0.7158	0.5385	26.6697
12-Dioleoyl-sn-glycero-3-phosphocholine	0.8234	0.6891	17.3874	0.8166	0.7966	2.61233
Pavinetant	0.7062	0.5923	17.384	0.7164	0.5725	21.6261
GPR40 agonist 4	0.6344	0.533	17.3809	0.7184	0.6178	15.0734
Etomidate	0.5493	0.4627	17.3791	0.6196	0.5611	10.2884
NEO2734	0.5764	0.4851	17.3772	0.6568	0.6086	7.95642
Beaucage reagent	0.6144	0.5166	17.3589	0.5447	0.5502	-1.11404
AZD3965	0.6381	0.5362	17.3565	0.6243	0.5649	10.3611
VAS 3947	0.6865	0.5762	17.3564	0.6745	0.6501	3.91339
Soyasaponin Bb	0.6815	0.5721	17.3513	0.8111	0.7089	13.4456
Bedaquiline	0.5899	0.4964	17.3502	0.5443	0.4897	11.0683
CAY10566	0.7021	0.5893	17.3245	0.7936	0.661	17.8562
11-Oxomogroside IIIE	0.6431	0.5406	17.3113	0.6418	0.5364	17.8402
SID 7969543	0.66	0.5546	17.3071	0.7285	0.5888	20.6199
Leukadherin-1	0.7104	0.5964	17.2884	0.8269	0.6631	21.111
CDC25B-IN-1	0.639	0.5374	17.2789	0.679	0.6128	10.5414
PB1	0.6304	0.5303	17.2765	0.5509	0.6308	-15.9832
PD150606	0.8333	0.6982	17.2696	0.7963	0.6967	13.3637
K-Ras-IN-1	0.6174	0.5196	17.2669	0.6553	0.5434	18.5173
6'''-Feruloylspinosin	0.6777	0.5695	17.265	0.7001	0.6918	1.27869
Lycoramine	0.6238	0.5251	17.2311	0.7302	0.6862	6.47821
Trilaciclib (hydrochloride)	0.6899	0.5799	17.2171	0.601	0.7588	-28.6909
PEO-IAA	0.5837	0.492	17.2142	0.6076	0.7122	-18.7927
Cilostamide	0.6651	0.5594	17.2122	0.7371	0.681	8.17665
Ethyl 5-hydroxy-2-methyl-1H-indole-3-carboxylate	0.5885	0.496	17.2093	0.6149	0.5664	8.60082
26-Dimethoxy-14-benzoquinone	0.7931	0.6656	17.181	0.6691	0.6416	4.44912
ETC-159	0.5817	0.4906	17.166	0.6786	0.5661	17.9254
Darifenacin (hydrobromide)	0.5829	0.4916	17.1649	0.6527	0.5257	21.1069
SMER28	0.6903	0.5806	17.1594	0.6852	0.6127	11.4317
Ethyl cinnamate	0.593	0.5	17.1587	0.7451	0.7291	2.30514
Cyasterone	0.7061	0.5938	17.1424	0.7013	0.5351	25.5574
D-α-Tocopherylquinone	0.5545	0.4682	17.14	0.7298	0.6213	15.9841
Lacidipine	0.6112	0.5152	17.1367	0.6623	0.6507	1.8976
His-Pro (hydrochloride)	0.5285	0.4467	17.1309	0.6901	0.4875	31.7008
HO-3867	0.6435	0.542	17.1308	0.5958	0.5529	7.87445
NBD-557	0.7477	0.6284	17.1236	0.5992	0.6336	-6.27508
4-Allyltoluene	0.7515	0.6316	17.1163	0.701	0.7424	-6.36923
XMD8-87	0.5864	0.4948	17.1087	0.6786	0.5321	23.3429
2'-OMe-G(ibu) Phosphoramidite	0.7313	0.615	17.0954	0.8217	0.6299	24.8865
OSBPL7-IN-1	0.6889	0.5799	17.0873	0.5542	0.5326	4.29253
Zuclopenthixol	0.806	0.677	17.0861	0.8155	0.5861	30.0065
Pomalidomide-PEG4-COOH	0.4844	0.4104	17.0743	0.6073	0.4811	22.6856
CVT-11127	0.7111	0.5984	17.0732	0.6988	0.5817	18.0766
1-Octanol	0.7179	0.6041	17.064	0.6624	0.6458	2.71508
ISX-3	0.6144	0.5183	17.0572	0.6476	0.5947	8.86691
MS15203	0.6414	0.5407	17.0562	0.6417	0.6537	-2.03149
Complement factor D-IN-2	0.6333	0.534	17.0531	0.6078	0.5223	15.3556
Deoxyarbutin	0.7384	0.6212	17.0498	0.6168	0.5899	4.75433
Omzotirome	0.7228	0.6083	17.0438	0.7172	0.6857	4.72831
Benzoquinoquinoxaline	0.6736	0.5676	17.0254	0.6832	0.742	-9.30085
Diacerein	0.683	0.5754	17.0253	0.6175	0.6014	2.84201
DBPR112	0.6854	0.5777	16.9767	0.6908	0.8006	-17.1616
Zinc sulfate (heptahydrate)	0.6678	0.5631	16.9747	0.7724	0.646	17.5215
Clinodiside A	0.6874	0.5794	16.9705	0.7084	0.5664	21.6002
LY2795050	0.6358	0.5366	16.9631	0.7119	0.6407	10.7732
1H-pyrazole	0.589	0.4978	16.9517	0.5787	0.5251	10.1573
Lopinavir	0.6799	0.5733	16.9502	0.6789	0.6414	5.97229
ACP-105	0.7036	0.593	16.9476	0.6752	0.5742	16.1807
LY2334737	0.6057	0.5117	16.9461	0.6489	0.5825	11.1055
IPA-3	0.7871	0.6625	16.927	0.6922	0.6097	12.8665
4'-O-Methylpyridoxine	0.5612	0.4749	16.9149	0.5409	0.4794	12.5536
Cenisertib	0.6114	0.5167	16.8986	0.5762	0.5224	10.2437
7-epi-Taxol	0.6298	0.532	16.897	0.6368	0.5489	15.0051
Entasobulin	0.6029	0.5097	16.8871	0.5779	0.505	13.8356
MSP-3	0.6753	0.5699	16.8829	0.5623	0.5724	-1.97536
NSC 405020	0.6554	0.5534	16.8762	0.7298	0.6026	18.739
Jedi2	0.61	0.5157	16.8694	0.7117	0.5765	20.4631
Ethylparaben	0.6618	0.5588	16.8631	0.6773	0.5871	14.402
Thyminose	0.636	0.5374	16.8547	0.6547	0.5826	11.943
PP 3	0.6332	0.5352	16.8327	0.6904	0.6475	6.70942
D-AP5	0.5472	0.4637	16.8279	0.6022	0.5822	3.62845
BLT-1	0.6117	0.5174	16.8183	0.6538	0.7242	-11.6788
(3S4S)-PF-06459988	0.8283	0.6976	16.8146	0.6122	0.6119	0.0534569
TL13-112	0.7277	0.614	16.8021	0.5749	0.5887	-2.63409
Andolast (free base)	0.6051	0.5122	16.7659	0.693	0.5548	21.5265
BPK-29 (hydrochloride)	0.6762	0.5715	16.7466	0.7177	0.558	23.9538
PR-104A	0.6651	0.5624	16.7237	0.5788	0.5448	6.44183
PTC-209	0.8477	0.7145	16.719	0.6188	0.6267	-1.39133
(S)-Veliflapon	0.6107	0.5172	16.7054	0.6746	0.6507	3.83258
PROTAC BRD9-binding moiety 1 (hydrochloride)	0.8334	0.7027	16.705	0.4709	0.4779	-1.66706
Isofraxidin	0.7194	0.6078	16.6966	0.6678	0.8073	-22.6167
H3R antagonist 1 (hydrochloride)	0.5588	0.4741	16.6798	0.7671	0.7368	4.23125
ML095	0.5966	0.5056	16.6789	0.6188	0.6722	-9.40472
MGL-IN-1	0.6106	0.5173	16.6726	0.6959	0.6227	11.3506
Benzo[a]pyrene	0.6148	0.5208	16.6726	0.5848	0.5443	7.58711
T01-1	0.6248	0.5292	16.6609	0.6688	0.6081	9.82519
NNK	0.6921	0.5853	16.6589	0.6995	0.5276	26.5073
Rimantadine (hydrochloride)	0.5757	0.4883	16.6571	0.649	0.6258	3.8796
Delta-Tocopherol	0.7372	0.6229	16.657	0.7091	0.6537	8.41817
18:0 LYSO-PE	0.6358	0.5384	16.6553	0.6508	0.5839	11.1537
Crisaborole	0.6468	0.5476	16.6499	0.6703	0.5995	11.4323
Nanofin	0.5359	0.4552	16.6426	0.5742	0.4256	28.4021
BML-277	0.7043	0.5956	16.6386	0.7454	0.5909	22.2494
45-Dicaffeoylquinic acid	0.8793	0.7415	16.6365	0.6343	0.5616	12.4636
3-Chloro-5-hydroxybenzoic acid	0.6517	0.5518	16.6306	0.7018	0.6671	5.3319
T16Ainh-A01	0.8288	0.6996	16.611	0.6936	0.7634	-10.8621
5β-Cholanic acid	0.7259	0.6139	16.5951	0.6742	0.5759	15.7734
Crizotinib	0.6299	0.534	16.5659	0.6905	0.6095	12.6661
2'-O-MOE-5-Me-rC	0.8249	0.6968	16.5525	0.6268	0.6687	-7.27683
3PO	0.5662	0.481	16.5373	0.6696	0.602	10.9279
2'-Deoxy-5-formylcytidine	0.6347	0.5382	16.5325	0.7141	0.6252	13.4067
CGP52432	0.4684	0.3994	16.5309	0.6735	0.5496	19.9036
HG-14-10-04	0.5447	0.4631	16.5283	0.5866	0.647	-11.2771
Golgicide A-2	0.7318	0.6193	16.5247	0.7265	0.6286	14.493
3'-O-Methylguanosine	0.6143	0.5213	16.5099	0.8277	0.6257	26.0075
Eltrombopag	0.581	0.4935	16.5094	0.5973	0.694	-17.7009
Pralidoxime (iodide)	0.4603	0.3928	16.4916	0.5411	0.5237	3.5503
DSR-141562	0.6094	0.5174	16.4756	0.6877	0.5646	19.3341
RU 58841	0.62	0.5263	16.4675	0.7172	0.59	19.0934
AMG319	0.6245	0.5301	16.4603	0.6023	0.5974	0.888808
N-Caffeoyl O-methyltyramine	0.7325	0.6204	16.449	0.669	0.6517	2.79935
AR antagonist 1 (hydrochloride)	0.6846	0.5804	16.4457	0.6796	0.6104	11.0086
Progabide	0.7414	0.6279	16.4397	0.5968	0.486	20.3005
2-Hydroxy-4-methylbenzenesulphonic acid (ammonium)	0.755	0.6394	16.4205	0.6852	0.6174	10.6906
4-Hydroxychalcone	0.651	0.5525	16.4167	0.621	0.5186	17.9649
Linuron	0.461	0.3938	16.3902	0.5486	0.5157	6.61174
Foropafant	0.6075	0.5164	16.3702	0.5969	0.6568	-10.9727
(R)-(+)-HA-966	0.6522	0.5538	16.3673	0.7322	0.6328	14.5919
Asperphenamate	0.7856	0.6654	16.3626	0.8169	0.6837	17.3913
Latanoprost	0.62	0.5269	16.362	0.6815	0.6109	11.1975
JB002	0.5626	0.4789	16.3604	0.606	0.5836	4.03604
Oxindole	0.6144	0.5224	16.3294	0.7664	0.5441	31.0735
Mulberrin	0.5661	0.482	16.3269	0.4213	0.2754	39.4005
5-Hydroxyquinoline	0.4675	0.3995	16.3265	0.5435	0.5995	-11.3706
13-Methyltetradecanoic acid	0.6515	0.5537	16.2864	0.6948	0.5305	25.5203
Adrenosterone	0.6394	0.5436	16.2814	0.7211	0.5707	22.4444
UAMC00039 (dihydrochloride)	0.5807	0.4945	16.2734	0.6579	0.5812	12.638
TRV055 (hydrochloride)	0.6177	0.5255	16.2696	0.6518	0.5599	15.2963
44-Diphenylbutylamine (hydrochloride)	0.686	0.5827	16.2677	0.6407	0.5658	12.7014
Cyclopiazonic acid	0.6301	0.5359	16.2666	0.7543	0.6639	12.8537
COX-2-IN-6	0.6515	0.554	16.2365	0.6006	0.5881	2.27438
Trofosfamide	0.6763	0.5749	16.2162	0.5712	0.5676	0.692042
DMA-135 (hydrochloride)	0.6925	0.5885	16.212	0.6446	0.6045	6.75539
hGPR91 antagonist 3	0.7899	0.6702	16.1998	0.7472	0.5353	30.4367
GSK726701A	0.6998	0.5947	16.1991	0.816	0.4382	49.3856
Amiselimod (hydrochloride)	0.5659	0.4825	16.1973	0.6053	0.5615	7.90186
Deltaline	0.6228	0.5302	16.1945	0.6605	0.6116	8.02297
2-Methylthiophene	0.6685	0.5685	16.1943	0.641	0.552	15.0847
Paltimatrectinib	0.7496	0.6365	16.1895	0.5789	0.771	-36.3895
Myosmine	0.6273	0.534	16.1895	0.7302	0.7392	-1.32509
UMB298	0.6283	0.5349	16.1788	0.5976	0.5388	10.7574
Ciprofloxacin (hydrochloride monohydrate)	0.6803	0.5785	16.1767	0.0687	0.0703	-9.03955
Loganic acid	0.5431	0.4635	16.1756	0.6283	0.546	14.256
Etofenamate	0.6083	0.5182	16.1672	0.8312	0.6776	19.6873
(3R4R)-A2-32-01	0.6569	0.559	16.1578	0.7566	0.5895	23.682
2,2-Dihydroxychalcone	0.6987	0.5941	16.1495	0.7346	0.6035	19.1779
8-Hydroxybergapten	0.6827	0.5807	16.1469	0.6207	0.4914	22.6962
NDB	0.6686	0.5689	16.1431	0.6805	0.4452	37.3789
Tebipenem pivoxil	0.445	0.3814	16.1421	0.4466	0.4783	-8.01314
GPR81 agonist 1	0.5945	0.5068	16.1362	0.6635	0.5881	12.3102
Deltasonamide 2 (TFA)	0.7701	0.6541	16.1313	0.831	0.7808	6.4359
Epetraborole (hydrochloride)	0.5331	0.4554	16.117	0.4357	0.5375	-26.4622
Tylosin (tartrate)	0.3397	0.2932	16.1067	0.3169	0.308	3.34712
Isobavachalcone	0.4794	0.4104	16.1064	0.4969	0.5495	-11.7964
KDOAM-25 (citrate)	0.5503	0.4699	16.1025	0.5912	0.4541	25.3795
Luteolin-3-O-beta-D-glucuronide	0.6826	0.5809	16.102	0.7101	0.608	15.4908
Glycyrrhetic acid 3-O-β-D-glucuronide	0.6338	0.54	16.0947	0.6105	0.5316	14.1019
Trehalose-66'-dibehenate	0.6401	0.5454	16.0754	0.6128	0.5585	9.66536
(±)-Lisofylline	0.8087	0.6869	16.075	0.6649	0.6584	1.0588
Syk Inhibitor II	0.7314	0.6221	16.0641	0.6004	0.6053	-0.891882
Micafungin (sodium)	0.7737	0.6577	16.0509	0.6247	0.5607	11.1557
UNC9995	0.7432	0.6321	16.0503	0.6848	0.7747	-14.1843
Tempo	0.6616	0.5637	16.0334	0.6251	0.6279	-0.48772
SC99	0.5244	0.4485	16.033	0.3997	0.3496	14.3677
E 64c	0.4835	0.4142	16.0231	0.4988	0.5153	-3.68468
SB-265610	0.3358	0.2902	16.0112	0.5537	0.6723	-23.5926
F 13714 (fumarate)	0.6358	0.5422	16.0055	0.7372	0.476	38.0647
22-Dimethylsuccinic acid	0.7845	0.6671	16.0055	0.7835	0.6377	19.9044
Tigloylgomisin P	0.6044	0.5159	15.992	0.6269	0.6369	-1.73641
PD 90780	0.6507	0.5548	15.9913	0.6241	0.5378	15.0585
FGIN 1-27	0.8579	0.7289	15.9871	0.9003	0.8507	5.8401
BI-6901	0.6283	0.5361	15.9709	0.666	0.6044	10.0163
Dorzagliatin	0.5295	0.4531	15.9666	0.6083	0.5745	6.06496
124-Trihydroxybenzene	0.5164	0.4421	15.9648	0.5868	0.5155	13.3072
Chembridge-5861528	0.8473	0.7202	15.9613	0.6822	0.869	-29.5944
Strophanthidin	0.5936	0.507	15.9602	0.7311	0.6964	5.10219
Homatropine (methylbromide)	0.6344	0.5413	15.9582	0.6587	0.539	19.6972
Deoxyelephantopin	0.6695	0.5708	15.958	0.6527	0.6955	-7.11318
UC-514321	0.7963	0.6774	15.9533	0.7325	0.7344	-0.278797
(S)-3-(4-Hydroxyphenyl)-2-hydroxypropionic acid	0.6557	0.5593	15.9418	0.7453	0.7938	-6.98545
Coixol	0.6749	0.5755	15.932	0.6067	0.6342	-4.94871
Flupyradifurone	0.636	0.5428	15.9316	0.7322	0.7538	-3.17087
MDM2-p53-IN-16	0.5358	0.4586	15.9241	0.5975	0.5426	10.0457
Tribuloside	0.6238	0.5326	15.9218	0.623	0.5101	19.7378
Isopropyl ferulate	0.7882	0.6709	15.9116	0.6787	0.5267	24.2154
K-975	0.6592	0.5626	15.8829	0.9106	0.5499	41.9614
VI 16832	0.502	0.4304	15.8758	0.4134	0.5302	-32.2296
p-Dimethylaminobenzaldehyde	0.6274	0.5359	15.8744	0.5983	0.5414	10.3965
SU4984	0.5779	0.4943	15.8664	0.6189	0.6384	-3.4337
Dehydrocholic acid	0.5794	0.4956	15.8592	0.4946	0.5042	-2.16411
SB-743921 (hydrochloride)	0.6848	0.5843	15.8567	0.7619	0.7006	8.62287
Isovaleric acid	0.7132	0.6082	15.8562	0.64	0.626	2.37691
Chlorazanil	0.6258	0.535	15.7968	0.6654	0.7619	-15.7064
5-Fluorocytidine	0.0814	0.0766	15.7895	0.056	0.057	-20
Ornidazole (Levo-)	0.7262	0.6196	15.7879	0.7014	0.6438	8.85609
CFTR corrector 9	0.5337	0.4575	15.7862	0.6357	0.5782	9.8341
Hesperetin	0.62	0.5302	15.7821	0.5554	0.5554	0
(R)-(-)-2-Butanol	0.6342	0.5422	15.775	0.5779	0.7287	-28.6202
Batimastat	0.6235	0.5332	15.7729	0.7334	0.6521	11.9138
ONO-AE3-208	0.6109	0.5226	15.7707	0.6885	0.64	7.60784
A3334	0.6409	0.5479	15.7654	0.7004	0.7971	-14.8907
Nuciferine	0.543	0.4655	15.752	0.5592	0.505	10.6651
PHA 408	0.7263	0.62	15.7412	0.6742	0.7319	-9.25866
Varespladib	0.5653	0.4845	15.7107	0.588	0.6026	-2.71881
Liriopesides B	0.7253	0.6195	15.6903	0.6503	0.524	21.0746
10-Hydroxycamptothecin	0.6559	0.561	15.6885	0.6544	0.5243	21.5612
RO8994	0.6598	0.5643	15.6866	0.6483	0.552	16.1226
Thymopentin (acetate)	0.7741	0.6607	15.6825	0.6828	0.5508	20.8927
Temgicoluril	0.7181	0.6135	15.6798	0.6596	0.6607	-0.180743
Lidocaine	0.8036	0.6857	15.6657	0.8554	0.8535	0.236201
Guaifenesin	0.7034	0.6012	15.6652	0.7549	0.6822	10.3282
CTS-1027	0.5765	0.4942	15.6613	0.5619	0.4945	13.1924
RepSox	0.6793	0.581	15.6454	0.6763	0.516	25.6357
Acetyl-CoA Carboxylase-IN-1	0.62	0.531	15.6415	0.6646	0.5128	24.7392
LMD-009	0.7658	0.654	15.6407	0.6781	0.5595	18.9125
l-Pindolol	0.6625	0.567	15.6173	0.5902	0.5416	9.01335
Normetanephrine	0.5845	0.5012	15.6139	0.7169	0.5859	19.6726
Zectivimod	0.7031	0.6013	15.6111	0.6237	0.5558	11.8561
SC144	0.6904	0.5907	15.5927	0.6692	0.6693	-0.016176
Rapanone	0.7206	0.6162	15.5914	0.7566	0.7497	0.977891
Polyphyllin H	0.5398	0.4636	15.5892	0.6099	0.4995	19.7531
5-Ethynyluridine	0.6617	0.5665	15.5887	0.7043	0.6759	4.34716
Darutoside	0.5841	0.5011	15.5693	0.5763	0.5077	13.0592
Ganoderenic acid A	0.6459	0.5533	15.5656	0.8671	0.5513	38.6962
NU9056	0.709	0.6067	15.5471	0.6664	0.7317	-10.611
(S)-2-Amino-3-(35-dichloro-4-hydroxyphenyl)propanoic acid	0.6219	0.5332	15.5369	0.7191	0.5923	18.9792
Bay K 8644	0.5892	0.5056	15.5333	0.704	0.5905	17.3813
ALK kinase inhibitor-1	0.6236	0.5347	15.5257	0.6579	0.6142	7.20053
Aceclofenac	0.6765	0.5794	15.5236	0.6991	0.6265	11.202
AZ 12216052	0.5596	0.4807	15.5132	0.587	0.5333	10.0187
Ulixacaltamide	0.5973	0.5126	15.5043	0.6901	0.6222	10.6243
Enfumafungin	0.6786	0.5813	15.5035	0.6556	0.6243	5.17698
Tricin	0.6777	0.5807	15.4779	0.711	0.6496	9.30303
VU0420373	0.6101	0.5236	15.4713	0.634	0.5898	7.58148
Lusutrombopag	0.6266	0.5376	15.4621	0.7104	0.6482	9.43282
Isoescin IA	0.6244	0.5358	15.4517	0.6392	0.6685	-4.9813
Imazamox	0.6422	0.5509	15.4432	0.7327	0.572	23.5734
Steviol	0.6358	0.5455	15.4412	0.6713	0.5843	14.0255
TCS 1102	0.5965	0.5123	15.4354	0.7033	0.6026	15.4377
(S)-2-Amino-3-(4-hydroxyphenyl)propionic acid tert-butyl ester	0.5973	0.513	15.4311	0.591	0.5872	0.703704
Stearamide	0.6442	0.5527	15.4248	0.6091	0.5857	4.1928
Furaprofen	0.6405	0.5496	15.4198	0.7498	0.6367	16.1849
PDD00017238	0.6187	0.5312	15.4131	0.5986	0.5251	13.4222
DM-01	0.6247	0.5363	15.4088	0.694	0.5296	25.5677
Propyphenazone	0.7091	0.6077	15.408	0.7405	0.6502	13.0964
GGsTop	0.7499	0.6424	15.3813	0.7184	0.6482	10.5184
Benzoylaconine	0.4632	0.3998	15.3809	0.5367	0.6862	-30.7803
2-Methylbenzoxazole	0.5343	0.46	15.3735	0.5081	0.578	-15.2921
4F 4PP (oxalate)	0.5513	0.4744	15.3708	0.5879	0.5691	3.50158
DCEBIO	0.718	0.6155	15.3673	0.6747	0.6538	3.35097
Loreclezole	0.5946	0.5111	15.3606	0.7023	0.5475	23.7678
Torachrysone-8-O-b-D-glucoside	0.7373	0.6319	15.3577	0.6483	0.6424	0.987778
Biotin sulfone	0.6452	0.554	15.3484	0.713	0.6537	8.9577
Davercin	0.6857	0.5883	15.3458	0.0621	0.0584	33.3333
Lu AF27139	0.5593	0.4813	15.3453	0.6764	0.642	5.50048
Karacoline	0.6526	0.5603	15.3424	0.6092	0.5381	12.7374
2′-Deoxy-2′-fluoroguanosine	0.6403	0.5499	15.3402	0.6627	0.6029	9.77603
ML401	0.658	0.5649	15.3377	0.6355	0.5713	10.9837
5-Methylcytidine	0.6476	0.5561	15.3369	0.6367	0.6352	0.256104
Fangchinoline	0.6856	0.5883	15.3325	0.6711	0.5287	22.964
SIS3	0.5174	0.4459	15.3302	0.5817	0.439	26.889
SF1670	0.5403	0.4653	15.328	0.5347	0.5715	-7.60802
NPB	0.6578	0.5648	15.3263	0.615	0.542	12.9433
4-Chloroguaiacol	0.7064	0.606	15.3189	0.7318	0.5999	19.3743
Clobetasol propionate	0.6425	0.5519	15.317	0.7622	0.6215	19.7835
Mirtazapine	0.6182	0.5315	15.2856	0.6531	0.5613	15.2466
Nicotinuric acid	0.6589	0.566	15.2821	0.5943	0.5612	6.0924
FH535	0.6236	0.5361	15.2812	0.6587	0.5229	22.3466
Pivagabine	0.6551	0.5628	15.2789	0.6995	0.6274	11.118
Artemitin	0.5957	0.5125	15.2745	0.5425	0.5756	-6.73449
D-Luciferin 6′-methyl ether	0.6326	0.5438	15.2682	0.657	0.6911	-5.62706
Heptaminol (hydrochloride)	0.6316	0.543	15.2601	0.6759	0.5812	15.1544
Plumbagin	0.7877	0.6753	15.2572	0.7782	0.674	14.3289
5'-O-TBDMS-dT	0.6792	0.5834	15.2499	0.6743	0.5866	14.0703
4-Chlorocatechol	0.6091	0.524	15.2482	0.6486	0.5501	16.4826
Ac-DL-Trp-OH	0.7193	0.6174	15.2476	0.7031	0.6173	13.1575
SN-008	0.6597	0.5669	15.2456	0.55	0.6054	-11.1022
Neurotoxin Inhibitor	0.7419	0.6366	15.241	0.6542	0.6145	6.58156
Terameprocol	0.6943	0.5963	15.2339	0.7032	0.4441	39.7271
Trazodone (hydrochloride)	0.5846	0.5034	15.2174	0.7567	0.7221	4.90293
CLinDMA	0.6153	0.5295	15.2047	0.6436	0.6444	-0.134998
Cyproconazole	0.5603	0.4829	15.1973	0.6411	0.585	9.50686
Clomiphene (citrate)	0.5538	0.4774	15.1949	0.5861	0.4561	24.2945
QX77	0.7894	0.6774	15.1679	0.7385	0.6651	10.6764
4-Propionamidophenol	0.6345	0.546	15.1671	0.7398	0.5664	25.1742
Eprinomectin	0.8923	0.7647	15.167	0.7928	0.7117	10.9329
GPR30 agonist-1	0.6943	0.5968	15.1562	0.7305	0.4993	34.025
SBI-581	0.6842	0.5883	15.1453	0.7664	0.7222	6.17836
T-1105	0.6453	0.5553	15.1439	0.844	0.5558	36.343
NCGC00029283	0.617	0.5313	15.1413	0.6483	0.6707	-3.75021
(R)-Asundexian	0.689	0.5924	15.1411	0.6656	0.6382	4.45818
TPT-260 (Dihydrochloride)	0.6288	0.5414	15.1263	0.6032	0.7051	-18.4535
Anabasine	0.596	0.5136	15.1193	0.5987	0.528	12.9085
4-Nitrophenyl butyrate	0.5432	0.4688	15.1158	0.5871	0.619	-5.95038
Ibacitabine	0.6638	0.5712	15.111	0.7411	0.5853	22.5764
MRT-81	0.7559	0.6494	15.1085	0.725	0.6294	14.184
RX 801077 (hydrochloride)	0.4729	0.4092	15.0984	0.5649	0.5978	-6.40202
Icanbelimod	0.6242	0.5377	15.0907	0.5868	0.5318	10.265
CTX1	0.674	0.58	15.0883	0.6824	0.5005	28.809
Engeletin	0.7598	0.653	15.0677	0.7555	0.6695	12.2072
TTA-Q6(isomer)	0.7021	0.604	15.0668	0.6213	0.5493	12.6249
CP 376395	0.5663	0.4887	15.0592	0.586	0.5501	6.71028
Megestrol	0.644	0.5547	15.059	0.7227	0.6369	12.7736
STF-31	0.7495	0.6444	15.0465	0.7136	0.6622	7.75732
Fenticonazole (Nitrate)	0.7173	0.6171	15.0383	0.6706	0.4881	29.4545
Oleanolic acid hemiphthalate disodium salt	0.3312	0.2891	15.025	0.3065	0.2354	27.8278
ON 146040	0.6822	0.5874	15.019	0.7155	0.6968	2.81415
Dexamethasone acetate	0.6416	0.5529	15.0186	0.6954	0.811	-17.9392
Aegeline	0.7028	0.6051	14.9893	0.6827	0.6491	5.31898
Telotristat	0.6437	0.5549	14.9823	0.5913	0.5683	4.25689
Eslicarbazepine acetate	0.7105	0.6117	14.981	0.719	0.7436	-3.68263
A-803467	0.6875	0.5922	14.9725	0.6311	0.6345	-0.586106
MAGL-IN-5	0.7385	0.6356	14.9673	0.7055	0.6569	7.42552
Acetamide	0.5588	0.4828	14.9665	0.5254	0.4912	7.20911
o-Toluic acid	0.6825	0.588	14.9644	0.7579	0.6033	21.8701
HPN-01	0.6993	0.6023	14.9622	0.6333	0.6258	1.288
Levamisole (hydrochloride)	0.6373	0.5497	14.9412	0.7367	0.6874	7.18973
Cyhalofop	0.5205	0.4504	14.9308	0.5505	0.5337	3.36336
Toddaculin	0.7016	0.6045	14.9247	0.751	0.6497	14.4714
AEE788	0.584	0.5045	14.9156	0.6302	0.5702	10.3591
VUF10460	0.6156	0.5314	14.9132	0.6922	0.5703	19.0112
CBS1117	0.6552	0.5651	14.9123	0.6171	0.5962	3.69193
4'-Hydroxyflavanone	0.6366	0.5493	14.9078	0.5992	0.7254	-23.0208
3'-Hydroxypterostilbene	0.7376	0.6353	14.8995	0.6903	0.6921	-0.281558
Pepstatin (Trifluoroacetate)	0.6352	0.5482	14.8922	0.6389	0.6893	-8.57289
Fedratinib	0.6708	0.5786	14.8758	0.7179	0.6809	5.54806
Isosorbide	0.7625	0.657	14.8278	0.7056	0.6985	1.08463
K67	0.6217	0.5371	14.8239	0.6439	0.5406	17.4228
SW157765	0.664	0.5732	14.8124	0.639	0.5879	8.69048
Fmoc-D-4-Pal-OH	0.5988	0.5177	14.8047	0.6327	0.5926	6.89359
Retusin	0.7107	0.6132	14.7794	0.738	0.6598	11.3828
DL-Asparagine	0.6264	0.5414	14.7723	0.7206	0.552	25.1792
ML204	0.6123	0.5295	14.7515	0.6063	0.5576	8.77003
Samuraciclib (hydrochloride)	0.571	0.4943	14.75	0.5778	0.5309	8.90281
Coumberol	0.6174	0.5339	14.7422	0.6026	0.5562	8.41189
α-Lipoic Acid	0.6763	0.5842	14.7289	0.7393	0.651	12.8287
Pinicolic acid B	0.8251	0.7111	14.7268	0.626	0.6821	-9.75652
PS210	0.654	0.5652	14.7264	0.6702	0.5616	17.5388
Orantinib	0.8394	0.7234	14.7133	0.7739	0.8053	-4.34362
Glafenine	0.6614	0.5716	14.7117	0.7224	0.6588	9.47274
FC9402	0.8631	0.7437	14.7026	0.8514	0.7474	12.9935
NS1643	0.5795	0.5018	14.702	0.5492	0.4664	16.6198
Amifostine thiol (dihydrochloride)	0.6824	0.5896	14.6975	0.6683	0.6645	0.615584
Carbimazole	0.7739	0.6677	14.6908	0.7962	0.7839	1.65056
BAP1-IN-1	0.8509	0.7334	14.6893	0.8789	0.7372	17.1156
AHN 1-055 (hydrochloride)	0.6301	0.5451	14.6779	0.5888	0.5686	3.75604
Obacunone	0.6499	0.5621	14.6602	0.7194	0.6722	7.06164
UCB-5307	0.6333	0.548	14.6488	0.6646	0.72	-9.02868
Cyanoacetohydrazide	0.8011	0.6913	14.638	0.8032	0.6888	15.2087
Nifekalant (hydrochloride)	0.5284	0.4586	14.6209	0.6193	0.5046	20.183
Tetrahydro-β-carboline	0.6312	0.5464	14.6156	0.6115	0.7324	-21.57
FTI-2153 (TFA)	0.5629	0.4881	14.6122	0.6322	0.5716	10.4267
SBI-0206965	0.5783	0.5013	14.6027	0.6524	0.5601	15.3475
YS-370	0.6913	0.5978	14.6025	0.7207	0.5518	25.2202
GW 441756	0.6101	0.5285	14.5949	0.6181	0.5789	6.91236
4-Quinolinol	0.7254	0.627	14.5907	0.7233	0.621	15.2164
D-Alloisoleucine	0.5699	0.4944	14.55	0.6309	0.514	20.1586
Cloxiquine	0.5659	0.491	14.5465	0.7108	0.6301	12.231
STING agonist-1	0.6124	0.5308	14.5351	0.6334	0.6113	3.79464
N-(tert-Butoxycarbonyl)-O-(tert-butyl)-L-threonyl-L-proline	0.8891	0.7673	14.5329	0.6432	0.5841	9.97974
BI8626	0.6194	0.5368	14.532	0.7185	0.6034	17.2434
BMS-599626 (Hydrochloride)	0.5568	0.4833	14.5314	0.7089	0.5755	20.2766
Melatonin	0.55	0.4775	14.5291	0.7109	0.643	10.2894
Atractyloside (potassium salt)	0.5888	0.5107	14.5221	0.6768	0.6892	-1.98146
ERAP1-IN-1	0.5864	0.5087	14.5125	0.5942	0.5043	16.5501
Sciadopitysin	0.5468	0.4749	14.5018	0.5972	0.5779	3.5335
TAK-285	0.5771	0.5009	14.4839	0.5809	0.6202	-7.41649
BRD4 Inhibitor-20	0.6106	0.5296	14.4746	0.7074	0.5502	23.9488
Efaroxan (hydrochloride)	0.7709	0.667	14.4326	0.7756	0.7946	-2.62214
Bacoside A3	0.6431	0.5577	14.4232	0.6844	0.6611	3.67856
2-Hydroxy-4-methoxybenzoic acid	0.7993	0.6914	14.4194	0.6707	0.6172	8.63321
Pridopidine	0.7154	0.6196	14.419	0.6881	0.6213	10.485
Albendazole	0.6762	0.5861	14.4114	0.648	0.6922	-7.40369
AUT1	0.6494	0.5632	14.4051	0.709	0.604	15.9574
LUF5771	0.5543	0.4818	14.4049	0.7469	0.6109	19.543
BAY 61-3606 (dihydrochloride)	0.5662	0.492	14.4022	0.6786	0.5143	26.1791
GW284543	0.6098	0.5294	14.388	0.675	0.6055	11.1378
PD176252	0.7875	0.6816	14.3788	0.7745	0.7931	-2.57084
BMS-470539 (dihydrochloride)	0.629	0.5459	14.3772	0.7065	0.6842	3.40198
H-Tyr-OMe	0.5153	0.4486	14.3657	0.6821	0.5861	15.2115
NPD-1335	0.7026	0.609	14.3646	0.7024	0.6497	8.09027
D-(+)-Fucose	0.5226	0.4549	14.3554	0.6825	0.5572	19.8416
CCG-100602	0.5512	0.4794	14.3543	0.791	0.4937	40.1757
S19-1035	0.6419	0.5571	14.351	0.6728	0.4731	32.1164
Otaplimastat	0.7035	0.6099	14.3448	0.793	0.7278	8.78706
PythiDC	0.6758	0.5863	14.3246	0.6221	0.575	8.24724
Sulfanilamide	0.7513	0.651	14.3224	0.7845	0.828	-5.93047
Oxytocin free acid (TFA)	0.8444	0.7309	14.3055	0.6174	0.7208	-18.2556
TEPP-46	0.5592	0.4865	14.3054	0.5628	0.7468	-35.9515
β-D-Glucose pentaacetate	0.6302	0.5474	14.2956	0.7168	0.6364	12.0757
hENT4-IN-1	0.6184	0.5373	14.2933	0.6244	0.5548	12.1381
Menin-MLL inhibitor MI-2	0.5779	0.5026	14.2911	0.5293	0.5071	4.64144
Pericyazine	0.6768	0.5874	14.2857	0.7944	0.79	0.591875
Roniciclib	0.6861	0.5954	14.2812	0.7153	0.6396	11.3955
CMS-121	0.4849	0.423	14.266	0.5609	0.5764	-3.03981
CLP290	0.6525	0.5667	14.2643	0.6811	0.4934	29.7889
Galactinol (dihydrate)	0.764	0.6623	14.2637	0.6894	0.7206	-4.88722
(RS)-APICA	0.5482	0.4773	14.2599	0.6543	0.5121	23.5704
ONC206	0.6429	0.5586	14.2423	0.6024	0.7335	-23.7758
Papaverine	0.6369	0.5535	14.2345	0.6679	0.6144	8.67239
UniPR129	0.6075	0.5283	14.2318	0.732	0.7577	-3.77386
RS 504393	0.7048	0.6118	14.2245	0.6038	0.6191	-2.76773
MYF-03-176	0.8922	0.7727	14.2059	0.8406	0.7572	10.5623
JNJ-40411813	0.6299	0.5477	14.1993	0.6014	0.5601	7.50363
AXKO-0046	0.6384	0.555	14.1982	0.7439	0.697	6.76865
SOS1-IN-14	0.8651	0.7496	14.1874	0.7506	0.6951	7.9331
Remibrutinib	0.5721	0.4982	14.1815	0.8949	0.56	39.6848
Methyl paraben	0.6632	0.5764	14.1784	0.7481	0.6785	9.98422
Skimmin	0.6507	0.5657	14.1738	0.7185	0.5243	29.0936
Cipargamin	0.6547	0.5692	14.1627	0.6347	0.6224	2.10725
bPiDDB	0.6127	0.5332	14.1535	0.6933	0.663	4.71742
N-Desmethyl Pimavanserin	0.6445	0.5605	14.1533	0.7342	0.7067	4.02518
Loperamide (hydrochloride)	0.7043	0.6119	14.1436	0.6673	0.5886	12.7698
(1R2S)-VU0155041	0.6588	0.5729	14.1329	0.5896	0.6236	-6.31266
Pteryxin	0.6145	0.5349	14.126	0.6049	0.6105	-1.01101
CAY10444	0.6985	0.6071	14.1158	0.5896	0.5832	1.18827
MR-L2	0.6207	0.5403	14.1127	0.7141	0.6092	15.8196
Ensitrelvir (fumarate)	0.6764	0.5882	14.103	0.7465	0.6571	12.8541
1-Nonadecanol	0.8896	0.7715	14.083	0.6529	0.6265	4.38611
GO-203 (TFA)	0.6824	0.5935	14.0798	0.6273	0.5603	11.6259
Veratramine	0.6683	0.5814	14.0774	0.6651	0.6679	-0.455952
MPP (hydrochloride)	0.6612	0.5753	14.0774	0.6346	0.5927	7.17958
Brivanib	0.6132	0.5341	14.0697	0.5813	0.4888	17.443
Natamycin	0.5269	0.46	14.0576	0.5546	0.5356	3.77284
Methyl isovanillate	0.4871	0.4258	14.0564	0.5084	0.6301	-26.6069
(R)-Simurosertib	0.6276	0.5466	14.0479	0.6585	0.521	22.6337
Surfactin C1	0.6163	0.5369	14.0456	0.4801	0.5045	-5.68632
Temsirolimus	0.7034	0.6118	14.0405	0.7673	0.6825	11.8386
ITSA-1	0.6621	0.5763	14.0403	0.6639	0.5849	12.8895
13-Dimethyluric acid	0.8446	0.7332	14.0373	0.7276	0.7054	3.28111
LY-411575	0.7331	0.6374	14.0302	0.6078	0.5723	6.37572
SOD1-Derlin-1 inhibitor-2	0.6263	0.5456	14.0275	0.575	0.5443	5.85878
Cyclamic acid (sodium)	0.5836	0.5089	14.0255	0.7182	0.6489	10.3867
3-Hydroxyvaleric acid	0.6385	0.5561	14.0255	0.6606	0.6365	3.95341
NCGC00138783 (TFA)	0.7048	0.6132	14.0104	0.7078	0.6941	2.08587
SP-100030	0.5959	0.5196	14.0026	0.5874	0.5286	10.962
Pexiganan	0.7503	0.6524	13.9997	0.7169	0.5381	26.8509
Cdc7-IN-5	0.5644	0.4926	13.9852	0.6513	0.5777	12.2605
Bendroflumethiazide	0.696	0.6058	13.9845	0.8541	0.5693	35.4626
AZD4694 Precursor	0.6941	0.6042	13.9792	0.7275	0.6588	10.1552
KEA1-97	0.5597	0.4886	13.9768	0.5356	0.5731	-7.73834
Licarin B	0.7152	0.6225	13.9566	0.7276	0.556	25.3621
Isosilybin	0.6352	0.5537	13.9507	0.697	0.6891	1.22291
33-Dimethyl-1-butanol	0.6433	0.5607	13.9456	0.7448	0.5979	21.1732
Pimethixene maleate	0.6305	0.5499	13.9085	0.7293	0.5704	23.4262
Spastazoline	0.594	0.5185	13.9042	0.5336	0.5778	-9.15872
Quercetin 3-gentiobioside	0.6293	0.5489	13.9028	0.7376	0.6261	16.2394
PhosTAC3	0.7526	0.6551	13.8968	0.7481	0.7033	6.42662
Pleconaril	0.7159	0.6236	13.8818	0.8416	0.6774	20.769
A-1210477	0.5983	0.5224	13.8681	0.6751	0.5228	24.4031
1-Deoxymannojirimycin (hydrochloride)	0.6612	0.5766	13.8643	0.6433	0.6009	7.15853
Arctigenin	0.7013	0.6113	13.8398	0.6215	0.5872	6.01227
(+)-Secoisolariciresinol	0.6039	0.5274	13.8361	0.627	0.5319	16.5104
0990CL	0.5591	0.4888	13.8359	0.6397	0.491	25.259
ORM-10103	0.6791	0.5922	13.8354	0.7185	0.5676	22.6067
Talsaclidine	0.646	0.5637	13.8319	0.6478	0.5797	11.4109
HA Peptide (TFA)	0.6231	0.544	13.8263	0.6992	0.6201	12.203
Octadecanedioic acid	0.5537	0.4842	13.8253	0.6031	0.5895	2.46332
NVP-BSK805 (dihydrochloride)	0.864	0.7516	13.8253	0.8916	0.8534	4.54437
Aureusidin	0.6832	0.5958	13.8247	0.5067	0.6821	-38.4902
L-Perillaldehyde	0.5831	0.5096	13.8132	0.5599	0.5068	10.4343
WNK-IN-11	0.7926	0.6902	13.808	0.7359	0.5765	23.2735
Miglustat (hydrochloride)	0.5327	0.4662	13.8053	0.6913	0.5147	27.5808
ST034307	0.7305	0.6368	13.7896	0.69	0.695	-0.782473
Acetrizoic acid	0.5957	0.5206	13.7874	0.5496	0.5076	8.42359
TC13172	0.5733	0.5014	13.766	0.5869	0.5187	12.7263
Normetanephrine (hydrochloride)	0.4411	0.3874	13.7657	0.639	0.5605	13.3503
DDD85646	0.6243	0.5454	13.7624	0.6123	0.5563	9.97684
Trequinsin (hydrochloride)	0.6127	0.5354	13.7618	0.6101	0.562	8.60311
SARM1-IN-2	0.7545	0.6577	13.7598	0.7435	0.6775	9.53069
JUN-1111	0.693	0.6047	13.7539	0.6414	0.5851	9.53591
Diamthazole (hydrochloride)	0.5913	0.517	13.7516	0.6069	0.5969	1.79888
Fenquizone	0.617	0.5392	13.7456	0.6045	0.6731	-12.3939
VU6005649	0.7136	0.6226	13.7338	0.6755	0.6594	2.57806
Siamenoside I	0.6184	0.5405	13.7293	0.5671	0.5074	11.5675
Nabumetone	0.7452	0.65	13.7136	0.7609	0.5709	26.7643
DTE	0.5759	0.504	13.6978	0.6749	0.5422	21.2694
Asimadoline (hydrochloride)	0.6279	0.5489	13.6939	0.7237	0.6231	14.9547
Lexibulin	0.7222	0.6303	13.6919	0.5921	0.7795	-34.6332
CPA inhibitor	0.5911	0.5172	13.6827	0.6191	0.6133	1.02095
SIS3 (free base)	0.6673	0.583	13.6784	0.6059	0.5027	18.5979
Firocoxib	0.5594	0.4899	13.6703	0.5361	0.5562	-4.14348
Mcl-1 inhibitor 6	0.7401	0.6459	13.67	0.708	0.5771	19.9239
GSK2256294A	0.5953	0.5209	13.6689	0.5752	0.535	7.66883
Masofaniten	0.7	0.6113	13.6672	0.8	0.8217	-2.8972
Isobutyl-deoxynyboquinone	0.5765	0.5047	13.6632	0.4721	0.4041	16.1482
Siremadlin	0.5414	0.4744	13.6623	0.7693	0.646	17.1655
Oxyimperatorin	0.6883	0.6013	13.6513	0.7786	0.5782	27.5426
AMG-458	0.7222	0.6306	13.6472	0.7796	0.6731	14.6171
Apcin-A	0.5317	0.4661	13.6468	0.5548	0.4635	18.1223
Hyodeoxycholic acid	0.622	0.5441	13.6427	0.7577	0.622	19.2019
SNX-0723	0.6998	0.6113	13.6406	0.64	0.5027	23.3107
ML347	0.6705	0.5861	13.6239	0.6022	0.5697	5.89623
Sulfacetamide (Sodium)	0.6197	0.5423	13.61	0.6177	0.5662	9.0877
N-(p-Coumaroyl) Serotonin	0.7297	0.6374	13.5995	0.614	0.6114	0.461812
FH1	0.8018	0.6997	13.5988	0.8406	0.715	15.9068
Patchouli alcohol	0.6099	0.5339	13.5981	0.7099	0.6583	7.83123
PTP1B-IN-15	0.4174	0.3676	13.5917	0.764	0.3494	58.1487
4'-Hydroxy-24-dimethoxychalcone	0.7007	0.6124	13.5909	0.7459	0.7434	0.359764
Diquat (dibromide hydrate)	0.5774	0.5059	13.5828	0.6356	0.5472	15.1215
KAN0438757	0.7936	0.6928	13.5739	0.6615	0.6562	0.868141
Velufenacin	0.6938	0.6066	13.5657	0.6664	0.7046	-6.20734
BRD4770	0.5582	0.4894	13.5647	0.5285	0.4791	10.3455
RSV604 (racemate)	0.6045	0.5295	13.5501	0.5544	0.543	2.2646
(Rac)-EC5026	0.6276	0.5495	13.5449	0.6279	0.5879	6.93361
CAL-130 (Hydrochloride)	0.5451	0.4782	13.5398	0.6086	0.652	-7.78336
Benactyzine hydrochloride	0.8531	0.7445	13.5395	0.7823	0.7517	4.18433
Acetamiprid	0.6177	0.541	13.5345	0.5996	0.5901	1.73168
Fz7-21 (TFA)	0.6734	0.5892	13.5283	0.6656	0.5792	14.0579
Vanillic acid	0.613	0.537	13.5231	0.7765	0.6897	11.9642
PROTO-1	0.6251	0.5475	13.5168	0.8387	0.5188	40.6119
Pamufetinib (mesylate)	0.6643	0.5815	13.5007	0.643	0.6861	-7.28041
Roxindole (hydrochloride)	0.6432	0.5633	13.4921	0.6719	0.6185	8.60042
D-Lin-MC3-DMA	0.5879	0.5155	13.4848	0.6963	0.5965	15.4657
Milnacipran (hydrochloride)	0.6193	0.5428	13.4612	0.6265	0.538	15.3779
Sterculic acid	0.5844	0.5126	13.4608	0.5509	0.5784	-5.5011
Monastrol	0.6087	0.5337	13.4481	0.6427	0.5528	15.1935
Rabdosiin	0.8251	0.721	13.4479	0.6538	0.6014	8.69277
Epoxyazadiradione	0.723	0.6327	13.4375	0.7296	0.661	10.109
Opicapone	0.6871	0.6017	13.4256	0.6819	0.6559	4.1211
HPPH	0.6395	0.5605	13.424	0.6925	0.5562	21.2471
DNMDP	0.5697	0.5001	13.4182	0.561	0.4889	14.1373
PF-06372865	0.632	0.5541	13.4079	0.6566	0.5968	9.8745
4-CMTB	0.6933	0.6072	13.405	0.6811	0.5808	15.9181
MS37452	0.6459	0.5662	13.3972	0.68	0.6079	11.4626
Dopamine D2 receptor antagonist-1	0.6519	0.5714	13.3966	0.6891	0.652	5.81414
Methylnissolin	0.5698	0.5003	13.3963	0.6276	0.6862	-10.163
Ponalrestat	0.6615	0.5798	13.3825	0.7488	0.6299	17.0393
Interferon receptor inducer-1	0.6678	0.5853	13.3755	0.6539	0.5386	19.1242
Thalidomide-O-C8-Boc	0.636	0.5578	13.3675	0.7103	0.6487	9.34324
MRS1845	0.7004	0.6136	13.3662	0.6999	0.616	12.9296
2'-O-Methylcytidine	0.5565	0.489	13.3531	0.5964	0.5728	4.3271
Navacaprant	0.6644	0.5825	13.3518	0.6597	0.8018	-23.3448
Odanacatib	0.6975	0.6112	13.3488	0.7292	0.563	24.506
Citronellal	0.6654	0.5834	13.3464	0.6959	0.6056	14.0022
UDP-GalNAz (disodium)	0.5801	0.5095	13.3434	0.601	0.5868	2.58182
Dexetimide	0.5917	0.5196	13.3346	0.6752	0.6314	7.01698
Beta-Eudesmol	0.5343	0.4699	13.3251	0.546	0.5092	7.43434
TEAD-IN-3	0.6777	0.5942	13.3238	0.6979	0.5001	30.5766
Ro 363 (hydrochloride)	0.6501	0.5703	13.32	0.6203	0.5737	8.18549
Arginase inhibitor 1	0.6021	0.5287	13.3188	0.6603	0.6668	-1.0668
Brassinazole	0.5856	0.5144	13.3184	0.6734	0.6294	7.06941
PFM39	0.8322	0.7282	13.3129	0.8993	0.7333	19.5685
Ralinepag	0.7685	0.6732	13.2822	0.7844	0.7187	8.95828
ASN03576800	0.712	0.6243	13.2678	0.7206	0.6448	11.3202
Tubeimoside III	0.8389	0.7344	13.2631	0.8113	0.6904	15.9016
Oxiracetam	0.6596	0.5789	13.2599	0.6787	0.6478	4.92273
Flunisolide	0.6062	0.5326	13.2565	0.6726	0.7668	-15.1544
Lauryl maltose neopentyl glycol	0.6524	0.5727	13.2524	0.6382	0.6496	-1.94142
ZZW-115 (hydrochloride)	0.6451	0.5664	13.2469	0.6054	0.6815	-13.7266
CYM 9484	0.6411	0.563	13.235	0.6613	0.6215	6.52138
CNX-774	0.5551	0.4884	13.2315	0.5755	0.503	13.8227
Tormentic acid	0.6247	0.5488	13.2299	0.637	0.6545	-2.98635
Solifenacin	0.6348	0.5576	13.2237	0.5859	0.5416	8.28192
3-Hydroxypicolinic acid	0.5555	0.4888	13.221	0.6743	0.5921	13.1879
Amezinium (methylsulfate)	0.6826	0.5991	13.2204	0.6798	0.6171	9.97137
SMER18	0.778	0.682	13.205	0.7077	0.6382	10.5832
1-Heptadecanol	0.6669	0.5856	13.2002	0.6739	0.6661	1.25221
JQEZ5	0.6299	0.5535	13.1974	0.8503	0.558	36.5695
Lvguidingan	0.6559	0.5761	13.1923	0.7401	0.6479	13.3798
Azosemide	0.6309	0.5544	13.1919	0.5141	0.5096	0.971712
Clazosentan	0.8443	0.7397	13.1854	0.6733	0.7805	-17.2264
Brefeldin A	0.7891	0.6918	13.1825	0.692	0.8541	-25.2886
K-Ras-PDEδ-IN-1	0.6278	0.5518	13.1761	0.7359	0.5956	20.4847
Betazole	0.7554	0.6626	13.1743	0.7294	0.5937	20.0029
12-Cyclohexanedione	0.6471	0.5686	13.1689	0.624	0.5782	7.99302
Odevixibat	0.6069	0.5337	13.1678	0.7452	0.6514	13.512
Oleandrin	0.4619	0.4078	13.1662	0.6511	0.4907	26.7289
3-Methyl-2-cyclopenten-1-one	0.596	0.5243	13.156	0.6702	0.5723	15.8107
EBOV/MARV-IN-1	0.7253	0.6366	13.1544	0.7025	0.6876	2.28703
MAT2A inhibitor 3	0.647	0.5686	13.1544	0.6205	0.7455	-21.9491
5'-O-DMT-Bz-rC	0.5908	0.5198	13.153	0.5044	0.4903	3.10984
Podocarpic acid	0.7821	0.6861	13.1309	0.6848	0.5871	15.415
DJ-V-159	0.6916	0.6075	13.1283	0.6542	0.7183	-10.6267
Valiloxibic acid	0.5981	0.5263	13.1237	0.7416	0.6218	17.3472
Methenamine (hippurate)	0.6409	0.5635	13.1209	0.7609	0.6527	15.2416
Adjudin	0.7633	0.6699	13.1125	0.7098	0.6322	11.779
Purvalanol B	0.6845	0.6015	13.1018	0.6741	0.6692	0.786391
VO-Ohpic (trihydrate)	0.5495	0.4842	13.0993	0.623	0.7323	-19.1084
BNN3	0.6264	0.5512	13.0692	0.6398	0.7315	-15.574
Pomolic acid	0.4101	0.3632	13.0604	0.5248	0.4435	17.1591
Hexythiazox	0.6712	0.5903	13.0442	0.6487	0.6382	1.75673
Amoxicillin (sodium)	0.0602	0.059	13.0435	0.7384	0.6603	11.3617
5'-O-DMT-2'-O-TBDMS-rI	0.4629	0.4093	13.0129	0.5421	0.4882	10.9754
Sulfameter	0.6913	0.608	13.0095	0.6782	0.5859	14.7162
Methylophiopogonone B	0.7098	0.6241	13.0085	0.6022	0.5919	1.86865
GSK-690693	0.5687	0.5014	12.9998	0.6451	0.5051	23.5651
22'-Bipyridine	0.7006	0.6162	12.9926	0.6726	0.4608	34.0734
MELK-8a (hydrochloride)	0.5672	0.5002	12.9795	0.6283	0.5553	12.6451
Zoligratinib	0.6022	0.5307	12.9717	0.6038	0.5334	12.7352
α-Hexylcinnamaldehyde	0.6756	0.5946	12.9683	0.7164	0.672	6.67268
Iperoxo	0.8203	0.7207	12.9468	0.7987	0.8276	-3.86519
Namodenoson	0.5563	0.4909	12.9428	0.6845	0.5711	17.9006
Gynostemma Extract	0.6391	0.563	12.94	0.6134	0.5971	2.89829
Roquinimex	0.7072	0.6223	12.9381	0.6946	0.5572	21.3487
LP44 (hydrochloride)	0.6578	0.5794	12.9202	0.6922	0.773	-12.6014
Prazosin (hydrochloride)	0.6896	0.6071	12.9189	0.6241	0.6111	2.26837
L-Phenylalanyl-L-leucine	0.5968	0.5263	12.9168	0.5867	0.5142	13.5337
LX7101	0.7367	0.6482	12.9065	0.6021	0.6392	-6.73199
CP-24879 (hydrochloride)	0.6059	0.5343	12.9032	0.6172	0.4946	21.6531
Ciliobrevin D	0.629	0.5545	12.8893	0.6414	0.6	7.0122
GPR120 modulator 1	0.9471	0.8316	12.8892	0.7158	0.6009	17.2834
Phenylpropiolic acid	0.5903	0.5208	12.8871	0.5924	0.5549	6.92649
AMG 579	0.6951	0.6121	12.8862	0.7088	0.6159	14.1228
Benzyl nicotinate	0.5593	0.4938	12.8861	0.6146	0.6095	0.904897
Prosapogenin A	0.6462	0.5696	12.8696	0.7548	0.6929	8.79511
(S)-Carvedilol	0.5857	0.5169	12.867	0.5765	0.5239	10.0095
Diphenyl Phosphate	0.5687	0.5021	12.8646	0.5893	0.4824	19.8588
ML-SA1	0.7126	0.6275	12.8628	0.6798	0.7575	-12.3569
4-Formylcolchicine	0.6201	0.5469	12.8624	0.8626	0.5447	39.1695
(-)-α-Pinene	0.6427	0.5666	12.8612	0.7426	0.6398	14.8641
4-PQBH	0.5775	0.5098	12.8585	0.6852	0.6041	12.7878
Tellimagrandin II	0.6008	0.5302	12.841	0.621	0.5422	13.8246
Orvepitant (maleate)	0.6073	0.5359	12.8348	0.5883	0.6116	-4.3365
EST73502 (monohydrochloride)	0.5661	0.5	12.8325	0.6869	0.5516	21.2769
3-arylisoquinolinamine derivative	0.8295	0.7296	12.8324	0.8554	0.642	26.5291
BIIB021	0.6683	0.5891	12.8301	0.624	0.5769	8.2199
Ranitidine (hydrochloride)	0.8563	0.753	12.8275	0.7295	0.7492	-2.90346
2-O-β-D-Glucopyranosyl-L-ascorbic acid	0.6513	0.5744	12.8103	0.5764	0.5248	9.82109
l-Atabrine dihydrochloride	0.6589	0.5811	12.7982	0.6849	0.5546	20.5553
Azobenzene	0.6636	0.5852	12.7979	0.7194	0.5399	26.8552
2-(2-Phenylethyl)chromone	0.7469	0.6579	12.7892	0.7696	0.7017	9.44893
Mianserin (hydrochloride)	0.6118	0.5401	12.7853	0.5765	0.5904	-2.6451
Thiamphenicol	0.4141	0.3677	12.7788	0.2775	0.299	-9.49227
Cauloside C	0.6672	0.5885	12.7718	0.7299	0.6386	13.4482
2-Methylquinazolin-4-ol	0.5513	0.4875	12.7523	0.7412	0.7033	5.49116
Ambroxide	0.6512	0.5747	12.7458	0.8326	0.7366	12.2825
β-Phellandrene	0.7023	0.6194	12.7284	0.7309	0.7669	-5.2949
72′-Dihydroxy-3′4′-dimethoxyisoflavan 7-O-β-D-glucoside	0.7041	0.621	12.7239	0.7	0.6408	9.12173
CDE-096	0.6172	0.5452	12.7164	0.5188	0.5781	-12.6764
Brequinar	0.6757	0.5963	12.7101	0.6905	0.6278	9.80453
GSK-1070916	0.6742	0.595	12.7086	0.6719	0.5497	19.6811
Ipatasertib-NH2	0.5878	0.5196	12.7049	0.5851	0.5904	-0.992324
Tolonidine	0.5692	0.5034	12.6978	0.6179	0.602	2.80473
CSRM617 (hydrochloride)	0.6086	0.5378	12.6973	0.6728	0.6672	0.900611
Phenylalanylalanine	0.689	0.608	12.6959	0.6925	0.6355	8.88542
KY1220	0.606	0.5356	12.6847	0.6686	0.679	-1.68394
Benzyldodecyldimethylammonium (chloride dihydrate)	0.4791	0.4249	12.6606	0.3955	0.4152	-5.71843
Modoflaner	0.5913	0.5229	12.6596	0.6951	0.7646	-10.7902
TH1217	0.8301	0.7315	12.6556	0.6859	0.7518	-10.3796
TP-5801	0.6845	0.6045	12.6283	0.6071	0.6242	-3.07499
Nisoxetine (hydrochloride)	0.6138	0.5428	12.6155	0.7236	0.6055	17.5587
3-Methyl-2-oxovaleric acid	0.675	0.5963	12.6122	0.6797	0.6391	6.45777
Oxypaeoniflorin	0.5911	0.5231	12.5903	0.6424	0.5352	18.1265
NG 52	0.6358	0.5622	12.5855	0.6811	0.5398	22.425
Plantamajoside	0.6408	0.5666	12.5805	0.6901	0.6629	4.25598
Glucosamine (hydrochloride)	0.5363	0.4753	12.5695	0.6578	0.6134	7.31707
CDDO-2P-Im	0.382	0.3404	12.568	0.6273	0.2638	63.0748
Sitagliptin	0.6623	0.5855	12.5634	0.6159	0.6376	-3.84139
Schizandrin B	0.6081	0.5382	12.5471	0.7059	0.6184	13.3608
Pomalidomide-6-OH	0.764	0.6746	12.5386	0.7529	0.801	-6.85283
[truncated: 2,938 more rows]
