# Supplementary material for: Cefdinir reprograms Gram‐positive bacteria to synergize with lysozyme against superbugs
Source: mLife. 2026 Jun 12;5(3):355–68. doi: 10.1002/mlf2.70080 (PMC13327612; doi:10.1002/mlf2.70080)
Supplement: Supplementary file 3 — Table S2. [file MLF2-5-355-s003.xlsx]

## Sheet: G-type lysozyme MS
Table S2: The MS analysis of goose egg extract for the identification of G-type lysozyme
Protein	Protein ID	Entry Name	Protein Length	Organism	Protein Existence	Description	Protein Probability	Top Peptide Probability	Combined Total Peptides	Combined Spectral Count	Combined Unique Spectral Count	Combined Total Spectral Count	Band 1	Band 2
tr|A0A8B9EQ60|A0A8B9EQ60_ANSCY	A0A8B9EQ60	A0A8B9EQ60_ANSCY	204	Anser cygnoides	3:Protein inferred from homology	Lysozyme g	1	0.999	36	1061	1061	1061	5106957300	18776678400
tr|A0A8B9E2R6|A0A8B9E2R6_ANSCY	A0A8B9E2R6	A0A8B9E2R6_ANSCY	401	Anser cygnoides	3:Protein inferred from homology	Serpin domain-containing protein	1	0.999	49	830	649	830	477712960	3820398850
tr|A0A8B9E6X6|A0A8B9E6X6_ANSCY	A0A8B9E6X6	A0A8B9E6X6_ANSCY	107	Anser cygnoides	4:Protein predicted	Uncharacterized protein	1	0.999	4	19	19	19	81843200	886569860
tr|A0A8B9EB33|A0A8B9EB33_ANSCY	A0A8B9EB33	A0A8B9EB33_ANSCY	376	Anser cygnoides	3:Protein inferred from homology	Beta-actin	1	0.999	11	33	7	33	49217556	46588596
tr|A0A8B9DWQ8|A0A8B9DWQ8_ANSCY	A0A8B9DWQ8	A0A8B9DWQ8_ANSCY	339	Anser cygnoides	4:Protein predicted	Uncharacterized protein	1	0.999	5	10	10	10	49162764	1782351620
tr|A0A8B9IKY0|A0A8B9IKY0_ANSCY	A0A8B9IKY0	A0A8B9IKY0_ANSCY	737	Anser cygnoides	3:Protein inferred from homology	Heat shock protein 90 alpha family class B member 1	1	0.999	13	36	13	36	23062676	0
tr|A0A8B9DQZ0|A0A8B9DQZ0_ANSCY	A0A8B9DQZ0	A0A8B9DQZ0_ANSCY	462	Anser cygnoides	3:Protein inferred from homology	Elongation factor 1-alpha	1	0.9989	5	16	5	16	18659988	40455812
tr|A0A8B9E4X4|A0A8B9E4X4_ANSCY	A0A8B9E4X4	A0A8B9E4X4_ANSCY	646	Anser cygnoides	3:Protein inferred from homology	Heat shock protein family A (Hsp70) member 8	1	0.999	9	21	8	21	12643346	26655384
tr|A0A8B9ERT0|A0A8B9ERT0_ANSCY	A0A8B9ERT0	A0A8B9ERT0_ANSCY	255	Anser cygnoides	3:Protein inferred from homology	Tyrosine 3-monooxygenase/tryptophan 5-monooxygenase activation protein epsilon	1	0.9983	3	5	2	5	8569942	0
tr|A0A8B9EGU3|A0A8B9EGU3_ANSCY	A0A8B9EGU3	A0A8B9EGU3_ANSCY	511	Anser cygnoides	3:Protein inferred from homology	Tubulin beta chain	1	0.9986	7	17	4	17	8419005	13425166
tr|A0A8B9EML0|A0A8B9EML0_ANSCY	A0A8B9EML0	A0A8B9EML0_ANSCY	428	Anser cygnoides	4:Protein predicted	WAP four-disulfide core domain protein 3	1	0.999	10	13	13	13	5636142	9920532
tr|A0A8B9D904|A0A8B9D904_ANSCY	A0A8B9D904	A0A8B9D904_ANSCY	268	Anser cygnoides	3:Protein inferred from homology	Tyrosine 3-monooxygenase/tryptophan 5-monooxygenase activation protein zeta	0.9999	0.999	3	3	3	6	4760316	0
tr|A0A8B9DTA3|A0A8B9DTA3_ANSCY	A0A8B9DTA3	A0A8B9DTA3_ANSCY	758	Anser cygnoides	3:Protein inferred from homology	Heat shock protein 90 alpha family class A member 1	1	0.999	11	18	18	38	4523368	3873334
tr|A0A8B9DZC8|A0A8B9DZC8_ANSCY	A0A8B9DZC8	A0A8B9DZC8_ANSCY	103	Anser cygnoides	3:Protein inferred from homology	Histone H4	1	0.9985	4	8	8	8	3261173	0
tr|A0A8B9IGS5|A0A8B9IGS5_ANSCY	A0A8B9IGS5	A0A8B9IGS5_ANSCY	245	Anser cygnoides	3:Protein inferred from homology	14-3-3 protein theta	0.9981	0.988	2	2	2	5	1.55753e+06	0
tr|A0A8B9DU60|A0A8B9DU60_ANSCY	A0A8B9DU60	A0A8B9DU60_ANSCY	409	Anser cygnoides	4:Protein predicted	Keratin 12	0.9969	0.964	1	1	0	1	1269827	0
tr|A0A8B9DXT0|A0A8B9DXT0_ANSCY	A0A8B9DXT0	A0A8B9DXT0_ANSCY	129	Anser cygnoides	3:Protein inferred from homology	Histone H2A	1	0.999	1	5	0	5	1221441	1.49687e+06
tr|A0A8B9ETE6|A0A8B9ETE6_ANSCY	A0A8B9ETE6	A0A8B9ETE6_ANSCY	235	Anser cygnoides	4:Protein predicted	Eukaryotic translation initiation factor 4H	0.5352	0.9678	1	2	2	2	1.06689e+06	0
tr|A0A8B9E1Y5|A0A8B9E1Y5_ANSCY	A0A8B9E1Y5	A0A8B9E1Y5_ANSCY	632	Anser cygnoides	3:Protein inferred from homology	Polyadenylate-binding protein	0.4891	0.9615	1	1	0	1	686020	0
tr|A0A8B9D2E6|A0A8B9D2E6_ANSCY	A0A8B9D2E6	A0A8B9D2E6_ANSCY	128	Anser cygnoides	3:Protein inferred from homology	Histone H2A	0.9981	0.999	1	3	3	3	408555	0
tr|A0A8B9DWT8|A0A8B9DWT8_ANSCY	A0A8B9DWT8	A0A8B9DWT8_ANSCY	129	Anser cygnoides	3:Protein inferred from homology	Histone H2A	1	0.999	1	7	7	7	340144	504206
tr|A0A8B9E4X8|A0A8B9E4X8_ANSCY	A0A8B9E4X8	A0A8B9E4X8_ANSCY	386	Anser cygnoides	3:Protein inferred from homology	Serpin domain-containing protein	1	0.999	17	59	59	59	0	60991224
tr|A0A8B9DPF2|A0A8B9DPF2_ANSCY	A0A8B9DPF2	A0A8B9DPF2_ANSCY	704	Anser cygnoides	3:Protein inferred from homology	Ovotransferrin	1	0.999	33	58	58	58	0	22992806
tr|A0A8B9E8I6|A0A8B9E8I6_ANSCY	A0A8B9E8I6	A0A8B9E8I6_ANSCY	2091	Anser cygnoides	4:Protein predicted	MUC5B protein	1	0.999	37	56	55	56	0	2.80157e+06
tr|A0A8B9DHJ2|A0A8B9DHJ2_ANSCY	A0A8B9DHJ2	A0A8B9DHJ2_ANSCY	4626	Anser cygnoides	4:Protein predicted	Apolipoprotein B	1	0.999	55	61	61	61	0	0
tr|A0A8B9E2Y5|A0A8B9E2Y5_ANSCY	A0A8B9E2Y5	A0A8B9E2Y5_ANSCY	623	Anser cygnoides	4:Protein predicted	Ig-like domain-containing protein	1	0.999	7	9	9	9	0	0
tr|A0A8B9E586|A0A8B9E586_ANSCY	A0A8B9E586	A0A8B9E586_ANSCY	98	Anser cygnoides	4:Protein predicted	Ig-like domain-containing protein	1	0.9989	5	6	6	6	0	0
tr|A0A8B9DNI8|A0A8B9DNI8_ANSCY	A0A8B9DNI8	A0A8B9DNI8_ANSCY	1467	Anser cygnoides	3:Protein inferred from homology	Ovostatin	1	0.999	27	43	43	43	0	0
tr|A0A8B9DZ46|A0A8B9DZ46_ANSCY	A0A8B9DZ46	A0A8B9DZ46_ANSCY	545	Anser cygnoides	4:Protein predicted	SRCR domain-containing protein	1	0.999	5	6	6	6	0	0
tr|A0A8B9DC11|A0A8B9DC11_ANSCY	A0A8B9DC11	A0A8B9DC11_ANSCY	750	Anser cygnoides	3:Protein inferred from homology	Sulfhydryl oxidase	1	0.999	8	8	8	8	0	0
tr|A0A8B9E377|A0A8B9E377_ANSCY	A0A8B9E377	A0A8B9E377_ANSCY	161	Anser cygnoides	4:Protein predicted	Lymphocyte antigen 86	1	0.999	7	18	18	18	0	62369964
tr|A0A8B9EK83|A0A8B9EK83_ANSCY	A0A8B9EK83	A0A8B9EK83_ANSCY	1165	Anser cygnoides	4:Protein predicted	Golgi apparatus protein 1	1	0.999	11	14	14	14	0	0
tr|A0A8B9DB07|A0A8B9DB07_ANSCY	A0A8B9DB07	A0A8B9DB07_ANSCY	423	Anser cygnoides	3:Protein inferred from homology	Clusterin	1	0.999	5	8	8	8	0	1.82387e+06
tr|A0A8B9DBA6|A0A8B9DBA6_ANSCY	A0A8B9DBA6	A0A8B9DBA6_ANSCY	63	Anser cygnoides	4:Protein predicted	Cygnin	0.9978	0.9948	2	4	4	4	0	18801970
tr|A0A8B9ENS2|A0A8B9ENS2_ANSCY	A0A8B9ENS2	A0A8B9ENS2_ANSCY	462	Anser cygnoides	4:Protein predicted	Lipid-binding serum glycoprotein C-terminal domain-containing protein	1	0.999	3	4	4	4	0	0
tr|A0A8B9IFD9|A0A8B9IFD9_ANSCY	A0A8B9IFD9	A0A8B9IFD9_ANSCY	62	Anser cygnoides	4:Protein predicted	Small basic protein 1	0.9995	0.9985	2	4	4	4	0	16516472
tr|A0A8B9EN72|A0A8B9EN72_ANSCY	A0A8B9EN72	A0A8B9EN72_ANSCY	284	Anser cygnoides	4:Protein predicted	Ovomucoid	1	0.9635	3	3	3	3	0	0
tr|A0A8B9E4W7|A0A8B9E4W7_ANSCY	A0A8B9E4W7	A0A8B9E4W7_ANSCY	320	Anser cygnoides	3:Protein inferred from homology	Serpin domain-containing protein	1	0.998	16	10	9	191	0	3.26541e+06
tr|A0A8B9EC57|A0A8B9EC57_ANSCY	A0A8B9EC57	A0A8B9EC57_ANSCY	627	Anser cygnoides	4:Protein predicted	Albumin	1	0.9932	3	3	3	3	0	16803372
tr|A0A8B9E306|A0A8B9E306_ANSCY	A0A8B9E306	A0A8B9E306_ANSCY	439	Anser cygnoides	3:Protein inferred from homology	phosphopyruvate hydratase	0.9989	0.9988	1	5	5	5	0	11181517
tr|A0A8B9IJD2|A0A8B9IJD2_ANSCY	A0A8B9IJD2	A0A8B9IJD2_ANSCY	333	Anser cygnoides	3:Protein inferred from homology	Glyceraldehyde-3-phosphate dehydrogenase	1	0.9975	2	4	4	4	0	0
tr|A0A8B9DEN5|A0A8B9DEN5_ANSCY	A0A8B9DEN5	A0A8B9DEN5_ANSCY	136	Anser cygnoides	4:Protein predicted	GLL11 protein	1	0.9989	2	2	2	2	0	4.01108e+06
tr|A0A8B9EI40|A0A8B9EI40_ANSCY	A0A8B9EI40	A0A8B9EI40_ANSCY	278	Anser cygnoides	3:Protein inferred from homology	Apolipoprotein M	0.9986	0.9962	1	2	2	2	0	0
tr|A0A8B9EQ67|A0A8B9EQ67_ANSCY	A0A8B9EQ67	A0A8B9EQ67_ANSCY	1760	Anser cygnoides	4:Protein predicted	Phosvitin	1	0.9989	6	8	8	8	0	0
tr|A0A8B9EWP0|A0A8B9EWP0_ANSCY	A0A8B9EWP0	A0A8B9EWP0_ANSCY	1775	Anser cygnoides	4:Protein predicted	Phosvitin	1	0.9979	8	11	11	11	0	0
tr|A0A8B9II66|A0A8B9II66_ANSCY	A0A8B9II66	A0A8B9II66_ANSCY	364	Anser cygnoides	3:Protein inferred from homology	Fructose-bisphosphate aldolase	0.9995	0.999	2	4	3	4	0	10089584
tr|A0A8B9EFL9|A0A8B9EFL9_ANSCY	A0A8B9EFL9	A0A8B9EFL9_ANSCY	219	Anser cygnoides	3:Protein inferred from homology	TIMP metallopeptidase inhibitor 2	1	0.9987	3	5	5	5	0	183588368
tr|A0A8B9E8U9|A0A8B9E8U9_ANSCY	A0A8B9E8U9	A0A8B9E8U9_ANSCY	364	Anser cygnoides	3:Protein inferred from homology	Peptidase M24 domain-containing protein	0.8514	0.9934	1	2	2	2	0	0
tr|A0A8B9E6C6|A0A8B9E6C6_ANSCY	A0A8B9E6C6	A0A8B9E6C6_ANSCY	183	Anser cygnoides	4:Protein predicted	VMO1 protein	1	0.999	7	13	13	13	0	146683184
tr|A0A8B9DKM9|A0A8B9DKM9_ANSCY	A0A8B9DKM9	A0A8B9DKM9_ANSCY	670	Anser cygnoides	3:Protein inferred from homology	Stress-70 protein, mitochondrial	1	0.999	3	3	3	3	0	0
tr|A0A8B9DXJ1|A0A8B9DXJ1_ANSCY	A0A8B9DXJ1	A0A8B9DXJ1_ANSCY	573	Anser cygnoides	3:Protein inferred from homology	60 kDa heat shock protein, mitochondrial	0.9953	0.9823	1	2	2	2	0	1.32615e+06
tr|A0A8B9EQN1|A0A8B9EQN1_ANSCY	A0A8B9EQN1	A0A8B9EQN1_ANSCY	246	Anser cygnoides	3:Protein inferred from homology	High mobility group box 1	0.8678	0.9942	1	2	2	2	0	0
tr|A0A8B9EMT2|A0A8B9EMT2_ANSCY	A0A8B9EMT2	A0A8B9EMT2_ANSCY	434	Anser cygnoides	3:Protein inferred from homology	Bactericidal permeability-increasing protein	1	0.9988	3	4	4	4	0	0
tr|A0A8B9EC79|A0A8B9EC79_ANSCY	A0A8B9EC79	A0A8B9EC79_ANSCY	460	Anser cygnoides	3:Protein inferred from homology	Vimentin	1	0.9982	4	6	5	6	0	0
tr|A0A8B9DKW8|A0A8B9DKW8_ANSCY	A0A8B9DKW8	A0A8B9DKW8_ANSCY	216	Anser cygnoides	3:Protein inferred from homology	GTP-binding nuclear protein Ran	0.9802	0.9752	1	3	3	3	0	2567537
tr|A0A8B9DZA5|A0A8B9DZA5_ANSCY	A0A8B9DZA5	A0A8B9DZA5_ANSCY	577	Anser cygnoides	3:Protein inferred from homology	6-phosphogluconate dehydrogenase, decarboxylating	0.8074	0.9909	1	1	1	1	0	0
tr|A0A8B9EWM4|A0A8B9EWM4_ANSCY	A0A8B9EWM4	A0A8B9EWM4_ANSCY	194	Anser cygnoides	3:Protein inferred from homology	Peroxiredoxin 1	0.9994	0.9989	2	3	3	3	0	10632291
tr|A0A8B9IG73|A0A8B9IG73_ANSCY	A0A8B9IG73	A0A8B9IG73_ANSCY	436	Anser cygnoides	4:Protein predicted	LIM and SH3 protein 1	0.7615	0.9881	1	3	3	3	0	366405
tr|A0A8B9D6Q3|A0A8B9D6Q3_ANSCY	A0A8B9D6Q3	A0A8B9D6Q3_ANSCY	287	Anser cygnoides	3:Protein inferred from homology	Nucleoside diphosphate kinase	0.9992	0.9913	1	1	1	1	0	0
tr|A0A8B9DFR7|A0A8B9DFR7_ANSCY	A0A8B9DFR7	A0A8B9DFR7_ANSCY	545	Anser cygnoides	3:Protein inferred from homology	T-complex protein 1 subunit gamma	0.6253	0.9776	1	1	1	1	0	0
tr|A0A8B9E9X5|A0A8B9E9X5_ANSCY	A0A8B9E9X5	A0A8B9E9X5_ANSCY	534	Anser cygnoides	3:Protein inferred from homology	Proteasome 26S subunit, non-ATPase 11	0.5863	0.9737	1	1	1	1	0	0
tr|A0A8B9IDF5|A0A8B9IDF5_ANSCY	A0A8B9IDF5	A0A8B9IDF5_ANSCY	115	Anser cygnoides	4:Protein predicted	Ig-like domain-containing protein	0.9442	0.9977	1	1	1	1	0	0
tr|A0A8B9DNK2|A0A8B9DNK2_ANSCY	A0A8B9DNK2	A0A8B9DNK2_ANSCY	67	Anser cygnoides	4:Protein predicted	Ubiquitin-like domain-containing protein	0.987	0.9836	1	1	0	1	0	0
tr|A0A8B9D565|A0A8B9D565_ANSCY	A0A8B9D565	A0A8B9D565_ANSCY	678	Anser cygnoides	3:Protein inferred from homology	Probable ATP-dependent RNA helicase DDX5	0.6552	0.9802	1	2	0	2	0	0
tr|A0A8B9IMV9|A0A8B9IMV9_ANSCY	A0A8B9IMV9	A0A8B9IMV9_ANSCY	284	Anser cygnoides	3:Protein inferred from homology	Tropomyosin 4	0.5839	0.9734	1	1	1	1	0	0
tr|A0A8B9DRQ4|A0A8B9DRQ4_ANSCY	A0A8B9DRQ4	A0A8B9DRQ4_ANSCY	1281	Anser cygnoides	4:Protein predicted	Centlein	0.5565	0.9704	1	1	1	1	0	0
tr|A0A8B9EFR2|A0A8B9EFR2_ANSCY	A0A8B9EFR2	A0A8B9EFR2_ANSCY	165	Anser cygnoides	3:Protein inferred from homology	Cofilin 2	0.6535	0.9801	1	1	1	1	0	0
tr|A0A8B9EC35|A0A8B9EC35_ANSCY	A0A8B9EC35	A0A8B9EC35_ANSCY	321	Anser cygnoides	4:Protein predicted	Heterogeneous nuclear ribonucleoprotein D	0.4948	0.9624	1	3	3	3	0	2.82158e+06
tr|A0A8B9EK20|A0A8B9EK20_ANSCY	A0A8B9EK20	A0A8B9EK20_ANSCY	682	Anser cygnoides	4:Protein predicted	WAP domain-containing protein	1	0.9973	3	6	6	6	0	38967824
tr|A0A8B9DTM6|A0A8B9DTM6_ANSCY	A0A8B9DTM6	A0A8B9DTM6_ANSCY	553	Anser cygnoides	3:Protein inferred from homology	ATP synthase subunit alpha	1	0.9929	1	2	0	2	0	2492842
tr|A0A8B9IMK9|A0A8B9IMK9_ANSCY	A0A8B9IMK9	A0A8B9IMK9_ANSCY	349	Anser cygnoides	4:Protein predicted	Heterogeneous nuclear ribonucleoprotein A2/B1	0.9596	0.9655	1	1	1	1	0	0
tr|A0A8B9D1V0|A0A8B9D1V0_ANSCY	A0A8B9D1V0	A0A8B9D1V0_ANSCY	618	Anser cygnoides	3:Protein inferred from homology	78 kDa glucose-regulated protein	1	0.9792	3	2	2	3	0	0
tr|A0A8B9IL03|A0A8B9IL03_ANSCY	A0A8B9IL03	A0A8B9IL03_ANSCY	405	Anser cygnoides	3:Protein inferred from homology	Peptidase A1 domain-containing protein	1	0.999	5	6	6	6	0	131421776
tr|A0A8B9E6Q6|A0A8B9E6Q6_ANSCY	A0A8B9E6Q6	A0A8B9E6Q6_ANSCY	147	Anser cygnoides	3:Protein inferred from homology	lysozyme	1	0.999	7	8	8	8	0	48244296
tr|A0A8B9DI37|A0A8B9DI37_ANSCY	A0A8B9DI37	A0A8B9DI37_ANSCY	157	Anser cygnoides	4:Protein predicted	EGF-like domain-containing protein	1	0.9988	3	4	4	4	0	25599028
tr|A0A8B9IIM0|A0A8B9IIM0_ANSCY	A0A8B9IIM0	A0A8B9IIM0_ANSCY	201	Anser cygnoides	4:Protein predicted	C-type lectin domain family 3 member B	1	0.9915	3	3	3	3	0	15014084
tr|A0A8B9DB88|A0A8B9DB88_ANSCY	A0A8B9DB88	A0A8B9DB88_ANSCY	172	Anser cygnoides	4:Protein predicted	Cystatin domain-containing protein	0.8297	0.9922	1	1	1	1	0	6040525
tr|A0A8B9EK58|A0A8B9EK58_ANSCY	A0A8B9EK58	A0A8B9EK58_ANSCY	441	Anser cygnoides	3:Protein inferred from homology	Phosphoglycerate kinase	0.9963	0.9959	1	4	4	4	0	4695376
tr|A0A8B9D362|A0A8B9D362_ANSCY	A0A8B9D362	A0A8B9D362_ANSCY	794	Anser cygnoides	3:Protein inferred from homology	Heat shock protein 90 beta family member 1	0.9997	0.9807	2	1	1	4	0	4.67539e+06
tr|A0A8B9D992|A0A8B9D992_ANSCY	A0A8B9D992	A0A8B9D992_ANSCY	126	Anser cygnoides	3:Protein inferred from homology	Histone H2B	0.5882	0.9739	1	1	0	1	0	0
tr|A0A8B9DK58|A0A8B9DK58_ANSCY	A0A8B9DK58	A0A8B9DK58_ANSCY	483	Anser cygnoides	3:Protein inferred from homology	ATP synthase subunit beta	1	0.9773	5	5	5	5	0	0
tr|A0A8B9DVD7|A0A8B9DVD7_ANSCY	A0A8B9DVD7	A0A8B9DVD7_ANSCY	434	Anser cygnoides	3:Protein inferred from homology	phosphopyruvate hydratase	0.9744	0.999	1	1	1	1	0	0
tr|A0A8B9DWV1|A0A8B9DWV1_ANSCY	A0A8B9DWV1	A0A8B9DWV1_ANSCY	1785	Anser cygnoides	4:Protein predicted	Signal induced proliferation associated 1 like 1	0.5044	0.9637	1	1	1	1	0	0
tr|A0A8B9E6S3|A0A8B9E6S3_ANSCY	A0A8B9E6S3	A0A8B9E6S3_ANSCY	535	Anser cygnoides	3:Protein inferred from homology	T-complex protein 1 subunit beta	0.9999	0.979	2	2	2	2	0	0
tr|A0A8B9ENN8|A0A8B9ENN8_ANSCY	A0A8B9ENN8	A0A8B9ENN8_ANSCY	181	Anser cygnoides	3:Protein inferred from homology	ADP-ribosylation factor	1	0.9986	3	3	0	3	0	0
tr|A0A8B9ER25|A0A8B9ER25_ANSCY	A0A8B9ER25	A0A8B9ER25_ANSCY	585	Anser cygnoides	4:Protein predicted	Ezrin	0.9999	0.9884	2	2	1	2	0	0
tr|A0A8B9IFF7|A0A8B9IFF7_ANSCY	A0A8B9IFF7	A0A8B9IFF7_ANSCY	453	Anser cygnoides	3:Protein inferred from homology	Tubulin alpha chain	1	0.9884	5	6	2	6	0	0
