# Supplementary material for: Cefdinir reprograms Gram‐positive bacteria to synergize with lysozyme against superbugs
Source: mLife. 2026 Jun 12;5(3):355–68. doi: 10.1002/mlf2.70080 (PMC13327612; doi:10.1002/mlf2.70080)
Supplement: Supplementary file 4 — Table S3. [file MLF2-5-355-s001.xlsx]

## Sheet: Proteins
Table S3: Proteomic studies on MRSA under different treatments													Control_1	Control_2	Control_3	Lysozyme_1	Lysozyme_2	Lysozyme_3	Cefdinir_1	Cefdinir_2	Cefdinir_3	Combination_1	Combination_2	Combination_3	Higher Cefdinir_1	Higher Cefdinir_2	Higher Cefdinir_3
Accession	Description	Coverage [%]	# Peptides	# Unique Peptides	MW [kDa]	Biological Process	Cellular Component	Molecular Function	Pfam IDs	Entrez Gene ID	Gene Symbol	Gene ID	Abundances (Normalized): F1: Sample	Abundances (Normalized): F2: Sample	Abundances (Normalized): F3: Sample	Abundances (Normalized): F4: Sample	Abundances (Normalized): F5: Sample	Abundances (Normalized): F6: Sample	Abundances (Normalized): F7: Sample	Abundances (Normalized): F8: Sample	Abundances (Normalized): F9: Sample	Abundances (Normalized): F10: Sample	Abundances (Normalized): F11: Sample	Abundances (Normalized): F12: Sample	Abundances (Normalized): F13: Sample	Abundances (Normalized): F14: Sample	Abundances (Normalized): F15: Sample	sum
Q2YSB4	Elongation factor G OS=Staphylococcus aureus (strain bovine RF122 / ET3-1) OX=273036 GN=fusA PE=3 SV=3	80	58	58	76.6	protein metabolism;other metabolic processes	other cell component	nucleic acid binding activity;other molecular function	Pf00009, Pf00679, Pf03144, Pf03764, Pf14492		fusA	Q2YSB4; sab:SAB0498	8.53961e+08	8.16221e+08	8.52839e+08	1.05235e+09	9.05821e+08	9.31712e+08	1.24913e+09	1.12241e+09	1.17487e+09	1.34122e+09	1.19039e+09	1.16973e+09	1.12337e+09	1.08423e+09	9.79975e+08	1.58482e+10
P63433	Aconitate hydratase A OS=Staphylococcus aureus (strain Mu50 / ATCC 700699) OX=158878 GN=acnA PE=3 SV=1	71	63	63	98.9	other metabolic processes		nucleic acid binding activity;other molecular function	Pf00330, Pf00694		acnA	P63433; Q99UC8; sav:SAV1350	6.78499e+08	6.86155e+08	6.81144e+08	9.65191e+08	9.33617e+08	9.63476e+08	7.16079e+08	6.74101e+08	7.20139e+08	5.33666e+08	5.75047e+08	5.99156e+08	7.58666e+08	7.44157e+08	7.26263e+08	1.09554e+10
Q2FJ97	DNA-directed RNA polymerase subunit beta' OS=Staphylococcus aureus (strain USA300) OX=367830 GN=rpoC PE=3 SV=2	61	74	20	135.3	RNA metabolism OR transcription;other metabolic processes	other cell component	nucleic acid binding activity;other molecular function	Pf00623, Pf04983, Pf04997, Pf04998, Pf05000		rpoC	Q2FJ97; saa:SAUSA300_0528	9.44216e+07	9.87503e+07	8.94508e+07	1.27534e+08	1.2977e+08	1.27763e+08	2.59415e+08	2.75723e+08	2.56873e+08	3.24066e+08	3.20428e+08	3.22368e+08	2.60789e+08	2.73909e+08	2.63294e+08	3.22455e+09
Q932F8	DNA-directed RNA polymerase subunit beta OS=Staphylococcus aureus (strain Mu50 / ATCC 700699) OX=158878 GN=rpoB PE=3 SV=1	57	75	75	133.2	RNA metabolism OR transcription;other metabolic processes	other cell component	nucleic acid binding activity;other molecular function	Pf00562, Pf04560, Pf04561, Pf04563, Pf04565, Pf10385		rpoB	Q932F8; sav:SAV0542	1.53664e+08	1.52003e+08	1.48597e+08	1.80148e+08	1.62481e+08	1.76605e+08	3.49144e+08	3.26034e+08	3.23232e+08	3.486e+08	3.71043e+08	3.76032e+08	2.81734e+08	3.1472e+08	2.98224e+08	3.96226e+09
Q2FK44	Formate acetyltransferase OS=Staphylococcus aureus (strain USA300) OX=367830 GN=pflB PE=3 SV=1	77	63	39	84.8	other metabolic processes	other cell component	other molecular function	Pf01228, Pf02901		pflB	Q2FK44; saa:SAUSA300_0220	3.58223e+08	3.48001e+08	3.35143e+08	3.13465e+08	2.94258e+08	2.8334e+08	4.93259e+08	4.75045e+08	4.73079e+08	8.21776e+08	8.04958e+08	8.0289e+08	2.14449e+08	4.05496e+08	3.61385e+08	6.78477e+09
P65424	Probable malate:quinone oxidoreductase 2 OS=Staphylococcus aureus (strain Mu50 / ATCC 700699) OX=158878 GN=mqo2 PE=3 SV=1	76	49	49	56	other metabolic processes		other molecular function	Pf06039		mqo2	P65424; Q99R30; sav:SAV2607	3.43618e+08	3.7249e+08	3.80341e+08	5.11152e+08	5.19544e+08	5.06865e+08	7.26082e+08	7.26657e+08	7.35232e+08	8.18136e+08	8.5211e+08	8.64573e+08	8.29921e+08	8.67125e+08	8.06275e+08	9.86012e+09
Q8NX96	Bifunctional autolysin OS=Staphylococcus aureus (strain MW2) OX=196620 GN=atl PE=3 SV=1	65	71	4	137.3	cell organization and biogenesis;other metabolic processes	non-structural extracellular	other molecular function	Pf01510, Pf01832, Pf13457		atl	Q8NX96; sam:MW0936	1.049e+09	1.00671e+09	1.00337e+09	1.3926e+09	1.36186e+09	1.36052e+09	5.29534e+08	5.60995e+08	5.44884e+08	3.36873e+08	3.85155e+08	3.88583e+08	7.46147e+08	6.78175e+08	7.2498e+08	1.20694e+10
Q6GC82	Inosine-5'-monophosphate dehydrogenase OS=Staphylococcus aureus (strain MSSA476) OX=282459 GN=guaB PE=3 SV=1	84	56	35	52.8	other metabolic processes		other molecular function	Pf00478, Pf00571	66838696	guaB	Q6GC82; sas:SAS0366	1.18186e+08	1.12332e+08	1.16944e+08	1.53097e+08	1.58738e+08	1.52968e+08	4.58684e+08	4.87342e+08	5.11005e+08	6.54513e+08	7.12286e+08	6.6991e+08	5.50851e+08	6.4461e+08	5.47668e+08	6.04913e+09
Q2FZK7	Bifunctional autolysin OS=Staphylococcus aureus (strain NCTC 8325 / PS 47) OX=93061 GN=atl PE=1 SV=1	64	68	1	137.3	cell organization and biogenesis;other metabolic processes	non-structural extracellular	other molecular function	Pf01510, Pf01832, Pf13457	3920394	atl	O32391; P52081; Q2FZK7; Q7WTC6; Q7WY94; Q7WY95; sao:SAOUHSC_00994	2.50038e+06	4.39457e+06	2.41665e+07	5.77986e+06	4.24191e+06	2.91921e+07	4.07452e+06	4.5688e+06	1.20151e+07	2.89712e+06	1.05049e+07	9.58385e+06	4.47536e+06	1.45205e+07	9.87567e+06	1.42791e+08
P64028	Elongation factor Tu OS=Staphylococcus aureus (strain Mu50 / ATCC 700699) OX=158878 GN=tuf PE=3 SV=1	81	32	32	43.1	protein metabolism;other metabolic processes	other cell component	nucleic acid binding activity;other molecular function	Pf00009, Pf03143, Pf03144		tuf	P64028; Q99W61; sav:SAV0548	8.08787e+08	9.10957e+08	8.75582e+08	1.50696e+09	1.61177e+09	1.61182e+09	2.2593e+09	2.0888e+09	2.26369e+09	2.43148e+09	2.44678e+09	2.43927e+09	1.81717e+09	2.06062e+09	1.797e+09	2.693e+10
Q5HRK9	DNA-directed RNA polymerase subunit beta' OS=Staphylococcus epidermidis (strain ATCC 35984 / RP62A) OX=176279 GN=rpoC PE=3 SV=1	41	55	1	135.2	RNA metabolism OR transcription;other metabolic processes	other cell component	nucleic acid binding activity;other molecular function	Pf00623, Pf04983, Pf04997, Pf04998, Pf05000		rpoC	Q5HRK9; ser:SERP0184			217692	1.36542e+06	1.07904e+06	1.15469e+06	247920	172717	283565	657590	648274	521375	439715	453982	535538	7.77752e+06
Q5HGH4	Elongation factor Ts OS=Staphylococcus aureus (strain COL) OX=93062 GN=tsf PE=3 SV=1	67	36	36	32.5	protein metabolism;other metabolic processes	other cell component	nucleic acid binding activity	Pf00889		tsf	Q5HGH4; sac:SACOL1276	2.09119e+09	1.71756e+09	2.11516e+09	1.89413e+09	1.70113e+09	1.80052e+09	1.32022e+09	1.10917e+09	1.39877e+09	1.14906e+09	1.22453e+09	1.05855e+09	1.55301e+09	1.26303e+09	1.25595e+09	2.2652e+10
Q2FFY7	Putative dipeptidase SAUSA300_1697 OS=Staphylococcus aureus (strain USA300) OX=367830 GN=SAUSA300_1697 PE=3 SV=1	80	37	37	52.8	protein metabolism		other molecular function	Pf01546			Q2FFY7; saa:SAUSA300_1697	2.43801e+08	2.25626e+08	2.90728e+08	2.29617e+08	2.23117e+08	2.34517e+08	1.86528e+08	1.99139e+08	1.94917e+08	1.57135e+08	2.02711e+08	1.9223e+08	1.6204e+08	1.82021e+08	1.94441e+08	3.11857e+09
Q7A0N4	Pyruvate kinase OS=Staphylococcus aureus (strain MW2) OX=196620 GN=pyk PE=3 SV=1	72	44	38	63.1	other metabolic processes		kinase activity;other molecular function	Pf00224, Pf00391, Pf02887		pyk	Q7A0N4; sam:MW1641	1.39602e+08	1.26116e+08	1.35418e+08	1.54418e+08	1.5118e+08	1.60855e+08	3.38444e+08	3.49415e+08	3.40467e+08	3.70021e+08	3.83633e+08	3.94915e+08	3.18827e+08	3.40065e+08	3.34139e+08	4.03751e+09
P41368	Isoleucine--tRNA ligase OS=Staphylococcus aureus OX=1280 GN=ileS PE=3 SV=1	53	56	56	118.8	protein metabolism;RNA metabolism OR transcription;other metabolic processes;other biological processes	other cell component	nucleic acid binding activity;other molecular function	Pf00133, Pf08264, Pf19302		ileS	P41368	5.72033e+07	4.30111e+07	5.09327e+07	6.60125e+07	6.5062e+07	5.97806e+07	2.19193e+08	2.15906e+08	2.10191e+08	2.64877e+08	2.45911e+08	2.48812e+08	1.38895e+08	1.72107e+08	1.56614e+08	2.21451e+09
Q6GAV8	Uncharacterized protein SAS0838 OS=Staphylococcus aureus (strain MSSA476) OX=282459 GN=SAS0838 PE=3 SV=1	92	29	29	33.1			other molecular function	Pf01557			Q6GAV8; sas:SAS0838	3.79757e+08	3.21734e+08	3.92536e+08	4.308e+08	4.50109e+08	4.34618e+08	3.33514e+08	3.28888e+08	3.58556e+08	3.76587e+08	3.18808e+08	2.99532e+08	3.53376e+08	3.0536e+08	2.71004e+08	5.35518e+09
P99161	Transketolase OS=Staphylococcus aureus (strain N315) OX=158879 GN=tkt PE=1 SV=1	59	39	39	72.2	DNA metabolism;other metabolic processes		other molecular function	Pf00456, Pf02779, Pf02780		tkt	P99161; Q99UD4; sau:SA1177	3.15937e+08	2.88986e+08	2.88548e+08	3.18976e+08	3.34087e+08	3.07861e+08	3.93703e+08	3.67596e+08	3.6015e+08	4.0471e+08	3.72129e+08	3.83661e+08	4.52051e+08	4.07704e+08	4.27214e+08	5.42331e+09
Q2YSE8	Enolase OS=Staphylococcus aureus (strain bovine RF122 / ET3-1) OX=273036 GN=eno PE=3 SV=1	69	31	31	47.1	other metabolic processes	non-structural extracellular;cytosol;other cell component	other molecular function	Pf00113, Pf03952		eno	Q2YSE8; sab:SAB0732	7.63888e+08	7.41302e+08	5.48813e+08	5.1121e+08	7.08538e+08	6.79303e+08	8.47929e+08	8.16814e+08	8.72345e+08	9.37736e+08	8.94617e+08	8.57272e+08	9.71734e+08	1.00528e+09	9.14531e+08	1.20713e+10
P45554	Chaperone protein DnaK OS=Staphylococcus aureus OX=1280 GN=dnaK PE=3 SV=1	60	40	22	66.3	other biological processes		other molecular function	Pf00012		dnaK	P45554	1.10666e+08	1.01753e+08	9.75918e+07	1.41135e+08	1.37461e+08	1.3591e+08	2.15854e+08	2.15221e+08	2.08666e+08	2.42813e+08	2.42501e+08	2.43757e+08	1.93958e+08	1.99086e+08	1.89679e+08	2.67605e+09
Q2FDQ4	Fructose-bisphosphate aldolase class 1 OS=Staphylococcus aureus (strain USA300) OX=367830 GN=fda PE=3 SV=1	86	34	10	33	other metabolic processes		other molecular function	Pf00274		fda	Q2FDQ4; saa:SAUSA300_2540	3.99194e+08	3.79017e+08	4.41309e+08	4.13128e+08	4.2516e+08	4.44107e+08	3.65027e+08	4.31509e+08	4.00168e+08	4.33303e+08	4.4764e+08	4.89873e+08	3.69417e+08	4.13793e+08	4.21812e+08	6.27446e+09
Q99UH2	Aerobic glycerol-3-phosphate dehydrogenase OS=Staphylococcus aureus (strain Mu50 / ATCC 700699) OX=158878 GN=glpD PE=3 SV=2	55	42	42	62.3	other metabolic processes	other cell component	other molecular function	Pf01266, Pf16901		glpD	Q99UH2; sav:SAV1302	1.70036e+08	1.72766e+08	1.72536e+08	1.70858e+08	1.57525e+08	1.62665e+08	3.06606e+08	3.46879e+08	2.95035e+08	3.34693e+08	3.63689e+08	4.25208e+08	2.96549e+08	3.11035e+08	3.07993e+08	3.99407e+09
P07944	Beta-lactam-inducible penicillin-binding protein OS=Staphylococcus aureus OX=1280 GN=pbp PE=2 SV=1	58	52	52	76.4	cell cycle OR cell proliferation;cell organization and biogenesis;other metabolic processes;other biological processes	plasma membrane;other membranes	other molecular function	Pf00905, Pf03717, Pf05223		pbp	P07944	2.39492e+08	2.41589e+08	2.28436e+08	2.35022e+08	2.44857e+08	2.3144e+08	2.75712e+08	2.73029e+08	2.72614e+08	3.00809e+08	2.81832e+08	2.94115e+08	3.12162e+08	3.10349e+08	3.18858e+08	4.06032e+09
P99062	Adenylate kinase OS=Staphylococcus aureus (strain N315) OX=158879 GN=adk PE=1 SV=1	92	29	29	24	other metabolic processes	other cell component	kinase activity;other molecular function	Pf00406, Pf05191		adk	P99062; Q99S40; sau:SA2027	4.5981e+08	4.04761e+08	4.50824e+08	4.58194e+08	4.50718e+08	4.33618e+08	3.71734e+08	3.65458e+08	3.46559e+08	3.25818e+08	3.52119e+08	3.23122e+08	3.33644e+08	3.36436e+08	3.27743e+08	5.74056e+09
P99108	Cell division protein FtsZ OS=Staphylococcus aureus (strain N315) OX=158879 GN=ftsZ PE=1 SV=1	71	27	14	41	cell cycle OR cell proliferation;cell organization and biogenesis	other cell component	other molecular function	Pf00091, Pf12327		ftsZ	P45498; P99108; sau:SA1029	8.13103e+07	7.66649e+07	8.69568e+07	8.78966e+07	8.73089e+07	1.06345e+08	2.27819e+08	2.27873e+08	2.33267e+08	2.48235e+08	2.54805e+08	2.32991e+08	1.80895e+08	2.01861e+08	1.78777e+08	2.51301e+09
Q6GB77	Protein translocase subunit SecA 1 OS=Staphylococcus aureus (strain MSSA476) OX=282459 GN=secA1 PE=3 SV=1	48	43	23	95.9	transport	plasma membrane;other membranes;other cell component	transporter activity;other molecular function	Pf01043, Pf02810, Pf07516, Pf07517		secA1	Q6GB77; sas:SAS0718	3.7026e+07	3.30638e+07	3.05978e+07	3.84226e+07	4.23651e+07	3.63116e+07	7.83852e+07	8.53967e+07	7.72615e+07	8.47406e+07	8.41083e+07	8.5839e+07	5.25763e+07	6.18916e+07	5.91946e+07	8.87181e+08
A8Z117	Arginine--tRNA ligase OS=Staphylococcus aureus (strain USA300 / TCH1516) OX=451516 GN=argS PE=3 SV=1	52	35	35	62.3	protein metabolism;RNA metabolism OR transcription;other metabolic processes	other cell component	other molecular function	Pf00750, Pf03485, Pf05746		argS	A8Z117; sax:USA300HOU_0613	9.9473e+07	8.61466e+07	1.02902e+08	1.26553e+08	1.16851e+08	1.3496e+08	1.01832e+08	1.10164e+08	1.1769e+08	1.22347e+08	1.40386e+08	1.27232e+08	1.2798e+08	1.3151e+08	1.26839e+08	1.77287e+09
Q5HJ48	Lipase 2 OS=Staphylococcus aureus (strain COL) OX=93062 GN=lip2 PE=3 SV=2	60	40	39	76.3	other metabolic processes	non-structural extracellular	other molecular function	Pf04650		lip2	Q5HIX5; Q5HJ48; sac:SACOL0317; sac:SACOL0390	3.50334e+08	3.62589e+08	4.14522e+08	4.84618e+08	4.85495e+08	5.67594e+08	1.47669e+08	1.65466e+08	1.81884e+08	5.05714e+07	8.37128e+07	7.32242e+07	2.96925e+08	2.72701e+08	2.65487e+08	4.20279e+09
Q5HE97	ATP synthase subunit beta OS=Staphylococcus aureus (strain COL) OX=93062 GN=atpD PE=3 SV=1	65	28	28	51.4	other metabolic processes;transport	plasma membrane;other membranes	transporter activity;other molecular function	Pf00006, Pf02874		atpD	Q5HE97; sac:SACOL2095	8.42166e+07	9.06153e+07	8.53863e+07	8.18323e+07	1.41242e+08	9.20673e+07	2.10044e+08	2.25054e+08	2.1456e+08	2.99791e+08	2.65265e+08	2.77407e+08	2.42835e+08	2.24126e+08	2.15302e+08	2.74974e+09
Q5HF97	Trigger factor OS=Staphylococcus aureus (strain COL) OX=93062 GN=tig PE=3 SV=1	69	33	2	48.6	cell cycle OR cell proliferation;transport;other biological processes	other cell component	other molecular function	Pf00254, Pf05697, Pf05698		tig	Q5HF97; sac:SACOL1722	8.17241e+08	8.12607e+08	7.67697e+08	7.70439e+08	7.91677e+08	7.33075e+08	6.59183e+08	6.21119e+08	6.17564e+08	6.31663e+08	6.326e+08	6.37652e+08	7.05194e+08	6.77442e+08	7.05854e+08	1.0581e+10
Q2FJ70	3-hexulose-6-phosphate synthase OS=Staphylococcus aureus (strain USA300) OX=367830 GN=SAUSA300_0555 PE=3 SV=1	77	17	16	22.4	other metabolic processes		other molecular function	Pf00215			Q2FJ70; saa:SAUSA300_0555	3.86825e+08	4.69892e+08	4.60623e+08	4.62632e+08	4.64972e+08	5.60782e+08	3.17807e+08	3.68037e+08	3.43368e+08	2.28073e+08	2.37152e+08	2.89101e+08	3.96108e+08	3.19965e+08	3.4693e+08	5.65227e+09
Q6GAU2	3-oxoacyl-[acyl-carrier-protein] synthase 2 OS=Staphylococcus aureus (strain MSSA476) OX=282459 GN=fabF PE=3 SV=1	63	24	24	43.7	other metabolic processes		other molecular function	Pf00109, Pf02801		fabF	Q6GAU2; sas:SAS0854	1.86978e+08	1.85843e+08	2.22286e+08	1.95095e+08	2.00113e+08	2.07734e+08	1.57715e+08	1.69683e+08	1.68636e+08	1.71744e+08	1.81082e+08	1.70561e+08	1.79868e+08	1.84356e+08	1.76102e+08	2.7578e+09
Q6GG30	Trigger factor OS=Staphylococcus aureus (strain MRSA252) OX=282458 GN=tig PE=3 SV=1	69	32	1	48.6	cell cycle OR cell proliferation;transport;other biological processes	other cell component	other molecular function	Pf00254, Pf05697, Pf05698		tig	Q6GG30; sar:SAR1755		129565					126119	143603		160943	165993	280723	213354	171146	157436	1.54888e+06
Q6GEV0	Fructose-bisphosphate aldolase OS=Staphylococcus aureus (strain MRSA252) OX=282458 GN=fba PE=3 SV=1	64	19	13	30.8	other metabolic processes		other molecular function	Pf01116	66840331	fba	Q6GEV0; sar:SAR2213	7.54923e+08	7.23641e+08	7.61342e+08	7.62059e+08	8.09826e+08	7.5291e+08	6.616e+08	6.35637e+08	6.70558e+08	5.79966e+08	6.38932e+08	5.93314e+08	6.75931e+08	7.11872e+08	6.34702e+08	1.03672e+10
P67021	Glutamate--tRNA ligase OS=Staphylococcus aureus (strain Mu50 / ATCC 700699) OX=158878 GN=gltX PE=3 SV=1	66	31	1	56.3	protein metabolism;RNA metabolism OR transcription;other metabolic processes	other cell component	nucleic acid binding activity;other molecular function	Pf00749, Pf19269		gltX	P67021; Q99W75; sav:SAV0528																0
Q6GJE1	Glutamate--tRNA ligase OS=Staphylococcus aureus (strain MRSA252) OX=282458 GN=gltX PE=3 SV=1	64	31	1	56.3	protein metabolism;RNA metabolism OR transcription;other metabolic processes	other cell component	nucleic acid binding activity;other molecular function	Pf00749, Pf19269		gltX	Q6GJE1; sar:SAR0531	8.79147e+07	8.40809e+07	1.08995e+08	9.40392e+07	1.00151e+08	1.12278e+08	1.09668e+08	1.25354e+08	1.29093e+08	1.35335e+08	1.49244e+08	1.51488e+08	1.35328e+08	1.51109e+08	1.41118e+08	1.8152e+09
P68824	Triosephosphate isomerase OS=Staphylococcus aureus (strain MW2) OX=196620 GN=tpiA PE=3 SV=1	85	27	3	27.2	other metabolic processes	other cell component	other molecular function	Pf00121		tpiA	P68824; Q9Z5C3; sam:MW0736	7.436e+08	7.61338e+08	7.24629e+08	5.25825e+08	5.64542e+08	5.45119e+08	5.29232e+08	4.69943e+08	4.98933e+08	5.44783e+08	5.35139e+08	4.97983e+08	4.15505e+08	4.7218e+08	4.52743e+08	8.28149e+09
Q2G0P5	ATP-dependent Clp protease ATP-binding subunit ClpC OS=Staphylococcus aureus (strain NCTC 8325 / PS 47) OX=93061 GN=clpC PE=1 SV=1	46	39	35	91	stress response		other molecular function	Pf00004, Pf02861, Pf07724, Pf10431, Pf17871	3920417	clpC	Q2G0P5; sao:SAOUHSC_00505	5.76522e+07	6.87937e+07	6.06435e+07	6.04402e+07	7.27729e+07	6.50039e+07	1.03219e+08	1.0534e+08	1.04611e+08	1.29723e+08	1.22233e+08	1.33146e+08	1.01324e+08	1.06783e+08	1.07128e+08	1.39881e+09
Q5HEI2	77 kDa membrane protein OS=Staphylococcus aureus (strain COL) OX=93062 GN=SACOL2002 PE=3 SV=1	48	50	43	77		plasma membrane;other membranes		Pf03642			Q5HEI2; sac:SACOL2002	1.46661e+09	1.54238e+09	1.42919e+09	2.0577e+09	2.13442e+09	1.96809e+09	7.49882e+08	7.52652e+08	7.04073e+08	3.5805e+08	4.30851e+08	4.4722e+08	1.33157e+09	1.01334e+09	1.17671e+09	1.75627e+10
P0A0B6	Alkyl hydroperoxide reductase C OS=Staphylococcus aureus (strain MW2) OX=196620 GN=ahpC PE=3 SV=1	97	25	23	21	stress response;other biological processes	other cell component	other molecular function	Pf00578, Pf10417		ahpC	P0A0B6; Q53647; sam:MW0357	8.64207e+08	8.87671e+08	1.237e+09	8.13332e+08	1.0637e+09	1.08083e+09	9.7886e+08	1.035e+09	1.09348e+09	9.48663e+08	1.14184e+09	1.17754e+09	1.18656e+09	1.20482e+09	1.18095e+09	1.58944e+10
Q2YWS3	Glucose-6-phosphate isomerase OS=Staphylococcus aureus (strain bovine RF122 / ET3-1) OX=273036 GN=pgi PE=3 SV=1	58	28	28	49.8	other metabolic processes	other cell component	other molecular function	Pf00342		pgi	Q2YWS3; sab:SAB0830	3.29393e+08	3.55755e+08	3.68087e+08	3.27538e+08	3.77445e+08	3.79502e+08	3.40077e+08	3.78879e+08	3.71804e+08	3.4588e+08	3.53904e+08	3.37616e+08	3.94974e+08	4.13989e+08	3.90904e+08	5.46574e+09
Q2FWZ0	Aspartyl/glutamyl-tRNA(Asn/Gln) amidotransferase subunit B OS=Staphylococcus aureus (strain NCTC 8325 / PS 47) OX=93061 GN=gatB PE=3 SV=1	69	30	30	53.6	protein metabolism;RNA metabolism OR transcription;other metabolic processes		other molecular function	Pf02637, Pf02934	3921188	gatB	Q2FWZ0; sao:SAOUHSC_02116	1.2582e+08	1.17212e+08	1.14485e+08	1.44528e+08	1.42521e+08	1.40767e+08	1.61769e+08	1.58841e+08	1.72164e+08	1.67363e+08	1.82522e+08	1.92705e+08	1.78569e+08	1.89616e+08	1.88755e+08	2.37764e+09
Q2FG06	Formate--tetrahydrofolate ligase OS=Staphylococcus aureus (strain USA300) OX=367830 GN=fhs PE=3 SV=1	57	30	3	59.8	other metabolic processes		other molecular function	Pf01268		fhs	Q2FG06; saa:SAUSA300_1678	6.18692e+07	6.97584e+07	6.29671e+07	9.27353e+07	8.19161e+07	6.97853e+07	1.63634e+08	1.6942e+08	1.73532e+08	1.78087e+08	1.78202e+08	1.73895e+08	1.85862e+08	1.74491e+08	1.57441e+08	1.99359e+09
Q6GJ63	Alcohol dehydrogenase OS=Staphylococcus aureus (strain MRSA252) OX=282458 GN=adh PE=3 SV=1	88	30	26	36			other molecular function	Pf00107, Pf08240	66838896	adh	Q6GJ63; sar:SAR0613	3.1512e+08	2.87039e+08	3.276e+08	7.64524e+07	9.50198e+07	9.3086e+07	3.25958e+08	3.41414e+08	3.44375e+08	4.44211e+08	4.64759e+08	4.73064e+08	1.17687e+08	2.02051e+08	2.00586e+08	4.10842e+09
Q2YSF0	Triosephosphate isomerase OS=Staphylococcus aureus (strain bovine RF122 / ET3-1) OX=273036 GN=tpiA PE=3 SV=1	79	25	1	27.3	other metabolic processes	other cell component	other molecular function	Pf00121		tpiA	Q2YSF0; sab:SAB0730	405944	467532	380874		373899	384893	197215	297630	262529	256636		240169	209773	204565		3.68166e+06
Q6GEJ8	50S ribosomal protein L6 OS=Staphylococcus aureus (strain MRSA252) OX=282458 GN=rplF PE=3 SV=1	81	22	22	19.8	protein metabolism;other metabolic processes	translational apparatus;other cell component	nucleic acid binding activity;other molecular function	Pf00347		rplF	Q6GEJ8; sar:SAR2320	3.43255e+08	3.37131e+08	4.01337e+08	3.91038e+08	4.00128e+08	4.16489e+08	3.76154e+08	4.34215e+08	4.26517e+08	4.67035e+08	5.17142e+08	4.79141e+08	4.18356e+08	4.64533e+08	4.39799e+08	6.31227e+09
P63335	6-phosphogluconate dehydrogenase, decarboxylating OS=Staphylococcus aureus (strain MW2) OX=196620 GN=gnd PE=3 SV=1	69	31	31	51.8	other metabolic processes		other molecular function	Pf00393, Pf03446		gnd	P63335; Q99TY2; sam:MW1464	1.5138e+08	1.62907e+08	1.75867e+08	1.72252e+08	1.52841e+08	1.76139e+08	2.60637e+08	2.73252e+08	2.65801e+08	3.07634e+08	3.09013e+08	3.13189e+08	3.4033e+08	3.31377e+08	3.01256e+08	3.69387e+09
Q5HCV0	L-lactate dehydrogenase 2 OS=Staphylococcus aureus (strain COL) OX=93062 GN=ldh2 PE=1 SV=1	64	20	20	34.4	other metabolic processes	other cell component	other molecular function	Pf00056, Pf02866		ldh2	Q5HCV0; sac:SACOL2618	5.09481e+08	4.19908e+08	4.57597e+08	3.06332e+08	2.54297e+08	2.46983e+08	4.76265e+08	4.23247e+08	4.3483e+08	5.12766e+08	4.84175e+08	4.83033e+08	3.97137e+08	4.39842e+08	3.88287e+08	6.23418e+09
P66013	Alkyl hydroperoxide reductase subunit F OS=Staphylococcus aureus (strain MW2) OX=196620 GN=ahpF PE=3 SV=1	60	26	26	54.7	stress response		other molecular function	Pf07992, Pf13192		ahpF	P66013; Q99WJ7; sam:MW0356	1.64538e+08	1.68857e+08	1.49841e+08	1.69158e+08	1.68746e+08	1.51614e+08	2.01637e+08	1.91061e+08	1.87461e+08	2.41081e+08	2.00969e+08	1.8782e+08	2.01831e+08	1.88981e+08	1.96111e+08	2.76971e+09
Q2FZL3	Staphopain B OS=Staphylococcus aureus (strain NCTC 8325 / PS 47) OX=93061 GN=sspB PE=1 SV=1	53	28	28	44.5	protein metabolism	non-structural extracellular	other molecular function	Pf05543, Pf14731	3920388	sspB	Q2FZL3; Q70UQ8; Q70UQ9; Q9EYW7; sao:SAOUHSC_00987	9.46591e+08	9.45174e+08	8.84203e+08	9.49938e+08	8.22503e+08	8.58837e+08	1.98885e+08	1.94373e+08	1.87681e+08	7.3369e+07	9.25046e+07	9.03732e+07	3.42857e+08	2.7847e+08	3.48709e+08	7.21447e+09
Q6GFX6	Formate--tetrahydrofolate ligase OS=Staphylococcus aureus (strain MRSA252) OX=282458 GN=fhs PE=3 SV=1	55	28	1	59.8	other metabolic processes		other molecular function	Pf01268		fhs	Q6GFX6; sar:SAR1810	674255	720201	602203	552536		1.3247e+06	645391				115592	143043	318151	125535		5.22161e+06
Q2FDV8	ATP-dependent Clp protease ATP-binding subunit ClpL OS=Staphylococcus aureus (strain USA300) OX=367830 GN=clpL PE=3 SV=1	61	30	30	77.8			other molecular function	Pf00004, Pf07724, Pf10431, Pf17871		clpL	Q2FDV8; saa:SAUSA300_2486	8.04969e+06	8.22212e+06	6.25977e+06	8.08286e+06	1.11405e+07	6.93421e+06	3.53713e+07	4.03631e+07	3.86682e+07	3.79056e+07	3.48239e+07	3.58566e+07	1.59782e+07	2.33479e+07	1.9086e+07	3.3009e+08
A7WXP7	L-lactate dehydrogenase 1 OS=Staphylococcus aureus (strain Mu3 / ATCC 700698) OX=418127 GN=ldh1 PE=3 SV=1	66	21	21	34.5	other metabolic processes	other cell component	other molecular function	Pf00056, Pf02866		ldh1	A7WXP7; saw:SAHV_0240	2.72614e+08	2.59303e+08	2.69598e+08	9.60953e+07	1.03886e+08	1.16107e+08	3.1121e+08	2.95887e+08	3.09392e+08	3.56178e+08	3.56207e+08	3.47391e+08	2.03533e+08	2.57074e+08	2.51914e+08	3.80639e+09
Q2FHG9	Translation initiation factor IF-2 OS=Staphylococcus aureus (strain USA300) OX=367830 GN=infB PE=3 SV=1	40	26	26	77.8	protein metabolism;other metabolic processes	other cell component	nucleic acid binding activity;other molecular function	Pf00009, Pf04760, Pf11987		infB	Q2FHG9; saa:SAUSA300_1162	8.65619e+06	9.30998e+06	9.75074e+06	1.16821e+07	1.3489e+07	1.3576e+07	8.83092e+07	5.85932e+07	5.56328e+07	6.95942e+07	6.63925e+07	7.47447e+07	4.16751e+07	5.03235e+07	4.55415e+07	6.17271e+08
Q5HFU7	30S ribosomal protein S1 OS=Staphylococcus aureus (strain COL) OX=93062 GN=rpsA PE=3 SV=1	76	27	27	43.3		translational apparatus;other cell component	nucleic acid binding activity	Pf00575		rpsA	Q5HFU7; sac:SACOL1516	9.68308e+07	9.23977e+07	9.05855e+07	1.2692e+08	1.13463e+08	1.08923e+08	2.23205e+08	2.21261e+08	2.19791e+08	2.49296e+08	2.31069e+08	2.36008e+08	1.78625e+08	2.04139e+08	1.79502e+08	2.57202e+09
P0A038	Glyceraldehyde-3-phosphate dehydrogenase OS=Staphylococcus aureus OX=1280 GN=gapA PE=3 SV=1	75	24	24	36.3	other metabolic processes;transport;other biological processes	other cell component	other molecular function	Pf00044, Pf02800		gapA	P0A038; Q9Z5C5	1.21079e+09	1.13871e+09	1.08874e+09	9.78488e+08	8.82986e+08	8.56275e+08	9.27012e+08	8.71398e+08	8.67799e+08	9.3239e+08	9.89268e+08	9.83005e+08	9.22217e+08	9.4023e+08	1.00118e+09	1.45905e+10
Q5HF90	Threonine--tRNA ligase OS=Staphylococcus aureus (strain COL) OX=93062 GN=thrS PE=3 SV=1	47	31	31	74.4	protein metabolism;RNA metabolism OR transcription;other metabolic processes	other cell component	nucleic acid binding activity;other molecular function	Pf00587, Pf02824, Pf03129, Pf07973		thrS	Q5HF90; sac:SACOL1729	9.35838e+07	1.13123e+08	8.88491e+07	1.07889e+08	1.12452e+08	1.09523e+08	1.5578e+08	1.85246e+08	1.58077e+08	2.23778e+08	1.88118e+08	1.8714e+08	1.39508e+08	1.61737e+08	1.51015e+08	2.17582e+09
Q5HIC5	Putative pyridoxal phosphate-dependent acyltransferase OS=Staphylococcus aureus (strain COL) OX=93062 GN=SACOL0596 PE=3 SV=1	57	24	3	42.9	other metabolic processes		other molecular function	Pf00155			Q5HIC5; sac:SACOL0596	4.2689e+08	4.21249e+08	7.99723e+08	2.57448e+08	3.47615e+08	3.83177e+08	2.26568e+08	2.37704e+08	2.52031e+08	1.77648e+08	2.1847e+08	2.15957e+08	2.18729e+08	2.33199e+08	2.78695e+08	4.6951e+09
Q6GFZ0	Septation ring formation regulator EzrA OS=Staphylococcus aureus (strain MRSA252) OX=282458 GN=ezrA PE=3 SV=1	49	29	29	66.2	cell cycle OR cell proliferation;cell organization and biogenesis	plasma membrane;other membranes;cytoskeleton		Pf06160		ezrA	Q6GFZ0; sar:SAR1795	1.84201e+07	1.58563e+07	1.95595e+07	1.94029e+07	2.03505e+07	2.44166e+07	5.79403e+07	5.06489e+07	7.16288e+07	6.90301e+07	7.31879e+07	7.63053e+07	5.61278e+07	6.76259e+07	6.00774e+07	7.00578e+08
A8Z2M7	Acetate kinase OS=Staphylococcus aureus (strain USA300 / TCH1516) OX=451516 GN=ackA PE=3 SV=1	69	23	6	44	other metabolic processes	other cell component	kinase activity;other molecular function	Pf00871		ackA	A8Z2M7; sax:USA300HOU_1698	1.41643e+07	1.46653e+07	1.69409e+07	1.81589e+07	1.73255e+07	2.02143e+07	8.03276e+07	8.48558e+07	8.63376e+07	9.46699e+07	1.04294e+08	1.13207e+08	4.61593e+07	7.56091e+07	5.27465e+07	8.39676e+08
A7X4V7	Serine hydroxymethyltransferase OS=Staphylococcus aureus (strain Mu3 / ATCC 700698) OX=418127 GN=glyA PE=3 SV=1	56	26	26	45.1	other metabolic processes	other cell component	other molecular function	Pf00464		glyA	A7X4V7; saw:SAHV_2097	1.72425e+07	2.05439e+07	1.82497e+07	2.05266e+07	2.38539e+07	2.20397e+07	5.88286e+07	6.7997e+07	6.104e+07	6.44702e+07	7.09862e+07	7.03819e+07	6.54907e+07	7.33043e+07	6.0089e+07	7.15044e+08
P63939	1-pyrroline-5-carboxylate dehydrogenase OS=Staphylococcus aureus (strain Mu50 / ATCC 700699) OX=158878 GN=rocA PE=3 SV=1	56	28	24	56.8	other metabolic processes		other molecular function	Pf00171		rocA	P63939; Q99R82; sav:SAV2554	6.3645e+07	6.2174e+07	7.18774e+07	6.14993e+07	5.58102e+07	5.79867e+07	9.32303e+07	9.52127e+07	9.34512e+07	9.77004e+07	1.07059e+08	9.5356e+07	9.38116e+07	9.44138e+07	9.86309e+07	1.24186e+09
A6QJ80	50S ribosomal protein L5 OS=Staphylococcus aureus (strain Newman) OX=426430 GN=rplE PE=3 SV=1	69	23	23	20.3	protein metabolism;other metabolic processes	translational apparatus;other cell component	nucleic acid binding activity;other molecular function	Pf00281, Pf00673		rplE	A6QJ80; sae:NWMN_2140	2.097e+08	2.1418e+08	1.96458e+08	1.91346e+08	1.82562e+08	1.78725e+08	2.5414e+08	2.6615e+08	2.36718e+08	3.00621e+08	2.92972e+08	2.9353e+08	2.63636e+08	2.96367e+08	2.79787e+08	3.65689e+09
Q2FGF8	Glycine--tRNA ligase OS=Staphylococcus aureus (strain USA300) OX=367830 GN=glyQS PE=3 SV=1	63	28	28	53.6	protein metabolism;RNA metabolism OR transcription;other metabolic processes	other cell component	other molecular function	Pf00587, Pf03129		glyQS	Q2FGF8; saa:SAUSA300_1525	5.37984e+07	5.74199e+07	4.89053e+07	6.7627e+07	6.16563e+07	5.3708e+07	1.3573e+08	1.27707e+08	1.45138e+08	1.5813e+08	1.78283e+08	1.69544e+08	1.34146e+08	1.52444e+08	1.29256e+08	1.67349e+09
Q93P61	PTS system glucose-specific EIIA component OS=Staphylococcus aureus OX=1280 GN=crr PE=3 SV=1	90	14	14	17.9	other metabolic processes;transport	other cell component	kinase activity;other molecular function	Pf00358		crr	Q93P61	1.55106e+08	1.42609e+08	1.42514e+08	1.26525e+08	1.39252e+08	1.38625e+08	1.21182e+08	1.21934e+08	1.12957e+08	9.14095e+07	1.0899e+08	1.02964e+08	8.99154e+07	1.06901e+08	1.02228e+08	1.80311e+09
A8YY10	Foldase protein PrsA OS=Staphylococcus aureus (strain USA300 / TCH1516) OX=451516 GN=prsA PE=3 SV=1	62	37	37	35.6	other biological processes	plasma membrane;other membranes	other molecular function	Pf00639		prsA	A8YY10; sax:USA300HOU_1833	1.08549e+08	1.16378e+08	1.04452e+08	1.23084e+08	1.19041e+08	1.18229e+08	2.11342e+08	2.10763e+08	2.068e+08	2.86323e+08	2.41277e+08	2.45792e+08	1.76736e+08	2.0434e+08	1.96763e+08	2.66987e+09
O52582	Coenzyme A disulfide reductase OS=Staphylococcus aureus (strain NCTC 8325 / PS 47) OX=93061 GN=cdr PE=1 SV=3	59	23	23	49.2	other biological processes		other molecular function	Pf00070, Pf02852	3920795	cdr	O52582; Q2FZT2; sao:SAOUHSC_00908	6.77671e+07	7.49778e+07	6.956e+07	8.93568e+07	9.75005e+07	8.33309e+07	1.1236e+08	1.1711e+08	1.20316e+08	1.4527e+08	1.29676e+08	1.31805e+08	1.21366e+08	1.31307e+08	1.15623e+08	1.60733e+09
Q6G604	Lipase 1 OS=Staphylococcus aureus (strain MSSA476) OX=282459 GN=lip1 PE=3 SV=2	55	30	29	76.6	other metabolic processes	non-structural extracellular	other molecular function	Pf04650		lip1	Q6G604; sas:SAS2556	1.53895e+08	1.39927e+08	1.53551e+08	1.35263e+08	1.32166e+08	1.55082e+08	6.42329e+07	6.53582e+07	7.36202e+07	3.42934e+07	4.15245e+07	3.8232e+07	8.04141e+07	7.42774e+07	8.35041e+07	1.42534e+09
P0A0K0	Uncharacterized protein SAV1875 OS=Staphylococcus aureus (strain Mu50 / ATCC 700699) OX=158878 GN=SAV1875 PE=1 SV=1	96	17	17	18.6				Pf01965			P0A0K0; Q53719; sav:SAV1875	9.02556e+07	8.76938e+07	1.03966e+08	6.9028e+07	8.44303e+07	8.88994e+07	7.52613e+07	1.01979e+08	9.80353e+07	6.87088e+07	7.97935e+07	8.60722e+07	7.95189e+07	8.60624e+07	7.87702e+07	1.27847e+09
P65635	Dihydrolipoyllysine-residue acetyltransferase component of pyruvate dehydrogenase complex OS=Staphylococcus aureus (strain Mu50 / ATCC 700699) OX=158878 GN=pdhC PE=3 SV=1	41	23	23	46.3	other metabolic processes		other molecular function	Pf00198, Pf00364, Pf02817		pdhC	P65635; Q99V06; sav:SAV1095	4.31408e+07	3.26646e+07	3.95626e+07	5.421e+07	4.48463e+07	4.38951e+07	1.55286e+08	1.43624e+08	1.41701e+08	1.75396e+08	1.78772e+08	1.55234e+08	1.41287e+08	1.43009e+08	1.17845e+08	1.61047e+09
Q2G222	N-acetylmuramoyl-L-alanine amidase domain-containing protein SAOUHSC_02979 OS=Staphylococcus aureus (strain NCTC 8325 / PS 47) OX=93061 GN=SAOUHSC_02979 PE=1 SV=1	47	26	26	69.2		non-structural extracellular	other molecular function	Pf01832, Pf05257	3921462		Q2G222; sao:SAOUHSC_02979	1.43794e+08	1.33403e+08	1.15883e+08	1.31713e+08	1.31783e+08	1.19737e+08	6.44739e+07	5.53601e+07	6.51435e+07	4.77233e+07	2.93098e+07	3.13556e+07	7.80778e+07	5.70103e+07	8.65682e+07	1.29134e+09
Q2YXP2	Polyribonucleotide nucleotidyltransferase OS=Staphylococcus aureus (strain bovine RF122 / ET3-1) OX=273036 GN=pnp PE=3 SV=1	46	35	22	77.4	RNA metabolism OR transcription;other metabolic processes	other cell component	nucleic acid binding activity;other molecular function	Pf00013, Pf00575, Pf01138, Pf03725, Pf03726		pnp	Q2YXP2; sab:SAB1136	2.53477e+07	2.5062e+07	2.92972e+07	3.06431e+07	3.1235e+07	3.51168e+07	8.44406e+07	8.46474e+07	8.63051e+07	1.01798e+08	1.10184e+08	9.99777e+07	8.13917e+07	9.46628e+07	8.20075e+07	1.00212e+09
Q2FZ72	Carbamoyl-phosphate synthase large chain OS=Staphylococcus aureus (strain NCTC 8325 / PS 47) OX=93061 GN=carB PE=3 SV=1	33	35	35	117.1	other metabolic processes	other cell component	other molecular function	Pf02142, Pf02786, Pf02787	3920921	carB	Q2FZ72; sao:SAOUHSC_01170	2.06859e+08	1.85677e+08	1.88264e+08	1.20635e+08	1.11378e+08	1.23792e+08	1.37066e+08	1.34921e+08	1.35898e+08	1.15985e+08	1.1584e+08	1.19417e+08	9.30144e+07	1.07014e+08	1.08438e+08	2.0042e+09
P09616	Alpha-hemolysin OS=Staphylococcus aureus OX=1280 GN=hly PE=1 SV=2	70	28	28	35.9	other biological processes	non-structural extracellular	other molecular function	Pf07968		hly	P09616	2.80412e+08	2.99815e+08	2.69456e+08	3.30787e+08	3.40437e+08	3.21556e+08	1.26736e+08	1.38462e+08	1.29371e+08	1.73277e+08	1.64901e+08	1.71218e+08	1.56036e+08	1.67916e+08	1.84346e+08	3.25473e+09
P63513	Probable branched-chain-amino-acid aminotransferase OS=Staphylococcus aureus (strain MW2) OX=196620 GN=ilvE PE=3 SV=1	58	22	22	40.1	other metabolic processes		other molecular function	Pf01063		ilvE	P63513; Q99W55; sam:MW0509	1.4443e+08	1.34655e+08	1.53701e+08	1.34109e+08	1.42466e+08	1.49695e+08	1.1081e+08	1.12558e+08	1.19358e+08	1.1648e+08	1.22635e+08	1.13094e+08	1.2254e+08	1.2914e+08	1.27059e+08	1.93273e+09
Q5HGU5	Phenylalanine--tRNA ligase beta subunit OS=Staphylococcus aureus (strain COL) OX=93062 GN=pheT PE=3 SV=1	35	22	16	88.9	protein metabolism;RNA metabolism OR transcription;other metabolic processes	other cell component	nucleic acid binding activity;other molecular function	Pf01588, Pf03147, Pf03483, Pf03484, Pf17759		pheT	Q5HGU5; sac:SACOL1149	1.60821e+07	1.74636e+07	1.4468e+07	1.4291e+07	1.9136e+07	1.63135e+07	5.0593e+07	5.83702e+07	5.5063e+07	5.5089e+07	5.59868e+07	6.31455e+07	5.30673e+07	4.93236e+07	4.94052e+07	5.87798e+08
Q5HEH9	Uncharacterized leukocidin-like protein 2 OS=Staphylococcus aureus (strain COL) OX=93062 GN=SACOL2006 PE=2 SV=1	58	25	25	40.4	other biological processes	non-structural extracellular		Pf07968			Q5HEH9; sac:SACOL2006	2.23249e+08	2.33292e+08	2.67574e+08	5.84605e+07	6.35995e+07	7.51878e+07	1.17942e+08	1.12121e+08	1.30309e+08	1.05781e+08	1.14203e+08	1.04572e+08	2.88404e+07	5.91585e+07	6.83276e+07	1.76262e+09
Q8NXY3	Putative pyridoxal phosphate-dependent acyltransferase OS=Staphylococcus aureus (strain MW2) OX=196620 GN=MW0505 PE=3 SV=1	57	22	1	42.9	other metabolic processes		other molecular function	Pf00155			Q8NXY3; sam:MW0505																0
Q6GFZ6	Acetate kinase OS=Staphylococcus aureus (strain MRSA252) OX=282458 GN=ackA PE=3 SV=1	61	19	2	44.1	other metabolic processes	other cell component	kinase activity;other molecular function	Pf00871		ackA	Q6GFZ6; sar:SAR1789								196941	281636	454968	772362	248893				1.9548e+06
Q6G8R2	Valine--tRNA ligase OS=Staphylococcus aureus (strain MSSA476) OX=282459 GN=valS PE=3 SV=1	46	36	3	101.7	protein metabolism;RNA metabolism OR transcription;other metabolic processes	other cell component	other molecular function	Pf00133, Pf08264, Pf10458		valS	Q6G8R2; sas:SAS1592	3.79741e+07	3.94197e+07	5.46618e+07	4.0962e+07	5.41495e+07	5.9223e+07	5.81728e+07	6.36585e+07	6.79729e+07	6.55198e+07	7.6156e+07	7.29632e+07	5.22441e+07	6.70616e+07	5.99827e+07	8.70122e+08
Q5HHQ4	Thioredoxin reductase OS=Staphylococcus aureus (strain COL) OX=93062 GN=trxB PE=3 SV=1	70	22	22	33.6	other metabolic processes;stress response;other biological processes	other cell component	other molecular function	Pf07992		trxB	Q5HHQ4; sac:SACOL0829	2.73166e+08	2.67992e+08	3.02812e+08	3.02774e+08	3.08809e+08	3.49341e+08	2.40631e+08	2.384e+08	2.7063e+08	2.16489e+08	2.63643e+08	2.48143e+08	3.19599e+08	3.21719e+08	3.25556e+08	4.2497e+09
A7WXA5	Phosphopentomutase OS=Staphylococcus aureus (strain Mu3 / ATCC 700698) OX=418127 GN=deoB PE=3 SV=1	52	16	16	43.8	other metabolic processes	other cell component	other molecular function	Pf01676		deoB	A7WXA5; saw:SAHV_0138	4.51589e+07	4.02934e+07	5.54964e+07	6.94671e+07	5.06574e+07	6.083e+07	5.76402e+07	5.69249e+07	6.06835e+07	5.77355e+07	7.19816e+07	5.10215e+07	5.07789e+07	5.06842e+07	4.62627e+07	8.25616e+08
Q8NUM5	Fructose-bisphosphate aldolase class 1 OS=Staphylococcus aureus (strain MW2) OX=196620 GN=fda PE=3 SV=3	67	25	1	32.9	other metabolic processes		other molecular function	Pf00274		fda	Q8NUM5; sam:MW2525																0
A6QJ86	30S ribosomal protein S3 OS=Staphylococcus aureus (strain Newman) OX=426430 GN=rpsC PE=3 SV=1	71	26	26	24.1	protein metabolism;other metabolic processes	translational apparatus;other cell component	nucleic acid binding activity;other molecular function	Pf00189, Pf07650	66840456	rpsC	A6QJ86; sae:NWMN_2146	7.03402e+07	6.94527e+07	6.4126e+07	8.8551e+07	8.49487e+07	8.75434e+07	2.50284e+08	2.42865e+08	2.43278e+08	3.38537e+08	3.06549e+08	2.94367e+08	1.633e+08	2.17085e+08	1.99378e+08	2.7206e+09
P0A0P7	Alkaline shock protein 23 OS=Staphylococcus aureus (strain MW2) OX=196620 GN=asp23 PE=3 SV=1	76	21	21	19.2				Pf03780		asp23	P0A0P7; Q53485; sam:MW2108	2.15237e+08	2.0059e+08	1.56676e+08	1.7239e+08	1.72965e+08	1.33685e+08	3.25234e+08	3.31865e+08	3.03424e+08	3.73454e+08	3.49388e+08	3.49114e+08	3.52265e+08	2.94496e+08	3.06464e+08	4.03725e+09
A6QHF1	Transcription elongation factor GreA OS=Staphylococcus aureus (strain Newman) OX=426430 GN=greA PE=3 SV=1	72	12	12	17.7	other biological processes		nucleic acid binding activity;other molecular function	Pf01272, Pf03449		greA	A6QHF1; sae:NWMN_1511	2.98828e+08	3.03481e+08	2.69229e+08	2.62351e+08	2.70607e+08	2.64292e+08	1.9984e+08	1.9678e+08	1.9315e+08	2.07901e+08	1.97959e+08	1.80074e+08	1.89811e+08	1.69075e+08	2.01786e+08	3.40516e+09
Q2YUJ9	ATP synthase subunit alpha OS=Staphylococcus aureus (strain bovine RF122 / ET3-1) OX=273036 GN=atpA PE=3 SV=1	47	22	22	54.5	other metabolic processes;transport	plasma membrane;other membranes	transporter activity;other molecular function	Pf00006, Pf00306, Pf02874		atpA	Q2YUJ9; sab:SAB1989c	1.04855e+08	1.00277e+08	9.86444e+07	1.18684e+08	1.17507e+08	1.10265e+08	1.97795e+08	2.2613e+08	2.30421e+08	2.51927e+08	2.94754e+08	3.10032e+08	2.378e+08	2.48912e+08	2.25136e+08	2.87314e+09
Q5HKH9	Formate acetyltransferase OS=Staphylococcus epidermidis (strain ATCC 35984 / RP62A) OX=176279 GN=pflB PE=3 SV=1	31	26	2	85	other metabolic processes	other cell component	other molecular function	Pf01228, Pf02901		pflB	Q5HKH9; ser:SERP2366	552950	454695	982867	488578	723688	267463	1.11495e+06	606623	1.33205e+06	1.59583e+06	982364	1.01851e+06	384408	696509	720982	1.19225e+07
Q6GES3	Glutamine--fructose-6-phosphate aminotransferase [isomerizing] OS=Staphylococcus aureus (strain MRSA252) OX=282458 GN=glmS PE=3 SV=3	53	22	22	65.8	other metabolic processes	other cell component	other molecular function	Pf01380, Pf13522		glmS	Q6GES3; sar:SAR2242	1.23953e+07	1.15274e+07	1.19164e+07	1.351e+07	1.21522e+07	1.35718e+07	5.69514e+07	6.54995e+07	5.80731e+07	9.13662e+07	9.08925e+07	9.13677e+07	3.47676e+07	4.94998e+07	4.25429e+07	6.56034e+08
A7X5C4	DNA-directed RNA polymerase subunit alpha OS=Staphylococcus aureus (strain Mu3 / ATCC 700698) OX=418127 GN=rpoA PE=3 SV=1	71	25	25	35	RNA metabolism OR transcription;other metabolic processes	other cell component	nucleic acid binding activity;other molecular function	Pf01000, Pf01193, Pf03118	66840436	rpoA	A7X5C4; saw:SAHV_2208	1.31815e+08	1.34547e+08	1.0787e+08	1.31671e+08	1.51769e+08	1.09755e+08	1.80215e+08	1.47799e+08	1.39826e+08	1.87651e+08	1.96363e+08	1.53283e+08	1.89003e+08	1.49907e+08	1.52061e+08	2.26354e+09
Q6GD88	Beta sliding clamp OS=Staphylococcus aureus (strain MSSA476) OX=282459 GN=dnaN PE=3 SV=1	49	24	24	41.9	DNA metabolism;other metabolic processes	other cell component	nucleic acid binding activity;other molecular function	Pf00712, Pf02767, Pf02768		dnaN	Q6GD88; sas:SAS0002	6.54544e+07	6.90605e+07	7.53209e+07	8.20342e+07	9.63852e+07	8.88008e+07	1.1488e+08	1.34669e+08	1.32839e+08	1.29378e+08	1.42835e+08	1.42884e+08	1.56611e+08	1.47768e+08	1.45317e+08	1.72424e+09
Q5HGE6	Protein RecA OS=Staphylococcus aureus (strain COL) OX=93062 GN=recA PE=3 SV=1	57	24	24	37.6	DNA metabolism;other metabolic processes;stress response	other cell component	nucleic acid binding activity;other molecular function	Pf00154		recA	Q5HGE6; sac:SACOL1304	2.23338e+07	2.56877e+07	1.98228e+07	3.45316e+07	3.39941e+07	2.8148e+07	5.29588e+07	5.54114e+07	5.5934e+07	5.72219e+07	5.5645e+07	5.77012e+07	4.18185e+07	4.61451e+07	4.76371e+07	6.34991e+08
Q6GFW9	UPF0478 protein SAR1817 OS=Staphylococcus aureus (strain MRSA252) OX=282458 GN=SAR1817 PE=3 SV=1	65	19	19	18		plasma membrane;other membranes		Pf06103			Q6GFW9; sar:SAR1817	1.07559e+08	1.03572e+08	1.00603e+08	1.04807e+08	1.02989e+08	9.80874e+07	2.40238e+08	2.36662e+08	2.20818e+08	2.30062e+08	2.24938e+08	2.10817e+08	2.3742e+08	2.37198e+08	2.12322e+08	2.66809e+09
P0A040	Glutamine synthetase OS=Staphylococcus aureus OX=1280 GN=glnA PE=3 SV=1	53	25	25	50.8	other metabolic processes	other cell component	other molecular function	Pf00120, Pf03951	66839501	glnA	P0A040; Q59812	1.00283e+08	1.05796e+08	9.88085e+07	1.03691e+08	1.05577e+08	9.64719e+07	2.60583e+08	2.61419e+08	2.35404e+08	2.50252e+08	2.56722e+08	2.50374e+08	2.7793e+08	2.8872e+08	2.63246e+08	2.95528e+09
P60089	Pyruvate dehydrogenase E1 component subunit alpha OS=Staphylococcus aureus (strain Mu50 / ATCC 700699) OX=158878 GN=pdhA PE=3 SV=1	51	17	17	41.4	other metabolic processes		other molecular function	Pf00676		pdhA	P60089; Q931U0; sav:SAV1093	4.31466e+07	4.80999e+07	4.91419e+07	6.13119e+07	4.00126e+07	4.41976e+07	1.91137e+08	1.62075e+08	1.85271e+08	2.0951e+08	2.3368e+08	2.24889e+08	1.95299e+08	2.11149e+08	1.92057e+08	2.09098e+09
Q2FWD6	Putative aldehyde dehydrogenase OS=Staphylococcus aureus (strain NCTC 8325 / PS 47) OX=93061 GN=SAOUHSC_02363 PE=3 SV=1	47	24	24	51.9	other metabolic processes		other molecular function	Pf00171	3919406		Q2FWD6; sao:SAOUHSC_02363	8.47063e+07	8.07676e+07	8.21151e+07	6.98351e+07	6.78336e+07	6.81787e+07	8.20613e+07	8.22689e+07	7.74337e+07	7.31452e+07	7.10079e+07	7.20459e+07	6.80118e+07	6.91856e+07	7.34556e+07	1.12205e+09
A0A0H2XFP1	Type VII secretion system accessory factor EsaA OS=Staphylococcus aureus (strain USA300) OX=367830 GN=esaA PE=1 SV=1	39	28	28	114.8		plasma membrane;other membranes				esaA	A0A0H2XFP1; saa:SAUSA300_0279	4.39527e+07	4.38356e+07	4.05896e+07	4.8434e+07	4.36479e+07	4.23525e+07	5.80044e+07	4.97613e+07	5.11599e+07	5.6294e+07	5.36424e+07	6.34901e+07	6.21254e+07	5.89406e+07	5.94173e+07	7.75648e+08
Q2FXL6	Putative universal stress protein SAOUHSC_01819 OS=Staphylococcus aureus (strain NCTC 8325 / PS 47) OX=93061 GN=SAOUHSC_01819 PE=3 SV=1	80	16	16	18.5		other cell component		Pf00582	3919289		Q2FXL6; sao:SAOUHSC_01819	2.99487e+08	2.68729e+08	3.49539e+08	1.42686e+08	2.42723e+08	2.68416e+08	3.07674e+08	4.01287e+08	3.99467e+08	2.25125e+08	3.10045e+08	3.00965e+08	3.30124e+08	3.23449e+08	3.35107e+08	4.50482e+09
Q6G986	Cytidylate kinase OS=Staphylococcus aureus (strain MSSA476) OX=282459 GN=cmk PE=3 SV=1	68	20	20	24.6	other metabolic processes	other cell component	kinase activity;other molecular function	Pf02224		cmk	Q6G986; sas:SAS1418	1.09192e+08	1.05248e+08	1.10188e+08	1.143e+08	9.83667e+07	1.03847e+08	1.17288e+08	1.07217e+08	1.06792e+08	1.22711e+08	1.21059e+08	1.25177e+08	1.15632e+08	1.12642e+08	1.16483e+08	1.68614e+09
P60299	Ornithine aminotransferase 2 OS=Staphylococcus aureus (strain MW2) OX=196620 GN=rocD2 PE=3 SV=1	48	26	2	43.4	other metabolic processes	other cell component	other molecular function	Pf00202		rocD2	P60299; Q99VD1; sam:MW0839	1.08799e+08	1.15573e+08	1.15552e+08	1.0994e+08	1.05909e+08	1.27414e+08	8.61878e+07	8.59153e+07	9.0481e+07	7.9666e+07	8.82268e+07	9.19286e+07	8.3455e+07	8.37966e+07	9.37787e+07	1.46662e+09
P65236	Ribose-phosphate pyrophosphokinase OS=Staphylococcus aureus (strain Mu50 / ATCC 700699) OX=158878 GN=prs PE=3 SV=1	67	21	20	35.3	other metabolic processes	other cell component	kinase activity;other molecular function	Pf13793, Pf14572	66838781	prs	P65236; Q99WA3; sav:SAV0500	4.96109e+07	4.98539e+07	5.3853e+07	3.96603e+07	3.88352e+07	3.95157e+07	9.00497e+07	7.73335e+07	8.31532e+07	1.14615e+08	9.68601e+07	1.0041e+08	6.09151e+07	7.02469e+07	6.41193e+07	1.02903e+09
Q7A1I3	Lipoteichoic acid synthase OS=Staphylococcus aureus (strain MW2) OX=196620 GN=ltaS PE=1 SV=1	43	29	29	74.4	cell organization and biogenesis;other metabolic processes	non-structural extracellular;plasma membrane;other membranes	other molecular function	Pf00884		ltaS	Q7A1I3; sam:MW0681	1.07013e+08	1.07457e+08	1.30495e+08	1.35966e+08	1.52566e+08	1.45367e+08	4.86416e+07	4.26059e+07	4.97405e+07	4.3372e+07	3.79557e+07	3.75131e+07	7.73762e+07	6.63202e+07	7.4789e+07	1.25718e+09
A8Z474	Probable glycine dehydrogenase (decarboxylating) subunit 2 OS=Staphylococcus aureus (strain USA300 / TCH1516) OX=451516 GN=gcvPB PE=3 SV=1	48	22	18	54.7	other metabolic processes		other molecular function	Pf00266		gcvPB	A8Z474; sax:USA300HOU_1536	3.36097e+07	2.92548e+07	3.47227e+07	7.89621e+07	6.73241e+07	7.36138e+07	5.95682e+07	6.06875e+07	6.85239e+07	7.40199e+07	8.66251e+07	7.90498e+07	7.00967e+07	8.64738e+07	7.66247e+07	9.79157e+08
Q6GG42	Valine--tRNA ligase OS=Staphylococcus aureus (strain MRSA252) OX=282458 GN=valS PE=3 SV=1	42	34	1	101.7	protein metabolism;RNA metabolism OR transcription;other metabolic processes	other cell component	other molecular function	Pf00133, Pf08264, Pf10458		valS	Q6GG42; sar:SAR1743	217080	207632	241350	204817		251664	209928	153474	133603				113827	83901.7		1.81728e+06
Q99SW6	Uncharacterized protein SAV1921 OS=Staphylococcus aureus (strain Mu50 / ATCC 700699) OX=158878 GN=SAV1921 PE=3 SV=1	51	18	18	38.5				Pf10282			Q99SW6; sav:SAV1921	7.96505e+07	7.26392e+07	6.72436e+07	6.29677e+07	6.50852e+07	6.55643e+07	4.83272e+07	4.49463e+07	4.95974e+07	4.83674e+07	4.34944e+07	4.91034e+07	4.65937e+07	4.64882e+07	4.58402e+07	8.35909e+08
P68820	Phosphoglycerate kinase OS=Staphylococcus aureus OX=1280 GN=pgk PE=3 SV=1	49	21	21	42.6	other metabolic processes	other cell component	kinase activity;other molecular function	Pf00162		pgk	P68820; Q9Z5C4	1.4282e+08	1.05516e+08	1.03772e+08	1.00236e+08	9.23392e+07	1.07403e+08	2.01621e+08	2.00864e+08	2.03605e+08	2.64449e+08	2.81905e+08	2.83149e+08	1.41326e+08	1.92302e+08	1.69962e+08	2.59127e+09
Q6G7I3	CTP synthase OS=Staphylococcus aureus (strain MSSA476) OX=282459 GN=pyrG PE=3 SV=1	53	23	23	60	other metabolic processes		other molecular function	Pf00117, Pf06418		pyrG	Q6G7I3; sas:SAS2030	1.94705e+07	1.82639e+07	2.1773e+07	2.2879e+07	2.64685e+07	2.65998e+07	5.85091e+07	6.39777e+07	5.87781e+07	6.39561e+07	5.82229e+07	6.45091e+07	5.84527e+07	6.42606e+07	5.03812e+07	6.76502e+08
A6U2Q2	Phosphoenolpyruvate carboxykinase (ATP) OS=Staphylococcus aureus (strain JH1) OX=359787 GN=pckA PE=3 SV=1	49	27	27	59.3	other metabolic processes	other cell component	other molecular function	Pf01293		pckA	A6U2Q2; sah:SaurJH1_1878	1.69484e+07	1.7305e+07	2.07508e+07	1.48105e+07	1.55635e+07	2.57069e+07	4.03346e+07	4.92114e+07	3.61748e+07	4.36793e+07	4.0149e+07	4.55986e+07	3.18764e+07	4.23339e+07	3.48611e+07	4.75305e+08
A6QE71	GMP synthase [glutamine-hydrolyzing] OS=Staphylococcus aureus (strain Newman) OX=426430 GN=guaA PE=3 SV=1	50	21	21	58.2	other metabolic processes		other molecular function	Pf00117, Pf00958, Pf03054		guaA	A6QE71; sae:NWMN_0381	7.12677e+07	6.39754e+07	6.28995e+07	1.20613e+08	1.17513e+08	1.04236e+08	1.3342e+08	1.66996e+08	1.43736e+08	1.84939e+08	2.04413e+08	2.2164e+08	1.44248e+08	1.73988e+08	1.5911e+08	2.07299e+09
Q2FJ94	30S ribosomal protein S7 OS=Staphylococcus aureus (strain USA300) OX=367830 GN=rpsG PE=3 SV=2	71	16	16	17.8	protein metabolism;other metabolic processes	translational apparatus	nucleic acid binding activity;other molecular function	Pf00177	58105912; 66838838; 69908282	rpsG	Q2FJ94; saa:SAUSA300_0531	1.48892e+08	1.52133e+08	1.70749e+08	1.92835e+08	1.97061e+08	2.11239e+08	3.51637e+08	3.70819e+08	3.92323e+08	4.36238e+08	4.61799e+08	4.78094e+08	4.26763e+08	4.22459e+08	4.2842e+08	4.84146e+09
Q2YX35	Ribonuclease J 1 OS=Staphylococcus aureus (strain bovine RF122 / ET3-1) OX=273036 GN=rnj1 PE=3 SV=1	49	25	25	62.6	RNA metabolism OR transcription;other metabolic processes	other cell component	nucleic acid binding activity;other molecular function	Pf00753, Pf07521, Pf17770		rnj1	Q2YX35; sab:SAB0955c	1.12751e+07	1.47594e+07	1.44557e+07	1.57284e+07	1.75582e+07	1.88033e+07	4.04051e+07	3.87586e+07	4.4346e+07	5.26339e+07	5.14399e+07	5.7384e+07	3.39518e+07	4.37014e+07	4.25325e+07	4.97733e+08
A6U3X2	50S ribosomal protein L2 OS=Staphylococcus aureus (strain JH1) OX=359787 GN=rplB PE=3 SV=1	57	21	14	30.1	protein metabolism;other metabolic processes	translational apparatus	nucleic acid binding activity;other molecular function	Pf00181, Pf03947		rplB	A6U3X2; sah:SaurJH1_2315	7.39363e+08	8.78618e+08	5.83246e+08	5.81782e+08	6.80382e+08	4.96357e+08	5.38098e+08	6.39507e+08	4.95021e+08	5.67804e+08	4.72422e+08	5.2008e+08	6.32738e+08	5.6346e+08	6.10449e+08	8.99933e+09
Q7A1C0	Putative peptidyl-prolyl cis-trans isomerase OS=Staphylococcus aureus (strain MW2) OX=196620 GN=MW0836 PE=3 SV=1	64	13	10	21.6	protein metabolism;other metabolic processes		other molecular function	Pf00160			Q7A1C0; sam:MW0836	3.69096e+08	3.65431e+08	3.75156e+08	3.59985e+08	3.64724e+08	4.22248e+08	2.97771e+08	3.01724e+08	2.98692e+08	2.49028e+08	2.44857e+08	2.60039e+08	2.5533e+08	2.71803e+08	2.72821e+08	4.7087e+09
Q5HH01	Phosphoenolpyruvate-protein phosphotransferase OS=Staphylococcus aureus (strain COL) OX=93062 GN=ptsI PE=3 SV=1	59	24	16	63.2	other metabolic processes;transport	other cell component	kinase activity;other molecular function	Pf00391, Pf02896, Pf05524		ptsI	Q5HH01; sac:SACOL1092	1.55818e+08	1.48009e+08	1.52308e+08	1.77235e+08	2.02175e+08	1.96025e+08	1.38891e+08	1.53559e+08	1.53186e+08	1.34684e+08	1.46701e+08	1.49875e+08	1.84401e+08	1.71615e+08	1.79427e+08	2.44391e+09
A7WYS8	Lysine--tRNA ligase OS=Staphylococcus aureus (strain Mu3 / ATCC 700698) OX=418127 GN=lysS PE=3 SV=1	46	27	27	56.7	protein metabolism;RNA metabolism OR transcription;other metabolic processes	other cell component	nucleic acid binding activity;other molecular function	Pf00152, Pf01336		lysS	A7WYS8; saw:SAHV_0514	2.28392e+07	2.46378e+07	2.67021e+07	2.83152e+07	2.99998e+07	2.91679e+07	6.86483e+07	7.74761e+07	7.27978e+07	8.97318e+07	7.93511e+07	8.84152e+07	6.48987e+07	7.85067e+07	6.95198e+07	8.51007e+08
Q2FEM9	Lipid II:glycine glycyltransferase OS=Staphylococcus aureus (strain USA300) OX=367830 GN=femX PE=3 SV=1	53	21	21	48.5	cell organization and biogenesis;other metabolic processes;other biological processes	other cell component	other molecular function	Pf02388		femX	Q2FEM9; saa:SAUSA300_2214	1.64741e+07	6.04294e+06	1.48374e+07	2.00183e+07	2.06402e+07	1.90385e+07	2.98865e+07	3.5915e+07	3.51696e+07	4.12692e+07	4.48444e+07	4.51345e+07	4.01901e+07	4.1028e+07	3.88682e+07	4.49357e+08
P67578	Methionine--tRNA ligase OS=Staphylococcus aureus (strain Mu50 / ATCC 700699) OX=158878 GN=metG PE=3 SV=1	39	28	28	74.8	protein metabolism;RNA metabolism OR transcription;other metabolic processes	other cell component	nucleic acid binding activity;other molecular function	Pf01588, Pf08264, Pf09334		metG	P67578; Q99WB3; sav:SAV0490	2.00558e+07	2.04126e+07	1.74786e+07	2.50432e+07	2.49973e+07	5.59811e+07	9.46522e+07	9.11788e+07	7.26874e+07	9.17665e+07	8.81262e+07	9.62287e+07	6.10591e+07	7.04201e+07	8.9446e+07	9.19534e+08
Q6GGZ5	2-oxoglutarate dehydrogenase E1 component OS=Staphylococcus aureus (strain MRSA252) OX=282458 GN=odhA PE=3 SV=1	35	26	26	105.3	other metabolic processes		other molecular function	Pf00676, Pf02779, Pf16870		odhA	Q6GGZ5; sar:SAR1425	1.48601e+07	1.6626e+07	7.60401e+06	1.82471e+07	1.18874e+07	1.05334e+07	3.77956e+07	3.68345e+07	3.77852e+07	4.12028e+07	4.61696e+07	4.27948e+07	3.15791e+07	4.008e+07	3.20531e+07	4.26053e+08
Q2YUH3	DEAD-box ATP-dependent RNA helicase CshA OS=Staphylococcus aureus (strain bovine RF122 / ET3-1) OX=273036 GN=cshA PE=3 SV=1	51	21	11	57	RNA metabolism OR transcription;other metabolic processes	other cell component	nucleic acid binding activity;other molecular function	Pf00270, Pf00271		cshA	Q2YUH3; sab:SAB1965c	1.1361e+07	7.70625e+06	1.30222e+07	2.22542e+07	2.10039e+07	2.20612e+07	3.80552e+07	4.35574e+07	4.38665e+07	4.71919e+07	5.36536e+07	5.56954e+07	4.29876e+07	4.83766e+07	3.23318e+07	5.03125e+08
Q6GID1	Ornithine aminotransferase 2 OS=Staphylococcus aureus (strain MRSA252) OX=282458 GN=rocD2 PE=3 SV=1	49	25	1	43.4	other metabolic processes	other cell component	other molecular function	Pf00202		rocD2	Q6GID1; sar:SAR0919	5.01532e+06	6.29614e+06	4.23186e+06	4.94217e+06	9.01396e+06	1.08971e+07	5.01604e+06	2.6342e+06	3.56129e+06	2.91668e+06	3.56093e+06	6.08753e+06	6.36874e+06	5.86501e+06	4.03693e+06	8.04439e+07
Q7A181	Probable quinol oxidase subunit 2 OS=Staphylococcus aureus (strain MW2) OX=196620 GN=qoxA PE=3 SV=1	43	21	21	41.8	other metabolic processes;transport	plasma membrane;other membranes	transporter activity;other molecular function	Pf00116, Pf02790		qoxA	Q7A181; sam:MW0944	3.64418e+07	7.18477e+07	3.46427e+07	5.96322e+07	4.93784e+07	5.2106e+07	7.47302e+07	7.59819e+07	7.428e+07	9.55567e+07	1.0775e+08	1.08475e+08	8.35706e+07	8.94097e+07	8.65626e+07	1.10036e+09
Q5HEL3	Staphopain A OS=Staphylococcus aureus (strain COL) OX=93062 GN=sspP PE=3 SV=1	57	23	23	44.2	protein metabolism	non-structural extracellular	other molecular function	Pf05543, Pf14731		sspP	Q5HEL3; sac:SACOL1970	1.74088e+08	1.68747e+08	1.77561e+08	1.76033e+08	1.63139e+08	1.73761e+08	3.81323e+07	3.73103e+07	3.72895e+07	2.56273e+07	2.95765e+07	3.05564e+07	6.64324e+07	5.64621e+07	7.04618e+07	1.42518e+09
Q2FXU5	Aspartate--tRNA ligase OS=Staphylococcus aureus (strain NCTC 8325 / PS 47) OX=93061 GN=aspS PE=3 SV=1	53	24	24	66.6	protein metabolism;RNA metabolism OR transcription;other metabolic processes	other cell component	nucleic acid binding activity;other molecular function	Pf00152, Pf01336, Pf02938	3921086	aspS	Q2FXU5; sao:SAOUHSC_01737	4.06599e+07	9.76072e+07	4.44005e+07	4.81881e+07	4.48624e+07	9.45348e+07	5.80835e+07	5.5529e+07	6.29651e+07	6.01203e+07	6.258e+07	6.2563e+07	6.21309e+07	9.66703e+07	6.54796e+07	9.56375e+08
Q6GI89	Tryptophan--tRNA ligase OS=Staphylococcus aureus (strain MRSA252) OX=282458 GN=trpS PE=3 SV=1	70	21	21	36.9	protein metabolism;RNA metabolism OR transcription;other metabolic processes	other cell component	other molecular function	Pf00579		trpS	Q6GI89; sar:SAR0964	6.65838e+07	6.31664e+07	7.61942e+07	6.2226e+07	6.15604e+07	7.10437e+07	7.02042e+07	6.88276e+07	7.38398e+07	6.27224e+07	6.56604e+07	7.11164e+07	8.91373e+07	7.98289e+07	8.31994e+07	1.06531e+09
Q8NV80	Putative 2-hydroxyacid dehydrogenase MW2224 OS=Staphylococcus aureus (strain MW2) OX=196620 GN=MW2224 PE=3 SV=1	65	20	20	34.7			other molecular function	Pf00389, Pf02826			Q8NV80; sam:MW2224	1.13421e+08	1.26131e+08	1.043e+08	1.17842e+08	1.14547e+08	1.12954e+08	1.55214e+08	1.73691e+08	1.70744e+08	1.81723e+08	1.5978e+08	1.41562e+08	1.61068e+08	1.29766e+08	1.73624e+08	2.13637e+09
Q5HGN1	Dihydroorotase OS=Staphylococcus aureus (strain COL) OX=93062 GN=pyrC PE=1 SV=1	55	19	19	46.3	other metabolic processes		other molecular function	Pf01979		pyrC	Q5HGN1; sac:SACOL1213	1.52879e+08	1.43734e+08	1.27003e+08	1.51359e+08	1.383e+08	1.33565e+08	1.19658e+08	1.19869e+08	1.04958e+08	1.13349e+08	1.13677e+08	1.16003e+08	1.36295e+08	1.06514e+08	1.33599e+08	1.91076e+09
A6U113	Isoleucine--tRNA ligase OS=Staphylococcus aureus (strain JH1) OX=359787 GN=ileS PE=3 SV=1	33	28	17	104.8	protein metabolism;RNA metabolism OR transcription;other metabolic processes	other cell component	nucleic acid binding activity;other molecular function	Pf00133, Pf06827, Pf08264		ileS	A6U113; sah:SaurJH1_1277	6.54064e+06	6.92184e+06	7.59093e+06	1.49958e+07	1.63432e+07	1.66763e+07	3.51049e+07	3.70286e+07	3.87232e+07	4.71793e+07	5.16052e+07	4.95725e+07	2.87771e+07	3.93579e+07	3.2323e+07	4.2874e+08
P63871	Cysteine synthase OS=Staphylococcus aureus (strain N315) OX=158879 GN=cysK PE=1 SV=1	59	17	17	33	other metabolic processes		other molecular function	Pf00291		cysK	P63871; Q99W90; sau:SA0471	3.4995e+08	3.26354e+08	4.64926e+08	2.30294e+08	2.93146e+08	3.17725e+08	3.51224e+08	3.91546e+08	3.92468e+08	2.03901e+08	2.4695e+08	2.53348e+08	4.18334e+08	3.80521e+08	3.88474e+08	5.00916e+09
P65862	Phosphate acetyltransferase OS=Staphylococcus aureus (strain Mu50 / ATCC 700699) OX=158878 GN=pta PE=3 SV=1	73	17	17	34.9	other metabolic processes	other cell component	other molecular function	Pf01515		pta	P65862; Q99W23; sav:SAV0588	2.45287e+08	2.38917e+08	2.40099e+08	2.48093e+08	2.31258e+08	2.65166e+08	1.95195e+08	2.0682e+08	2.34068e+08	1.87462e+08	2.59272e+08	2.40738e+08	2.66286e+08	2.30066e+08	2.19169e+08	3.5079e+09
Q2G0P0	50S ribosomal protein L1 OS=Staphylococcus aureus (strain NCTC 8325 / PS 47) OX=93061 GN=rplA PE=3 SV=1	67	16	16	24.7	protein metabolism;RNA metabolism OR transcription;other metabolic processes;other biological processes	cytosol;translational apparatus	nucleic acid binding activity;other molecular function	Pf00687	3920373	rplA	Q2G0P0; sao:SAOUHSC_00519	1.32293e+08	1.53203e+08	1.29667e+08	1.70099e+08	1.77438e+08	1.41733e+08	3.64859e+08	3.48665e+08	3.28275e+08	4.13002e+08	3.58803e+08	3.57634e+08	3.77864e+08	3.00914e+08	3.08046e+08	4.0625e+09
Q6GHJ0	Succinate--CoA ligase [ADP-forming] subunit beta OS=Staphylococcus aureus (strain MRSA252) OX=282458 GN=sucC PE=3 SV=1	51	24	24	42.1	other metabolic processes	other cell component	other molecular function	Pf00549, Pf08442		sucC	Q6GHJ0; sar:SAR1221	1.76469e+07	1.81321e+07	1.95382e+07	2.36241e+07	2.53921e+07	2.54309e+07	8.85581e+07	8.56077e+07	8.04059e+07	1.12913e+08	1.05242e+08	1.08537e+08	6.74848e+07	7.95427e+07	7.39047e+07	9.3196e+08
Q6GIH0	UPF0051 protein SAR0880 OS=Staphylococcus aureus (strain MRSA252) OX=282458 GN=SAR0880 PE=3 SV=1	42	22	22	52.5	cell organization and biogenesis;other metabolic processes			Pf01458, Pf19295			Q6GIH0; sar:SAR0880	2.40617e+07	2.36684e+07	2.47854e+07	2.55311e+07	2.33267e+07	2.48855e+07	4.81734e+07	4.8731e+07	5.01473e+07	5.6061e+07	4.82488e+07	5.69767e+07	5.3366e+07	5.66067e+07	5.3402e+07	6.17972e+08
P13645	Keratin, type I cytoskeletal 10 OS=Homo sapiens OX=9606 GN=KRT10 PE=1 SV=6	38	20	20	58.8	cell organization and biogenesis;protein metabolism;other metabolic processes;other biological processes	plasma membrane;cytosol;cytoskeleton;other cell component	bone, tooth or skin structural activity;other molecular function	Pf00038	3858	KRT10	hsa:3858; P13645; Q14664; Q8N175	3.14167e+08	3.04883e+08	2.61563e+08	2.73829e+08	2.2923e+08	2.27347e+08	1.16466e+08	1.10451e+08	1.00165e+08	4.41692e+07	4.68264e+07	4.29261e+07	1.22008e+08	9.73303e+07	1.35156e+08	2.42652e+09
A6QIU8	ATP synthase gamma chain OS=Staphylococcus aureus (strain Newman) OX=426430 GN=atpG PE=3 SV=1	50	15	15	32.1	other metabolic processes;transport	plasma membrane;other membranes	transporter activity;other molecular function	Pf00231	66840310	atpG	A6QIU8; sae:NWMN_2008	4.35537e+07	1.50919e+07	3.64157e+07	1.81963e+07	3.32349e+07	3.42234e+07	4.65762e+07	4.18874e+07	4.72848e+07	5.4742e+07	5.3648e+07	5.52356e+07	4.8958e+07	4.83319e+07	4.84279e+07	6.25808e+08
A0A0H3JRU9	Pyruvate carboxylase OS=Staphylococcus aureus (strain Mu50 / ATCC 700699) OX=158878 GN=pycA PE=1 SV=1	30	29	29	128.5	other metabolic processes		other molecular function	Pf00289, Pf00364, Pf00682, Pf02436, Pf02785, Pf02786		pycA	A0A0H3JRU9; sav:SAV1114	1.26167e+07	1.39473e+07	6.56858e+06	5.31562e+06	5.96343e+06	9.26804e+06	2.57933e+07	2.65133e+07	2.6729e+07	2.38067e+07	2.58321e+07	2.44471e+07	1.99982e+07	2.67233e+07	2.385e+07	2.77373e+08
Q2YWP9	Type II NADH:quinone oxidoreductase OS=Staphylococcus aureus (strain bovine RF122 / ET3-1) OX=273036 GN=SAB0807 PE=3 SV=1	65	22	22	44.1		plasma membrane;other membranes	other molecular function	Pf07992			Q2YWP9; sab:SAB0807	4.00582e+07	4.22277e+07	4.62344e+07	6.72954e+07	6.13377e+07	7.33073e+07	7.76668e+07	8.88307e+07	9.32971e+07	9.34227e+07	1.06558e+08	1.02835e+08	1.03572e+08	1.03537e+08	9.5963e+07	1.19614e+09
Q5HQ06	Cell division protein FtsZ OS=Staphylococcus epidermidis (strain ATCC 35984 / RP62A) OX=176279 GN=ftsZ PE=1 SV=1	47	15	2	41.4	cell cycle OR cell proliferation;cell organization and biogenesis	other cell component	other molecular function	Pf00091, Pf12327		ftsZ	Q5HQ06; ser:SERP0751		285009	748505	721459	1.07497e+06	1.3047e+06	3.88839e+06	4.49873e+06	4.88616e+06	3.91499e+06	5.0908e+06	5.11229e+06	3.46722e+06	4.77627e+06	3.87267e+06	4.36422e+07
Q2FEI5	Putative formate dehydrogenase SAUSA300_2258 OS=Staphylococcus aureus (strain USA300) OX=367830 GN=SAUSA300_2258 PE=3 SV=1	32	25	25	111.2	other metabolic processes	other cell component	other molecular function	Pf00384, Pf01568, Pf04879, Pf10588, Pf12838, Pf13510			Q2FEI5; saa:SAUSA300_2258	1.30743e+07	1.17978e+07	1.67247e+07	2.06703e+07	2.06687e+07	2.00108e+07	4.23077e+07	4.09328e+07	4.39926e+07	4.74887e+07	5.10643e+07	4.94864e+07	4.03745e+07	4.6771e+07	4.58449e+07	5.11209e+08
Q8NX33	Cell division protein FtsA OS=Staphylococcus aureus (strain MW2) OX=196620 GN=ftsA PE=1 SV=1	43	20	20	52.9	cell cycle OR cell proliferation	plasma membrane;other membranes;other cell component		Pf02491, Pf14450		ftsA	Q8NX33; sam:MW1068	4.56834e+07	4.30011e+07	5.40922e+07	5.49209e+07	5.75445e+07	6.15703e+07	5.99379e+07	6.985e+07	6.90693e+07	6.1907e+07	6.88117e+07	7.64031e+07	7.52706e+07	7.21224e+07	7.42774e+07	9.44462e+08
P66775	Diacetyl reductase [(S)-acetoin forming] OS=Staphylococcus aureus (strain Mu50 / ATCC 700699) OX=158878 GN=butA PE=3 SV=1	68	15	15	27.2	other metabolic processes		other molecular function	Pf13561		butA	P66775; Q99X89; sav:SAV0126	6.55208e+07	6.81383e+07	6.59465e+07	5.61188e+07	4.76589e+07	4.99053e+07	6.39608e+07	7.13252e+07	8.37474e+07	5.72891e+07	6.25863e+07	6.05814e+07	5.74885e+07	6.10096e+07	5.76375e+07	9.28914e+08
P81177	Zinc metalloproteinase aureolysin OS=Staphylococcus aureus OX=1280 GN=aur PE=1 SV=2	33	21	21	56.3	protein metabolism		other molecular function	Pf01447, Pf02868, Pf03413, Pf07504		aur	P81177; Q9R2Z8	3.8031e+08	3.7887e+08	3.77793e+08	4.70072e+08	4.55348e+08	4.57915e+08	1.03653e+08	1.0161e+08	1.00828e+08	3.92115e+07	4.96402e+07	5.08408e+07	1.94008e+08	1.4724e+08	1.78467e+08	3.4858e+09
A6QHR2	Tyrosine--tRNA ligase OS=Staphylococcus aureus (strain Newman) OX=426430 GN=tyrS PE=1 SV=1	40	15	15	47.6	protein metabolism;RNA metabolism OR transcription;other metabolic processes	other cell component	nucleic acid binding activity;other molecular function	Pf00579, Pf01479		tyrS	A6QHR2; sae:NWMN_1622	1.86898e+07	1.72787e+07	2.38329e+07	2.17115e+07	2.0762e+07	2.27736e+07	4.04342e+07	3.67676e+07	3.79937e+07	3.97305e+07	4.01218e+07	4.16159e+07	2.73258e+07	3.68323e+07	3.24034e+07	4.58274e+08
Q2YUD8	60 kDa chaperonin OS=Staphylococcus aureus (strain bovine RF122 / ET3-1) OX=273036 GN=groL PE=3 SV=1	45	22	1	57.5	other biological processes	other cell component	other molecular function	Pf00118		groEL	Q2YUD8; sab:SAB1913c	160174	153799	315825	153053			631073	980918	354606	810193	1.48371e+06	490792	922540	1.07508e+06	341883	7.87364e+06
P0A0E7	Dihydrolipoyl dehydrogenase OS=Staphylococcus aureus (strain MW2) OX=196620 GN=pdhD PE=3 SV=1	44	21	21	49.4	other metabolic processes;other biological processes	other membranes;other cell component	other molecular function	Pf02852, Pf07992	66839291	pdhD	P0A0E7; Q59822; sam:MW0979	1.51414e+08	1.37402e+08	1.08119e+08	1.54878e+08	1.43588e+08	1.24974e+08	3.48208e+08	3.18176e+08	2.81668e+08	3.53577e+08	3.38611e+08	3.70663e+08	3.61863e+08	3.09222e+08	3.37016e+08	3.83938e+09
P66544	30S ribosomal protein S2 OS=Staphylococcus aureus (strain N315) OX=158879 GN=rpsB PE=1 SV=1	65	14	14	29.1	protein metabolism;other metabolic processes	translational apparatus	other molecular function	Pf00318	66839448	rpsB	P66544; Q99UL5; sau:SA1099	2.60775e+08	2.42276e+08	2.59709e+08	3.71163e+08	4.01025e+08	4.20392e+08	4.61489e+08	4.85839e+08	5.33387e+08	5.60223e+08	5.45671e+08	5.81174e+08	5.80586e+08	5.8977e+08	6.1148e+08	6.90496e+09
Q6G9Y2	3-oxoacyl-[acyl-carrier-protein] reductase FabG OS=Staphylococcus aureus (strain MSSA476) OX=282459 GN=fabG PE=3 SV=1	76	15	7	26.1	other metabolic processes		other molecular function	Pf13561		fabG	Q6G9Y2; sas:SAS1165	1.032e+08	1.11465e+08	1.10184e+08	1.09174e+08	1.21496e+08	1.16759e+08	1.19717e+08	1.29968e+08	1.2804e+08	1.26204e+08	1.26679e+08	1.2613e+08	1.28024e+08	1.27909e+08	1.28114e+08	1.81306e+09
Q2G2M6	Cysteine--tRNA ligase OS=Staphylococcus aureus (strain NCTC 8325 / PS 47) OX=93061 GN=cysS PE=3 SV=1	37	20	20	53.7	protein metabolism;RNA metabolism OR transcription;other metabolic processes	cytosol;other cell component	other molecular function	Pf01406, Pf09190	3920423	cysS	Q2G2M6; sao:SAOUHSC_00511	8.9268e+06	7.85996e+06	9.81639e+06	1.05497e+07	8.74698e+06	1.07358e+07	2.35006e+07	2.77776e+07	2.9618e+07	3.76174e+07	3.58062e+07	3.67441e+07	2.11567e+07	2.41037e+07	2.15015e+07	3.14461e+08
Q5HRX2	Inosine-5'-monophosphate dehydrogenase OS=Staphylococcus epidermidis (strain ATCC 35984 / RP62A) OX=176279 GN=guaB PE=3 SV=1	29	22	1	52.6	other metabolic processes		other molecular function	Pf00478, Pf00571	50019659	guaB	Q5HRX2; ser:SERP0069	1.04559e+06	1.31732e+06	1.17778e+06	1.2194e+06	1.41066e+06	1.27936e+06	2.16525e+06	2.15978e+06	1.98189e+06	2.72375e+06	2.05997e+06	2.31397e+06	1.82811e+06	2.04958e+06	1.87156e+06	2.6604e+07
Q6GHU0	Thioredoxin OS=Staphylococcus aureus (strain MRSA252) OX=282458 GN=trxA PE=3 SV=1	83	14	7	11.4			other molecular function	Pf00085	66839339	trxA	Q6GHU0; sar:SAR1118	3.58638e+08	3.85909e+08	3.25462e+08	3.34922e+08	3.26766e+08	3.47935e+08	2.97858e+08	2.98223e+08	2.76476e+08	3.17539e+08	2.63056e+08	2.77246e+08	2.62152e+08	2.7925e+08	2.96723e+08	4.64815e+09
Q5HQX6	Protein translocase subunit SecA 1 OS=Staphylococcus epidermidis (strain ATCC 35984 / RP62A) OX=176279 GN=secA1 PE=3 SV=1	23	21	1	96	transport	plasma membrane;other membranes;other cell component	transporter activity;other molecular function	Pf01043, Pf02810, Pf07516, Pf07517	50019317	secA1	Q5HQX6; ser:SERP0420	1.09699e+06	962851	1.1415e+06	1.6018e+06	1.24852e+06	1.35295e+06	4.54187e+06	4.10252e+06	4.86337e+06	5.05375e+06	4624696	4.5981e+06	2.81606e+06	3.5629e+06	3.42512e+06	4.4993e+07
Q6G8Z4	UPF0365 protein SAS1511 OS=Staphylococcus aureus (strain MSSA476) OX=282459 GN=SAS1511 PE=3 SV=1	47	16	16	35.2		plasma membrane;other membranes		Pf12127	66839763	floA	Q6G8Z4; sas:SAS1511	4.19342e+07	4.02481e+07	4.00396e+07	7.03039e+07	6.73562e+07	6.8746e+07	7.47399e+07	7.17781e+07	7.43058e+07	8.76431e+07	8.60894e+07	8.9663e+07	6.29983e+07	7.53973e+07	7.30839e+07	1.02433e+09
Q6GEI3	50S ribosomal protein L3 OS=Staphylococcus aureus (strain MRSA252) OX=282458 GN=rplC PE=3 SV=1	66	15	15	23.7	protein metabolism;other metabolic processes	translational apparatus;other cell component	nucleic acid binding activity;other molecular function	Pf00297	66840462	rplC	Q6GEI3; sar:SAR2335	4.54387e+07	5.12385e+07	5.19418e+07	4.12062e+07	4.79399e+07	4.00091e+07	1.07629e+08	1.15145e+08	1.04653e+08	1.4045e+08	1.35097e+08	1.25831e+08	1.0717e+08	1.13554e+08	9.81015e+07	1.3254e+09
Q6GJB7	Protein/nucleic acid deglycase HchA OS=Staphylococcus aureus (strain MRSA252) OX=282458 GN=hchA PE=3 SV=1	38	15	1	32.2	protein metabolism;DNA metabolism;other metabolic processes;stress response	other cell component	other molecular function	Pf01965		hchA	Q6GJB7; sar:SAR0556	4.54049e+08	6.18473e+08	5.75156e+08	4.82965e+08	6.13445e+08	6.04653e+08	4.04186e+08	4.34153e+08	4.23458e+08	2.76648e+08	2.94448e+08	2.97517e+08	4.88849e+08	4.29757e+08	4.53906e+08	6.85166e+09
A8Z3U3	Proline--tRNA ligase OS=Staphylococcus aureus (strain USA300 / TCH1516) OX=451516 GN=proS PE=3 SV=1	44	21	21	63.8	protein metabolism;RNA metabolism OR transcription;other metabolic processes	other cell component	other molecular function	Pf00587, Pf03129, Pf04073		proS	A8Z3U3; sax:USA300HOU_1195	1.11281e+07	1.57428e+07	1.36414e+07	1.18074e+07	1.54286e+07	1.28843e+07	4.24132e+07	4.82834e+07	3.83648e+07	4.36088e+07	3.61173e+07	4.48627e+07	3.43543e+07	2.93165e+07	2.85167e+07	4.2647e+08
Q5HFU2	Elastin-binding protein EbpS OS=Staphylococcus aureus (strain COL) OX=93062 GN=ebpS PE=3 SV=3	47	14	14	53.2		plasma membrane;other membranes		Pf01476		ebpS	Q5HFU2; sac:SACOL1522	3.0182e+07	3.04937e+07	2.70739e+07	2.58651e+07	2.59321e+07	2.6411e+07	3.29267e+07	3.10337e+07	3.152e+07	3.29079e+07	3.37585e+07	3.24015e+07	3.21869e+07	3.36092e+07	3.488e+07	4.61182e+08
O86491	UDP-N-acetylmuramoyl-L-alanyl-D-glutamate--L-lysine ligase OS=Staphylococcus aureus (strain COL) OX=93062 GN=murE PE=3 SV=2	51	18	18	54.1	cell cycle OR cell proliferation;cell organization and biogenesis;other metabolic processes;other biological processes	other cell component	other molecular function	Pf01225, Pf02875, Pf08245		murE	O86491; Q5HH68; sac:SACOL1023	2.17739e+06	1.63051e+06	3.63567e+06	4.34604e+06	5.28528e+06	4.75076e+06	9.63297e+06	1.2397e+07	1.36529e+07	1.43822e+07	1.74999e+07	1.68976e+07	1.08006e+07	1.36314e+07	1.04474e+07	1.41167e+08
Q6G7H4	Pyrimidine-nucleoside phosphorylase OS=Staphylococcus aureus (strain MSSA476) OX=282459 GN=pdp PE=3 SV=1	47	20	20	46.3	other metabolic processes		other molecular function	Pf00591, Pf02885, Pf07831		pdp	Q6G7H4; sas:SAS2039	5.25156e+06	6.41951e+06	8.12222e+06	6.50646e+06	7.53922e+06	5.97705e+06	3.20453e+07	3.52355e+07	3.77214e+07	4.58226e+07	4.86844e+07	4.44977e+07	1.8107e+07	2.41093e+07	1.72364e+07	3.43276e+08
Q5HF38	Catabolite control protein A OS=Staphylococcus aureus (strain COL) OX=93062 GN=ccpA PE=3 SV=1	67	17	17	36	other biological processes		nucleic acid binding activity	Pf00356, Pf13377		ccpA	Q5HF38; sac:SACOL1786	2.02018e+08	1.87705e+08	2.07223e+08	1.27118e+08	1.14778e+08	1.45511e+08	8.74911e+07	7.9719e+07	9.05336e+07	7.09158e+07	8.13474e+07	7.76297e+07	7.99164e+07	8.85074e+07	9.1127e+07	1.73154e+09
A6QHU1	Leucine--tRNA ligase OS=Staphylococcus aureus (strain Newman) OX=426430 GN=leuS PE=3 SV=1	27	18	2	91.7	protein metabolism;RNA metabolism OR transcription;other metabolic processes	other cell component	other molecular function	Pf00133, Pf08264, Pf09334, Pf13603		leuS	A6QHU1; sae:NWMN_1651	2.56805e+07	2.5594e+07	2.30235e+07	3.93926e+07	3.56816e+07	3.62914e+07	4.30382e+07	3.56226e+07	3.88389e+07	4.22756e+07	4.70551e+07	4.48601e+07	4.1003e+07	4.39191e+07	4.22625e+07	5.64539e+08
Q2YYL3	50S ribosomal protein L18 OS=Staphylococcus aureus (strain bovine RF122 / ET3-1) OX=273036 GN=rplR PE=3 SV=1	79	17	17	13.1	protein metabolism;other metabolic processes	translational apparatus;other cell component	nucleic acid binding activity;other molecular function	Pf00861		rplR	Q2YYL3; sab:SAB2106c	1.02535e+08	1.03008e+08	1.01769e+08	8.53537e+07	8.48195e+07	8.26327e+07	1.22553e+08	1.16132e+08	1.18227e+08	1.38391e+08	1.64984e+08	1.42155e+08	1.37626e+08	1.41343e+08	1.34313e+08	1.77584e+09
P0C0V7	Phosphoglucosamine mutase OS=Staphylococcus aureus (strain NCTC 8325 / PS 47) OX=93061 GN=glmM PE=1 SV=1	52	20	20	49.2	other metabolic processes	cytosol	other molecular function	Pf00408, Pf02878, Pf02879, Pf02880	3919620	glmM	P0C0V7; P95685; P95710; Q2FW94; sao:SAOUHSC_02405	1.46003e+08	1.11763e+08	1.30693e+08	1.6568e+08	1.38053e+08	1.45568e+08	1.11775e+08	1.01998e+08	1.31108e+08	1.16468e+08	1.08537e+08	1.0181e+08	1.04293e+08	1.10842e+08	1.05766e+08	1.83036e+09
A8Z4F6	Alanine--tRNA ligase OS=Staphylococcus aureus (strain USA300 / TCH1516) OX=451516 GN=alaS PE=3 SV=1	29	26	15	98.6	protein metabolism;RNA metabolism OR transcription;other metabolic processes	other cell component	nucleic acid binding activity;other molecular function	Pf01411, Pf02272, Pf07973		alaS	A8Z4F6; sax:USA300HOU_1618	5.8183e+06	6.53373e+06	5.50123e+06	9.6628e+06	1.1662e+07	9.91345e+06	2.54186e+07	2.6033e+07	2.5746e+07	3.08847e+07	2.88988e+07	2.81015e+07	2.41201e+07	2.48312e+07	2.55761e+07	2.88702e+08
Q6GFV1	D-alanine aminotransferase OS=Staphylococcus aureus (strain MRSA252) OX=282458 GN=dat PE=3 SV=1	50	11	11	31.9	other metabolic processes		other molecular function	Pf01063		dat	Q6GFV1; sar:SAR1835	2.21454e+07	2.53252e+07	3.22958e+07	2.78367e+07	3.45127e+07	3.31422e+07	3.31285e+07	4.08549e+07	4.24166e+07	4.0739e+07	4.73356e+07	4.72779e+07	3.80679e+07	4.38339e+07	4.04135e+07	5.49326e+08
Q08854	60 kDa chaperonin OS=Staphylococcus aureus OX=1280 GN=groL PE=1 SV=3	44	22	1	57.8	other biological processes	other cell component	other molecular function	Pf00118		groEL	Q08854	8.30118e+07	1.00772e+08	6.49637e+07	9.03802e+07	1.00471e+08	7.14742e+07	1.15449e+08	1.00693e+08	9.47962e+07	1.09601e+08	8.68137e+07	9.1616e+07	1.15852e+08	1.05736e+08	1.12677e+08	1.44431e+09
P67395	Uracil phosphoribosyltransferase OS=Staphylococcus aureus (strain Mu50 / ATCC 700699) OX=158878 GN=upp PE=3 SV=1	73	14	14	23	other metabolic processes		other molecular function	Pf14681		upp	P58999; P67395; Q99SE6; sav:SAV2112	3.65786e+07	3.43868e+07	4.77841e+07	6.15031e+07	6.5914e+07	7.58141e+07	1.08726e+08	1.16498e+08	1.27276e+08	1.28328e+08	1.39952e+08	1.48527e+08	1.06233e+08	1.22668e+08	1.1767e+08	1.43786e+09
Q2FEV9	UPF0457 protein SAUSA300_2132 OS=Staphylococcus aureus (strain USA300) OX=367830 GN=SAUSA300_2132 PE=3 SV=1	80	10	10	10					66840391		Q2FEV9; saa:SAUSA300_2132	1.82887e+08	1.81971e+08	1.8017e+08	1.30664e+08	1.23696e+08	1.3561e+08	1.1933e+08	1.18164e+08	1.16802e+08	1.30346e+08	1.39426e+08	1.26271e+08	8.56229e+07	1.07859e+08	1.07632e+08	1.98645e+09
P65708	2,3-bisphosphoglycerate-dependent phosphoglycerate mutase OS=Staphylococcus aureus (strain Mu50 / ATCC 700699) OX=158878 GN=gpmA PE=3 SV=1	73	14	14	26.7	other metabolic processes		other molecular function	Pf00300		gpmA	P65708; Q99RL4; sav:SAV2416	2.93922e+07	1.7837e+07	2.20006e+07	1.90073e+07	2.09466e+07	1.83773e+07	3.43346e+07	3.58483e+07	4.26356e+07	5.69998e+07	4.61596e+07	4.63826e+07	5.02542e+07	4.32067e+07	3.6621e+07	5.20003e+08
P99063	Pyruvate dehydrogenase E1 component subunit beta OS=Staphylococcus aureus (strain N315) OX=158879 GN=pdhB PE=1 SV=1	58	15	15	35.2	other metabolic processes		other molecular function	Pf02779, Pf02780		pdhB	P99063; Q9L6H5; sau:SA0944	1.10049e+08	1.1671e+08	1.05484e+08	1.25731e+08	1.42227e+08	1.41633e+08	3.31346e+08	3.85437e+08	3.463e+08	4.06992e+08	3.79832e+08	4.16771e+08	3.59753e+08	3.47851e+08	3.51052e+08	4.06717e+09
Q8NYR1	Deoxyribose-phosphate aldolase 1 OS=Staphylococcus aureus (strain MW2) OX=196620 GN=deoC1 PE=3 SV=1	74	16	1	23.5	other metabolic processes	other cell component	other molecular function	Pf01791		deoC1	Q8NYR1; sam:MW0112	2.461e+06	2.41794e+06	4.06459e+06	2.74807e+06	2.19636e+06	3.20308e+06	2.86514e+06	2.53717e+06	3.41546e+06	4.64027e+06	5.22118e+06	4.94158e+06	2.54724e+06	4.02693e+06	3.48638e+06	5.07724e+07
Q2YWQ8	D-alanine--D-alanyl carrier protein ligase OS=Staphylococcus aureus (strain bovine RF122 / ET3-1) OX=273036 GN=dltA PE=3 SV=1	34	15	15	54.6	other metabolic processes	other cell component	other molecular function	Pf00501, Pf13193		dltA	Q2YWQ8; sab:SAB0798	5.92761e+07	5.31969e+07	6.38368e+07	5.78497e+07	5.4961e+07	6.18106e+07	5.5701e+07	5.72221e+07	5.54972e+07	5.30108e+07	5.90336e+07	6.16595e+07	6.32478e+07	6.24799e+07	6.65101e+07	8.85293e+08
A7WYT1	Pyridoxal 5'-phosphate synthase subunit PdxS OS=Staphylococcus aureus (strain Mu3 / ATCC 700698) OX=418127 GN=pdxS PE=3 SV=1	57	20	20	32	other metabolic processes		other molecular function	Pf01680	66838811	pdxS	A7WYT1; saw:SAHV_0516	2.29242e+08	1.94482e+08	2.01465e+08	1.96181e+08	2.16077e+08	1.82622e+08	1.95789e+08	2.3125e+08	2.25519e+08	1.75338e+08	1.95937e+08	2.00115e+08	2.67824e+08	2.25772e+08	2.43093e+08	3.1807e+09
Q6GCL7	Ribitol-5-phosphate cytidylyltransferase 1 OS=Staphylococcus aureus (strain MSSA476) OX=282459 GN=tarI1 PE=3 SV=1	72	18	14	26.6	cell organization and biogenesis;other metabolic processes		other molecular function	Pf01128		tarI1	Q6GCL7; sas:SAS0232	2.57539e+08	2.49388e+08	2.5368e+08	2.65834e+08	2.49916e+08	2.61337e+08	1.59669e+08	1.57205e+08	1.60384e+08	1.47121e+08	1.57504e+08	1.58572e+08	1.88521e+08	1.69029e+08	1.90547e+08	3.02625e+09
Q2FEW1	Probable uridylyltransferase SAUSA300_2130 OS=Staphylococcus aureus (strain USA300) OX=367830 GN=SAUSA300_2130 PE=3 SV=1	47	20	20	44.9			other molecular function	Pf01704			Q2FEW1; saa:SAUSA300_2130	9.96368e+07	1.16017e+08	9.85218e+07	1.20296e+08	1.18712e+08	9.51473e+07	9.02811e+07	9.09072e+07	9.55307e+07	7.81931e+07	9.15842e+07	7.15596e+07	9.32891e+07	9.84823e+07	7.35019e+07	1.43166e+09
Q2YTH0	30S ribosomal protein S4 OS=Staphylococcus aureus (strain bovine RF122 / ET3-1) OX=273036 GN=rpsD PE=1 SV=1	63	15	15	23	protein metabolism;other metabolic processes	translational apparatus	nucleic acid binding activity;other molecular function	Pf00163, Pf01479		rpsD	Q2YTH0; sab:SAB1578	1.10682e+08	1.05251e+08	1.14449e+08	1.58344e+08	1.39601e+08	1.56927e+08	2.45066e+08	2.261e+08	2.46103e+08	2.57567e+08	2.8912e+08	2.68251e+08	2.57025e+08	2.84228e+08	2.54822e+08	3.11354e+09
A5IU87	Probable manganese-dependent inorganic pyrophosphatase OS=Staphylococcus aureus (strain JH9) OX=359786 GN=ppaC PE=3 SV=1	43	16	16	34		other cell component	other molecular function	Pf01368, Pf02833		ppaC	A5IU87; saj:SaurJH9_1975	1.6893e+08	1.63106e+08	1.68642e+08	1.88129e+08	1.66545e+08	1.81399e+08	1.59152e+08	1.61579e+08	1.44425e+08	1.66725e+08	1.70786e+08	1.79062e+08	1.33408e+08	1.43906e+08	1.52522e+08	2.44832e+09
Q5HCV3	3-methyl-2-oxobutanoate hydroxymethyltransferase OS=Staphylococcus aureus (strain COL) OX=93062 GN=panB PE=3 SV=1	76	14	14	29.2	other metabolic processes	other cell component	other molecular function	Pf02548		panB	Q5HCV3; sac:SACOL2615	8.32695e+06	9.42209e+06	8.47553e+06	1.19049e+07	1.01194e+07	1.17371e+07	4.20336e+07	4.40874e+07	4.92317e+07	5.03556e+07	5.02018e+07	5.45912e+07	5.48293e+07	5.62676e+07	4.9827e+07	5.11411e+08
A6QEK3	Protein/nucleic acid deglycase HchA OS=Staphylococcus aureus (strain Newman) OX=426430 GN=hchA PE=3 SV=1	38	15	1	32.2	protein metabolism;DNA metabolism;other metabolic processes;stress response	other cell component	other molecular function	Pf01965		hchA	A6QEK3; sae:NWMN_0513	2.89464e+07	2.78654e+07	2.92346e+07	3.39168e+07	2.97605e+07	3.10202e+07	2.73368e+07	2.32398e+07	2.52751e+07	1.84573e+07	1.87676e+07	1.87427e+07	2.70598e+07	2.39355e+07	2.62424e+07	3.89801e+08
Q5HHB0	Chaperone protein ClpB OS=Staphylococcus aureus (strain COL) OX=93062 GN=clpB PE=3 SV=1	28	22	18	98.2	stress response;other biological processes	other cell component	other molecular function	Pf00004, Pf02861, Pf07724, Pf10431, Pf17871		clpB	Q5HHB0; sac:SACOL0979	1.29427e+07	1.19544e+07	1.24635e+07	1.43674e+07	1.21739e+07	1.31714e+07	2.04036e+07	1.90309e+07	1.91644e+07	1.85595e+07	2.03528e+07	2.01755e+07	1.77285e+07	1.89213e+07	1.95664e+07	2.50976e+08
A0A0H2WZY4	Ribokinase OS=Staphylococcus aureus (strain COL) OX=93062 GN=rbsK PE=1 SV=1	69	16	16	32.4	other metabolic processes	other cell component	kinase activity;other molecular function	Pf00294		rbsK	A0A0H2WZY4; sac:SACOL0253	4.42597e+07	4.06942e+07	3.80123e+07	4.32379e+07	4.3397e+07	4.29706e+07	4.05429e+07	3.86747e+07	3.77778e+07	3.96454e+07	3.64147e+07	3.69566e+07	3.95043e+07	3.71339e+07	4.04942e+07	5.99716e+08
Q6GBT4	Uncharacterized epimerase/dehydratase SAS0511 OS=Staphylococcus aureus (strain MSSA476) OX=282459 GN=SAS0511 PE=3 SV=1	63	15	14	36				Pf01370			Q6GBT4; sas:SAS0511	1.1616e+07	1.87739e+07	1.3888e+07	1.24164e+07	1.40838e+07	1.55413e+07	3.4802e+07	3.68316e+07	3.68805e+07	5.3288e+07	5.70242e+07	4.89156e+07	2.77966e+07	3.30318e+07	2.7299e+07	4.42189e+08
A6TXF9	Serine--tRNA ligase OS=Staphylococcus aureus (strain JH1) OX=359787 GN=serS PE=3 SV=1	39	19	19	48.6	protein metabolism;RNA metabolism OR transcription;other metabolic processes	other cell component	other molecular function	Pf00587, Pf02403		serS	A6TXF9; sah:SaurJH1_0009	1.12684e+08	1.13381e+08	1.09504e+08	9.43929e+07	9.59334e+07	9.30148e+07	1.14722e+08	1.23996e+08	1.17472e+08	1.363e+08	1.33765e+08	1.38397e+08	1.11504e+08	1.32638e+08	1.16915e+08	1.74462e+09
Q6GC85	UPF0355 protein SAS0363 OS=Staphylococcus aureus (strain MSSA476) OX=282459 GN=SAS0363 PE=3 SV=1	70	15	15	15.1				Pf11181			Q6GC85; sas:SAS0363	2.49912e+08	2.35837e+08	2.44814e+08	2.14942e+08	1.97703e+08	2.10547e+08	1.79986e+08	1.73252e+08	1.72564e+08	1.43944e+08	1.4548e+08	1.36653e+08	1.40116e+08	1.38987e+08	1.50721e+08	2.73546e+09
Q7A4W3	Signal transduction protein TRAP OS=Staphylococcus aureus (strain N315) OX=158879 GN=traP PE=1 SV=1	77	17	17	19.5		other membranes				traP	Q7A4W3; sau:SA1653	2.04021e+08	2.02594e+08	2.08819e+08	2.1153e+08	1.97688e+08	2.09865e+08	1.48353e+08	1.45127e+08	1.63447e+08	1.22727e+08	1.34346e+08	1.17236e+08	1.39335e+08	1.55256e+08	1.42755e+08	2.5031e+09
Q6G7H3	Deoxyribose-phosphate aldolase 2 OS=Staphylococcus aureus (strain MSSA476) OX=282459 GN=deoC2 PE=3 SV=1	74	16	1	23.3	other metabolic processes	other cell component	other molecular function	Pf01791		deoC2	Q6G7H3; sas:SAS2040	8.01029e+07	8.30958e+07	7.41059e+07	6.3801e+07	7.22789e+07	7.45435e+07	6.15739e+07	8.02147e+07	6.12475e+07	8.73022e+07	8.50644e+07	9.35354e+07	5.10557e+07	6.17028e+07	7.30235e+07	1.10265e+09
Q2YUM9	UDP-N-acetylglucosamine 1-carboxyvinyltransferase 2 OS=Staphylococcus aureus (strain bovine RF122 / ET3-1) OX=273036 GN=murA2 PE=3 SV=1	48	11	11	45	cell cycle OR cell proliferation;cell organization and biogenesis;other metabolic processes;other biological processes	other cell component	other molecular function	Pf00275		murA2	Q2YUM9; sab:SAB2008c	1.7228e+07	1.68067e+07	1.84112e+07	2.07814e+07	2.05859e+07	2.07615e+07	2.62756e+07	2.6212e+07	3.12391e+07	3.0548e+07	3.91317e+07	3.48612e+07	2.13845e+07	2.91936e+07	2.60686e+07	3.79489e+08
Q8NXA0	1,4-dihydroxy-2-naphthoyl-CoA synthase OS=Staphylococcus aureus (strain MW2) OX=196620 GN=menB PE=3 SV=1	64	15	15	30.4	other metabolic processes		other molecular function	Pf00378		menB	Q8NXA0; sam:MW0929	1.22396e+08	1.34699e+08	1.73694e+08	1.29803e+08	1.61341e+08	1.61073e+08	1.12439e+08	1.20645e+08	1.25017e+08	1.11022e+08	1.26907e+08	1.19744e+08	1.37564e+08	1.29415e+08	1.31665e+08	1.99742e+09
P65695	ATP-dependent 6-phosphofructokinase OS=Staphylococcus aureus (strain MW2) OX=196620 GN=pfkA PE=3 SV=1	50	14	10	34.8	other metabolic processes	other cell component	kinase activity;other molecular function	Pf00365		pfkA	P65695; Q99TG4; sam:MW1642	6.57272e+07	6.50012e+07	7.24431e+07	6.39475e+07	6.52707e+07	6.97894e+07	8.24722e+07	7.99217e+07	8.09611e+07	8.08551e+07	8.1545e+07	8.06375e+07	9.58365e+07	8.95074e+07	9.41236e+07	1.16804e+09
P67513	Leucine--tRNA ligase OS=Staphylococcus aureus (strain N315) OX=158879 GN=leuS PE=1 SV=1	24	17	1	91.6	protein metabolism;RNA metabolism OR transcription;other metabolic processes	other cell component	other molecular function	Pf00133, Pf08264, Pf09334, Pf13603		leuS	P67513; Q99TA8; sau:SA1579					688489		415247	572047	402954	544144	408312	387910			318527	3.73763e+06
Q5HEL8	DNA ligase OS=Staphylococcus aureus (strain COL) OX=93062 GN=ligA PE=3 SV=1	39	21	21	75	DNA metabolism;other metabolic processes;stress response		nucleic acid binding activity;other molecular function	Pf00533, Pf01653, Pf03119, Pf03120, Pf12826, Pf14520		ligA	Q5HEL8; sac:SACOL1965	2.39656e+07	2.37532e+07	2.52839e+07	3.31224e+07	3.25614e+07	3.37297e+07	1.35563e+07	1.47956e+07	1.49734e+07	2.18127e+07	2.17597e+07	1.95982e+07	1.73961e+07	1.85432e+07	1.90227e+07	3.33874e+08
A5IQ93	50S ribosomal protein L10 OS=Staphylococcus aureus (strain JH9) OX=359786 GN=rplJ PE=3 SV=1	60	10	10	17.7	protein metabolism;other metabolic processes	translational apparatus	nucleic acid binding activity;other molecular function	Pf00466		rplJ	A5IQ93; saj:SaurJH9_0562	7.4213e+07	7.76246e+07	8.01602e+07	1.13969e+08	7.1317e+07	7.66934e+07	1.72437e+08	1.81506e+08	1.83522e+08	2.59923e+08	2.09335e+08	2.20042e+08	2.3875e+08	2.10353e+08	1.89666e+08	2.35951e+09
Q2FIE5	Acid sugar phosphatase OS=Staphylococcus aureus (strain USA300) OX=367830 GN=nagD PE=3 SV=1	52	12	12	27.9			other molecular function	Pf13242, Pf13344		nagD	Q2FIE5; saa:SAUSA300_0833	8.18132e+07	8.61022e+07	7.75331e+07	8.84058e+07	8.76673e+07	7.29316e+07	6.75656e+07	6.72103e+07	6.54602e+07	4.96893e+07	5.55335e+07	5.13619e+07	6.79862e+07	6.00022e+07	7.26433e+07	1.05191e+09
Q6GHI9	Succinate--CoA ligase [ADP-forming] subunit alpha OS=Staphylococcus aureus (strain MRSA252) OX=282458 GN=sucD PE=3 SV=1	60	14	14	31.5	other metabolic processes		other molecular function	Pf00549, Pf02629		sucD	Q6GHI9; sar:SAR1222	3.46317e+07	3.61409e+07	3.46451e+07	4.2936e+07	4.1345e+07	4.08436e+07	9.08579e+07	9.26782e+07	8.62098e+07	1.01625e+08	9.7453e+07	9.62128e+07	6.90359e+07	8.04305e+07	7.45374e+07	1.01958e+09
A6QFD6	Lipoyl synthase OS=Staphylococcus aureus (strain Newman) OX=426430 GN=lipA PE=3 SV=1	57	22	22	34.9	protein metabolism;other metabolic processes	other cell component	other molecular function	Pf04055, Pf16881	66839122	lipA	A6QFD6; sae:NWMN_0796	3.62392e+07	3.46663e+07	3.56596e+07	4.2209e+07	3.7886e+07	3.96739e+07	2.84382e+07	3.50396e+07	3.28343e+07	3.87455e+07	3.98543e+07	4.02677e+07	3.52025e+07	3.62015e+07	3.73966e+07	5.50314e+08
A0A0H3JR16	Lipoate--protein ligase 1 OS=Staphylococcus aureus (strain Mu50 / ATCC 700699) OX=158878 GN=SAV1028 PE=1 SV=1	39	9	9	37.8	protein metabolism;other metabolic processes		other molecular function	Pf03099, Pf10437			A0A0H3JR16; sav:SAV1028	1.22185e+07	1.31398e+07	1.54013e+07	1.18356e+07	1.59677e+07	1.59817e+07	1.35664e+07	1.03121e+07	1.71991e+07	1.42488e+07	16848972	1.41576e+07	1.21272e+07	1.62206e+07	1.19992e+07	2.11224e+08
Q5HEP4	UPF0435 protein SACOL1938 OS=Staphylococcus aureus (strain COL) OX=93062 GN=SACOL1938 PE=3 SV=1	81	10	5	7.8				Pf06569			Q5HEP4; sac:SACOL1938	1.54107e+08	1.50029e+08	1.65796e+08	1.68864e+08	1.70425e+08	2.3285e+08	1.50934e+08	1.54253e+08	1.44983e+08	7.78284e+07	8.56757e+07	9.76644e+07	1.27428e+08	1.0505e+08	1.08113e+08	2.094e+09
Q5HF61	Thiol peroxidase OS=Staphylococcus aureus (strain COL) OX=93062 GN=tpx PE=3 SV=1	77	12	12	18	other biological processes		other molecular function	Pf08534		tpx	Q5HF61; sac:SACOL1762	2.01312e+08	2.00706e+08	2.20272e+08	2.18994e+08	2.67438e+08	2.69096e+08	1.59149e+08	1.97309e+08	2.10547e+08	1.7571e+08	1.87398e+08	1.82074e+08	1.88844e+08	1.92454e+08	1.85483e+08	3.05679e+09
Q5HGH2	Ribosome-recycling factor OS=Staphylococcus aureus (strain COL) OX=93062 GN=frr PE=3 SV=1	67	15	11	20.3	cell organization and biogenesis;protein metabolism;other metabolic processes	other cell component		Pf01765		frr	Q5HGH2; sac:SACOL1278	5.25698e+08	5.31729e+08	5.03824e+08	5.54584e+08	5.59303e+08	5.30789e+08	3.19647e+08	3.9972e+08	4.11897e+08	3.39579e+08	3.28207e+08	3.60208e+08	3.72795e+08	3.73821e+08	4.3274e+08	6.54454e+09
Q8NWR2	Probable CtpA-like serine protease OS=Staphylococcus aureus (strain MW2) OX=196620 GN=MW1310 PE=3 SV=1	44	22	19	55.2	protein metabolism	plasma membrane;other membranes	other molecular function	Pf01471, Pf02163, Pf03572, Pf17820			Q8NWR2; sam:MW1310	1.43503e+07	1.16203e+07	9.43744e+06	1.32443e+07	1.09514e+07	1.19673e+07	2.9384e+07	2.70696e+07	2.65803e+07	3.75155e+07	3.64108e+07	3.51624e+07	3.15504e+07	3.23773e+07	3.05738e+07	3.58195e+08
Q5HDT4	Molybdopterin molybdenumtransferase OS=Staphylococcus aureus (strain COL) OX=93062 GN=moeA PE=3 SV=1	47	15	15	45	protein metabolism;other metabolic processes		other molecular function	Pf00994, Pf03453, Pf03454		moeA	Q5HDT4; sac:SACOL2266	1.74561e+07	9.62089e+06	9.48072e+06	1.12337e+07	1.03076e+07	1.156e+07	1.14058e+07	1.22812e+07	1.13404e+07	1.4565e+07	1.43951e+07	1.69231e+07	1.56212e+07	1.41718e+07	1.57981e+07	1.96161e+08
Q5HE80	50S ribosomal protein L31 type B OS=Staphylococcus aureus (strain COL) OX=93062 GN=rpmE2 PE=3 SV=1	61	7	3	9.7	protein metabolism;other metabolic processes	translational apparatus;other cell component	other molecular function	Pf01197		rpmE2	Q5HE80; sac:SACOL2112	2.48484e+08	2.79984e+08	2.47569e+08	2.28528e+08	2.38681e+08	2.36378e+08	2.12988e+08	2.22247e+08	2.07199e+08	2.21343e+08	1.96129e+08	1.77621e+08	1.90688e+08	2.05349e+08	2.07618e+08	3.3208e+09
Q6GJH0	50S ribosomal protein L25 OS=Staphylococcus aureus (strain MRSA252) OX=282458 GN=rplY PE=3 SV=1	52	9	9	23.8	protein metabolism;other metabolic processes	translational apparatus;other cell component	nucleic acid binding activity;other molecular function	Pf01386, Pf14693		rplY	Q6GJH0; sar:SAR0502	1.40461e+08	1.06455e+08	1.71673e+08	1.51837e+08	1.34066e+08	1.20229e+08	2.52866e+08	1.98232e+08	2.03217e+08	2.31529e+08	1.49955e+08	1.26611e+08	1.6522e+08	1.15476e+08	1.60331e+08	2.42816e+09
Q6GCV9	Putative aldehyde dehydrogenase AldA OS=Staphylococcus aureus (strain MSSA476) OX=282459 GN=aldA PE=3 SV=1	39	17	17	53.6			other molecular function	Pf00171		aldA	Q6GCV9; sas:SAS0142	1.47954e+08	1.35309e+08	1.41664e+08	1.19846e+08	1.10574e+08	1.25141e+08	1.1835e+08	1.12064e+08	1.17358e+08	1.06515e+08	1.11981e+08	1.11945e+08	1.20501e+08	1.15943e+08	1.2894e+08	1.82409e+09
Q99VD0	NAD-specific glutamate dehydrogenase OS=Staphylococcus aureus (strain Mu50 / ATCC 700699) OX=158878 GN=gluD PE=3 SV=1	48	18	18	45.7	other metabolic processes		other molecular function	Pf00208, Pf02812	66839156	gluD	Q99VD0; sav:SAV0958	3.41619e+07	3.92886e+07	3.89085e+07	4.06763e+07	4.32208e+07	3.97332e+07	9.69678e+07	9.27412e+07	1.06217e+08	1.07286e+08	1.0734e+08	1.07543e+08	1.17022e+08	8.87194e+07	1.09274e+08	1.1691e+09
Q6GI75	Enoyl-[acyl-carrier-protein] reductase [NADPH] FabI OS=Staphylococcus aureus (strain MRSA252) OX=282458 GN=fabI PE=1 SV=1	49	14	14	28	other metabolic processes		other molecular function	Pf13561		fabI	Q6GI75; sar:SAR0978	1.51249e+07	4.65216e+07	1.66526e+07	2.2708e+07	2.14261e+07	1.99119e+07	6.80954e+07	7.52762e+07	6.71354e+07	8.14667e+07	7.37745e+07	7.42388e+07	5.71064e+07	5.52262e+07	6.28818e+07	7.57546e+08
Q6GIH2	Probable cysteine desulfurase OS=Staphylococcus aureus (strain MRSA252) OX=282458 GN=csd PE=3 SV=1	34	10	10	46.2	other metabolic processes		other molecular function	Pf00266		csd	Q6GIH2; sar:SAR0878	5.43039e+06	6.18023e+06	8.88853e+06	7.10773e+06	8.70591e+06	7.88192e+06	1.09507e+07	1.49846e+07	1.52914e+07	1.48883e+07	1.83118e+07	2.01794e+07	1.65642e+07	1.81947e+07	1.64722e+07	1.90032e+08
Q6G9A8	Asparagine--tRNA ligase OS=Staphylococcus aureus (strain MSSA476) OX=282459 GN=asnS PE=3 SV=1	43	18	11	49.2	protein metabolism;RNA metabolism OR transcription;other metabolic processes	other cell component	nucleic acid binding activity;other molecular function	Pf00152, Pf01336		asnS	Q6G9A8; sas:SAS1397	3.77394e+07	3.41465e+07	4.13713e+07	4.54248e+07	5.51121e+07	6.03156e+07	6.23815e+07	7.34585e+07	7.45433e+07	7.72974e+07	8.60902e+07	8.60173e+07	7.32569e+07	8.10958e+07	7.95412e+07	9.67792e+08
A6QFS2	Bifunctional protein FolD OS=Staphylococcus aureus (strain Newman) OX=426430 GN=folD PE=3 SV=1	47	14	14	30.8	other metabolic processes		other molecular function	Pf00763, Pf02882		folD	A6QFS2; sae:NWMN_0932	4.68974e+07	4.91056e+07	4.61276e+07	5.55735e+07	4.9933e+07	4.66109e+07	6.58358e+07	8.37608e+07	7.28669e+07	7.05805e+07	7.90656e+07	8.39317e+07	7.49914e+07	7.45586e+07	7.65241e+07	9.76363e+08
A6QJ75	30S ribosomal protein S5 OS=Staphylococcus aureus (strain Newman) OX=426430 GN=rpsE PE=3 SV=1	71	15	15	17.3	protein metabolism;other metabolic processes	translational apparatus	nucleic acid binding activity;other molecular function	Pf00333, Pf03719		rpsE	A6QJ75; sae:NWMN_2135	3.3259e+08	3.3245e+08	2.91741e+08	2.96264e+08	2.72364e+08	2.68277e+08	4.93139e+08	4.8133e+08	4.42925e+08	5.46295e+08	4.81344e+08	4.96395e+08	4.10814e+08	4.2692e+08	4.29131e+08	6.00198e+09
P0C1S0	HTH-type transcriptional regulator MgrA OS=Staphylococcus aureus OX=1280 GN=mgrA PE=1 SV=2	54	12	12	17.1	RNA metabolism OR transcription	other cell component	nucleic acid binding activity;other molecular function	Pf01047	66838978	mgrA	P0C1S0; Q7X448; Q83ZI4	1.56492e+08	1.68319e+08	1.57947e+08	1.4599e+08	1.54802e+08	1.46649e+08	1.40738e+08	1.19322e+08	1.18788e+08	1.7795e+08	1.34803e+08	1.25347e+08	1.41828e+08	1.36555e+08	1.44048e+08	2.16958e+09
Q5HNW6	Chaperone protein DnaK OS=Staphylococcus epidermidis (strain ATCC 35984 / RP62A) OX=176279 GN=dnaK PE=3 SV=1	26	19	1	66.1	other biological processes		other molecular function	Pf00012	50018617	dnaK	Q5HNW6; ser:SERP1148	685441	793790	1.28626e+06	1.6048e+06	2.0512e+06	2.0734e+06	638763	515218	800098	224126	410876	390833	1.19599e+06	1.04763e+06	837451	1.45559e+07
A8Z2J5	ATP-dependent Clp protease ATP-binding subunit ClpX OS=Staphylococcus aureus (strain USA300 / TCH1516) OX=451516 GN=clpX PE=3 SV=1	49	15	15	46.3	other biological processes		other molecular function	Pf06689, Pf07724, Pf10431		clpX	A8Z2J5; sax:USA300HOU_1666	1.42766e+07	1.48903e+07	1.70404e+07	2.24566e+07	2.0666e+07	1.93568e+07	4.90158e+07	5.11019e+07	4.98927e+07	5.34694e+07	5.57982e+07	5.64735e+07	3.69833e+07	4.60223e+07	3.98789e+07	5.47323e+08
Q6GHK5	Malonyl CoA-acyl carrier protein transacylase OS=Staphylococcus aureus (strain MRSA252) OX=282458 GN=fabD PE=3 SV=1	60	11	11	33.6	other metabolic processes		other molecular function	Pf00698		fabD	Q6GHK5; sar:SAR1206	8.05265e+07	6.84221e+07	6.74805e+07	9.24355e+07	7.64058e+07	7.23017e+07	6.67545e+07	6.37653e+07	6.03617e+07	5.83483e+07	6.81348e+07	6.56919e+07	6.82188e+07	5.63085e+07	6.14473e+07	1.0266e+09
Q6G890	UPF0342 protein SAS1766 OS=Staphylococcus aureus (strain MSSA476) OX=282459 GN=SAS1766 PE=3 SV=1	58	11	11	13.3				Pf06133			Q6G890; sas:SAS1766	4.44905e+08	5.35478e+08	2.99716e+08	6.43105e+08	5.37717e+08	4.81422e+08	3.32498e+08	3.13101e+08	3.71242e+08	3.47716e+08	3.29627e+08	3.58868e+08	4.0407e+08	4.16426e+08	2.82045e+08	6.09794e+09
Q6GIN2	UvrABC system protein A OS=Staphylococcus aureus (strain MRSA252) OX=282458 GN=uvrA PE=3 SV=1	32	21	21	105.3	DNA metabolism;other metabolic processes;stress response	other cell component	nucleic acid binding activity;other molecular function	Pf00005, Pf17755, Pf17760		uvrA	Q6GIN2; sar:SAR0813	4.85116e+06	4.73368e+06	5.99097e+06	6.38276e+06	7.57409e+06	7.66898e+06	1.56386e+07	1.89915e+07	1.92399e+07	1.64397e+07	1.93529e+07	2.11177e+07	1.20771e+07	1.51113e+07	1.5014e+07	1.90184e+08
A6QJ78	30S ribosomal protein S8 OS=Staphylococcus aureus (strain Newman) OX=426430 GN=rpsH PE=3 SV=1	58	11	11	14.8	protein metabolism;other metabolic processes	translational apparatus;other cell component	nucleic acid binding activity;other molecular function	Pf00410	66840448	rpsH	A6QJ78; sae:NWMN_2138	1.13292e+08	1.21419e+08	1.20733e+08	1.16659e+08	1.23735e+08	1.28732e+08	2.12754e+08	2.13198e+08	2.04345e+08	2.55425e+08	2.54536e+08	2.47584e+08	2.09752e+08	2.30906e+08	2.24986e+08	2.77806e+09
A8Z454	GTPase Der OS=Staphylococcus aureus (strain USA300 / TCH1516) OX=451516 GN=der PE=3 SV=1	37	17	11	48.9	other biological processes		other molecular function	Pf01926, Pf14714		der	A8Z454; sax:USA300HOU_1412	6.93185e+06	6.58377e+06	2.98233e+06	1.1741e+07	1.23588e+07	4.48131e+06	2.78309e+07	2.00578e+07	2.15749e+07	2.88718e+07	5.0597e+07	3.14191e+07	2.14047e+07	2.03113e+07	5.88003e+07	3.25947e+08
A8Z1D8	Glycine cleavage system H protein OS=Staphylococcus aureus (strain USA300 / TCH1516) OX=451516 GN=gcvH PE=3 SV=1	83	7	7	14.1	protein metabolism;other metabolic processes	other cell component		Pf01597		gcvH	A8Z1D8; sax:USA300HOU_0840	3.04664e+08	3.13286e+08	3.44272e+08	3.31867e+08	4.61822e+08	4.98409e+08	2.90713e+08	3.20154e+08	3.42672e+08	1.512e+08	2.25086e+08	2.39046e+08	2.80128e+08	2.6168e+08	2.70491e+08	4.63549e+09
Q2G0S3	Bifunctional protein GlmU OS=Staphylococcus aureus (strain NCTC 8325 / PS 47) OX=93061 GN=glmU PE=3 SV=1	34	9	2	48.5	cell organization and biogenesis;other metabolic processes;other biological processes	other cell component	other molecular function	Pf00132, Pf00483	3920331	glmU	Q2G0S3; sao:SAOUHSC_00471	1.57756e+06	1.79094e+06	2.83978e+06	3.57947e+06	3.37993e+06	3.05284e+06	9.52024e+06	1.23638e+07	1.1057e+07	1.37249e+07	1.56169e+07	1.6997e+07	6.13586e+06	1.24341e+07	7.74496e+06	1.21815e+08
Q7A6L9	UPF0337 protein SA0772 OS=Staphylococcus aureus (strain N315) OX=158879 GN=SA0772 PE=1 SV=1	86	13	11	7				Pf05532			Q7A6L9; sau:SA0772	2.31996e+09	2.29739e+09	2.06761e+09	1.75907e+09	1.67578e+09	1.62153e+09	1.42281e+09	1.18079e+09	1.21654e+09	7.32171e+08	6.90572e+08	6.88194e+08	9.57093e+08	8.78391e+08	1.03668e+09	2.05446e+10
Q2YZB9	tRNA uridine 5-carboxymethylaminomethyl modification enzyme MnmG OS=Staphylococcus aureus (strain bovine RF122 / ET3-1) OX=273036 GN=mnmG PE=3 SV=1	39	19	11	70.1	RNA metabolism OR transcription;other metabolic processes	other cell component	other molecular function	Pf01134, Pf13932		mnmG	Q2YZB9; sab:SAB2587c	1.80814e+07	1.44717e+07	1.39247e+07	2.68706e+07	2.28149e+07	2.40348e+07	2.5979e+07	2.57983e+07	2.44331e+07	2.85082e+07	2.72398e+07	2.74815e+07	2.88987e+07	2.60697e+07	2.90004e+07	3.63607e+08
Q5HJZ0	DNA gyrase subunit A OS=Staphylococcus aureus (strain COL) OX=93062 GN=gyrA PE=3 SV=1	27	17	17	99.3	cell organization and biogenesis;DNA metabolism;other metabolic processes;other biological processes	other cell component	nucleic acid binding activity;other molecular function	Pf00521, Pf03989		gyrA	Q5HJZ0; sac:SACOL0006	6.94372e+06	6.93565e+06	1.36962e+07	1.21479e+07	9.44383e+06	1.56571e+07	1.37718e+07	1.52267e+07	2.34832e+07	2.44857e+07	2.90874e+07	2.76736e+07	9.71551e+06	2.23095e+07	1.87453e+07	2.49323e+08
Q2FYZ5	Glycerol kinase OS=Staphylococcus aureus (strain NCTC 8325 / PS 47) OX=93061 GN=glpK PE=3 SV=1	39	20	20	55.6	other metabolic processes	cytosol	kinase activity;other molecular function	Pf00370, Pf02782	3919929	glpK	Q2FYZ5; sao:SAOUHSC_01276	7.06608e+06	8.52291e+06	8.80243e+06	7.35047e+06	7.66454e+06	7.82253e+06	2.60223e+07	2.80817e+07	2.67038e+07	3.87245e+07	3.47417e+07	3.53183e+07	1.49133e+07	2.07171e+07	1.84025e+07	2.90854e+08
Q7A7S4	Type VII secretion system extracellular protein A OS=Staphylococcus aureus (strain N315) OX=158879 GN=esxA PE=1 SV=1	95	12	12	11		non-structural extracellular		Pf06013	66838585	esxA	Q7A7S4; sau:SA0271	3.01096e+08	3.88021e+08	2.64406e+08	3.03111e+08	3.42109e+08	2.36971e+08	2.1445e+08	2.61512e+08	1.78214e+08	3.14272e+08	1.94919e+08	1.91857e+08	1.47492e+08	1.69884e+08	2.00133e+08	3.70845e+09
A7X0W1	Phosphoribosylformylglycinamidine synthase subunit PurL OS=Staphylococcus aureus (strain Mu3 / ATCC 700698) OX=418127 GN=purL PE=3 SV=1	37	18	18	79.5	other metabolic processes	other cell component	other molecular function	Pf00586, Pf02769, Pf18072		purL	A7X0W1; saw:SAHV_1061	1.19059e+07	1.13895e+07	9.62574e+06	1.8142e+07	1.66537e+07	1.53759e+07	1.01207e+07	9.88636e+06	9.5433e+06	8.82192e+06	1.0703e+07	1.09132e+07	1.62041e+07	1.51042e+07	1.63025e+07	1.90692e+08
Q6GEK7	30S ribosomal protein S13 OS=Staphylococcus aureus (strain MRSA252) OX=282458 GN=rpsM PE=3 SV=1	63	15	15	13.7	protein metabolism;other metabolic processes	translational apparatus;other cell component	nucleic acid binding activity;other molecular function	Pf00416	66840438	rpsM	Q6GEK7; sar:SAR2311	1.4811e+08	1.49498e+08	1.33969e+08	1.67692e+08	1.56679e+08	1.50961e+08	2.6792e+08	2.27703e+08	2.2953e+08	3.22062e+08	2.70262e+08	2.71663e+08	2.70107e+08	2.68099e+08	2.61515e+08	3.29577e+09
Q2FFI7	Adenylosuccinate lyase OS=Staphylococcus aureus (strain USA300) OX=367830 GN=purB PE=3 SV=1	37	17	17	49.6	other metabolic processes		other molecular function	Pf00206, Pf10397		purB	Q2FFI7; saa:SAUSA300_1889	1.65442e+07	1.3921e+07	1.44743e+07	1.64007e+07	1.57691e+07	1.75903e+07	3.18276e+07	3.197e+07	3.29069e+07	3.66435e+07	3.5896e+07	3.62158e+07	3.40232e+07	3.7893e+07	3.44416e+07	4.06517e+08
Q2YXT2	Catalase OS=Staphylococcus aureus (strain bovine RF122 / ET3-1) OX=273036 GN=katA PE=3 SV=2	40	17	17	58.3	other metabolic processes;stress response;other biological processes		other molecular function	Pf00199, Pf06628		katA	Q2YXT2; sab:SAB1192	1.83616e+07	2.11443e+07	2.16666e+07	1.25315e+07	1.46003e+07	1.3929e+07	2.60536e+07	2.87218e+07	2.73731e+07	2.07382e+07	2.05409e+07	2.09416e+07	1.6881e+07	2.07968e+07	1.97274e+07	3.04008e+08
P0A0E2	Phosphocarrier protein HPr OS=Staphylococcus aureus (strain MW2) OX=196620 GN=ptsH PE=3 SV=1	81	6	6	9.5	transport	other cell component		Pf00381	66839278	ptsH	P02907; P0A0E2; sam:MW0965	6.35906e+07	5.43838e+07	5.94183e+07	9.14589e+07	6.4984e+07	5.04809e+07	1.23244e+08	7.01458e+07	6.49679e+07	6.85077e+07	3.93558e+07	2.7677e+07	5.80191e+07	3.58575e+07	3.23383e+07	9.0443e+08
Q6G8Q5	Porphobilinogen deaminase OS=Staphylococcus aureus (strain MSSA476) OX=282459 GN=hemC PE=3 SV=1	33	12	12	34.3	protein metabolism;other metabolic processes		other molecular function	Pf01379, Pf03900		hemC	Q6G8Q5; sas:SAS1599	3.86397e+07	3.66964e+07	4.01667e+07	3.63525e+07	4.43289e+07	4.26466e+07	2.74999e+07	3.02414e+07	3.21412e+07	2.86853e+07	3.4976e+07	3.47555e+07	3.25206e+07	3.46225e+07	3.50464e+07	5.29319e+08
Q931H5	UDP-N-acetylglucosamine 1-carboxyvinyltransferase 1 OS=Staphylococcus aureus (strain Mu50 / ATCC 700699) OX=158878 GN=murA1 PE=3 SV=2	43	17	17	45	cell cycle OR cell proliferation;cell organization and biogenesis;other metabolic processes;other biological processes	other cell component	other molecular function	Pf00275		murA1	Q931H4; Q931H5; Q99SF8; sav:SAV2099	9.64079e+06	9.65168e+06	9.57212e+06	1.47059e+07	1.60519e+07	1.38125e+07	3.32983e+07	2.92391e+07	2.91512e+07	3.33707e+07	3.08081e+07	3.08162e+07	2.01856e+07	2.71137e+07	2.54148e+07	3.32833e+08
Q6GG12	Isocitrate dehydrogenase [NADP] OS=Staphylococcus aureus (strain MRSA252) OX=282458 GN=icd PE=3 SV=1	44	19	7	46.5	other metabolic processes		other molecular function	Pf00180		icd	Q6GG12; sar:SAR1773	4.03889e+07	4.28904e+07	3.60624e+07	4.89151e+07	4.87098e+07	4.71083e+07	6.68187e+07	6.62743e+07	6.14125e+07	7.00617e+07	6.64043e+07	6.38391e+07	6.10602e+07	6.27884e+07	6.23477e+07	8.45082e+08
Q7A6C9	Serine protease HtrA-like OS=Staphylococcus aureus (strain N315) OX=158879 GN=SA0879 PE=1 SV=1	33	21	21	86.4	protein metabolism	plasma membrane;other membranes	other molecular function	Pf13180, Pf13365			Q7A6C9; sau:SA0879	2.40173e+06	2.31123e+06	1.91458e+06	3.93985e+06	4.98961e+06	4.21704e+06	1.06779e+07	1.00186e+07	1.09586e+07	1.20527e+07	1.265e+07	1.31433e+07	1.00956e+07	1.3061e+07	1.08746e+07	1.23306e+08
A5IPW7	Xanthine phosphoribosyltransferase OS=Staphylococcus aureus (strain JH9) OX=359786 GN=xpt PE=3 SV=1	59	15	15	20.9	other metabolic processes	other cell component	other molecular function			xpt	A5IPW7; saj:SaurJH9_0435	1.84166e+07	1.76409e+07	1.83409e+07	2.51808e+07	2.01221e+07	2.24241e+07	7.84808e+07	7.3688e+07	7.26251e+07	8.32085e+07	9.15087e+07	8.78369e+07	5.44517e+07	6.40863e+07	5.94789e+07	7.8749e+08
Q2G0L1	GTP cyclohydrolase FolE2 OS=Staphylococcus aureus (strain NCTC 8325 / PS 47) OX=93061 GN=folE2 PE=3 SV=1	47	14	14	33.5	other metabolic processes		other molecular function	Pf02649	3920828	folE2	Q2G0L1; sao:SAOUHSC_00549	2.12437e+07	2.25415e+07	2.56461e+07	2.53823e+07	2.30115e+07	2.86146e+07	2.4184e+07	2.37768e+07	2.46142e+07	2.21841e+07	2.66747e+07	2.71101e+07	2.72574e+07	3.1378e+07	2.98708e+07	3.8349e+08
A6U3K3	Peptide chain release factor 1 OS=Staphylococcus aureus (strain JH1) OX=359787 GN=prfA PE=3 SV=1	38	11	11	40.3	cell organization and biogenesis;protein metabolism;other metabolic processes	other cell component	nucleic acid binding activity	Pf00472, Pf03462		prfA	A6U3K3; sah:SaurJH1_2192	7.11919e+07	7.09972e+07	6.37385e+07	7.26245e+07	7.03628e+07	6.10425e+07	4.66397e+07	3.72675e+07	4.35615e+07	4.35211e+07	4.0873e+07	3.86375e+07	4.85017e+07	4.43742e+07	4.77847e+07	8.01118e+08
Q6G9D8	Peptide methionine sulfoxide reductase MsrB OS=Staphylococcus aureus (strain MSSA476) OX=282459 GN=msrB PE=3 SV=1	45	8	8	16.3	protein metabolism;other metabolic processes;stress response		other molecular function	Pf01641		msrB	Q6G9D8; sas:SAS1366	3.92784e+07	3.25408e+07	3.26307e+07	3.29514e+07	3.09209e+07	3.36522e+07	2.25967e+07	1.33531e+07	1.9197e+07	1.70893e+07	2.11815e+07	1.83535e+07	1.66214e+07	1.8421e+07	2.0094e+07	3.68882e+08
Q6GFF7	Glutamyl-tRNA(Gln) amidotransferase subunit A OS=Staphylococcus aureus (strain MRSA252) OX=282458 GN=gatA PE=3 SV=1	29	15	15	52.8	protein metabolism;other metabolic processes	other cell component	other molecular function	Pf01425		gatA	Q6GFF7; sar:SAR1992	4.13411e+07	3.78183e+07	2.28175e+07	2.9318e+07	5.01947e+07	3.94717e+07	6.36121e+07	6.10685e+07	5.46583e+07	7.82284e+07	5.99006e+07	5.5885e+07	7.2797e+07	6.78057e+07	5.68459e+07	7.91763e+08
Q6GG60	GTPase Obg OS=Staphylococcus aureus (strain MRSA252) OX=282458 GN=obg PE=3 SV=1	53	19	19	47.2	other biological processes	other cell component	other molecular function	Pf01018, Pf01926, Pf09269		obg	Q6GG60; sar:SAR1724	7.1572e+06	3.54698e+07	5.45314e+06	1.07619e+07	8.57157e+06	8.02759e+06	2.20068e+07	2.25518e+07	2.25478e+07	2.78686e+07	3.17316e+07	2.66683e+07	1.51283e+07	2.18713e+07	1.71803e+07	2.82996e+08
Q2FZ71	Orotidine 5'-phosphate decarboxylase OS=Staphylococcus aureus (strain NCTC 8325 / PS 47) OX=93061 GN=pyrF PE=3 SV=1	63	13	1	25.6	other metabolic processes	cytosol	other molecular function	Pf00215	3920922	pyrF	Q2FZ71; sao:SAOUHSC_01171	286381	351423	281714	232065	292870	304229	211564	290604	239724	254192	205695	333987	209892	284346	355961	4.13465e+06
A6QHF8	UPF0297 protein NWMN_1518 OS=Staphylococcus aureus (strain Newman) OX=426430 GN=NWMN_1518 PE=3 SV=1	65	10	9	10.3				Pf06135	66839804		A6QHF8; sae:NWMN_1518	6.41083e+07	6.72511e+07	6.03186e+07	6.52077e+07	7.08733e+07	6.46127e+07	4.51957e+07	4.11825e+07	5.11095e+07	3.66934e+07	3.51102e+07	3.68026e+07	4.51186e+07	4.93357e+07	4.28867e+07	7.75807e+08
Q5HCP3	Serine-rich adhesin for platelets OS=Staphylococcus aureus (strain COL) OX=93062 GN=sraP PE=3 SV=1	8	11	11	226.9	cell adhesion	non-structural extracellular;other membranes	other molecular function	Pf00746, Pf18483, Pf19258		sraP	Q5HCP3; sac:SACOL2676	1.73842e+07	1.61356e+07	1.92945e+07	1.88606e+07	1.88668e+07	1.93178e+07	6.48153e+06	7.48014e+06	6.64127e+06	3.94034e+06	4.46704e+06	5.29613e+06	9.0707e+06	6.65071e+06	1.0821e+07	1.70708e+08
Q2FXP9	Translation initiation factor IF-3 OS=Staphylococcus aureus (strain NCTC 8325 / PS 47) OX=93061 GN=infC PE=3 SV=1	53	10	10	20.2	cell organization and biogenesis;protein metabolism;other metabolic processes	cytosol	translation activity;nucleic acid binding activity	Pf00707, Pf05198	3920428	infC	Q2FXP9; sao:SAOUHSC_01786	1.70983e+07	1.82352e+07	1.51276e+07	4.115e+07	4.16243e+07	3.94997e+07	3.99298e+07	4.19019e+07	6.92759e+07	5.83505e+07	7.4622e+07	5.74687e+07	5.86272e+07	6.23007e+07	4.30744e+07	6.78286e+08
Q5HHB9	Signal peptidase IB OS=Staphylococcus aureus (strain COL) OX=93062 GN=spsB PE=1 SV=2	62	17	17	21.7	protein metabolism;other metabolic processes	plasma membrane;other membranes	other molecular function	Pf10502		spsB	Q5HHB9; sac:SACOL0969	2.59951e+07	2.27921e+07	2.28922e+07	3.51006e+07	3.00887e+07	3.29881e+07	4.07556e+07	4.24341e+07	3.95186e+07	4.82996e+07	4.61247e+07	4.92707e+07	4.35318e+07	4.60044e+07	4.59667e+07	5.71763e+08
P65596	Orotidine 5'-phosphate decarboxylase OS=Staphylococcus aureus (strain MW2) OX=196620 GN=pyrF PE=3 SV=1	63	13	1	25.6	other metabolic processes		other molecular function	Pf00215		pyrF	P65596; Q99UR4; sam:MW1087	6.92851e+07	6.4693e+07	7.34222e+07	5.56518e+07	5.72128e+07	6.42061e+07	4.504e+07	4.69175e+07	5.25804e+07	3.21542e+07	4.0861e+07	4.11773e+07	4.56615e+07	5.01428e+07	5.23335e+07	7.91339e+08
A7X5B4	50S ribosomal protein L13 OS=Staphylococcus aureus (strain Mu3 / ATCC 700698) OX=418127 GN=rplM PE=3 SV=1	61	16	16	16.3	protein metabolism;other metabolic processes	translational apparatus;other cell component	other molecular function	Pf00572	66840430	rplM	A7X5B4; saw:SAHV_2202	6.02262e+07	6.59942e+07	5.4938e+07	5.67435e+07	6.24987e+07	5.71275e+07	1.1541e+08	1.37256e+08	1.28229e+08	1.63892e+08	1.481e+08	1.47365e+08	1.30263e+08	1.34911e+08	1.34239e+08	1.59719e+09
Q5HD73	Uncharacterized oxidoreductase SACOL2488 OS=Staphylococcus aureus (strain COL) OX=93062 GN=SACOL2488 PE=3 SV=1	48	11	11	24.6			other molecular function	Pf00106			Q5HD73; sac:SACOL2488	2.01055e+07	2.24091e+07	2.05068e+07	2.33566e+07	2.35289e+07	2.48086e+07	2.26844e+07	2.52618e+07	3.12704e+07	3.12547e+07	2.77072e+07	2.86511e+07	3.91294e+07	2.93873e+07	2.90972e+07	3.99159e+08
Q6GIL5	2,3-bisphosphoglycerate-independent phosphoglycerate mutase OS=Staphylococcus aureus (strain MRSA252) OX=282458 GN=gpmI PE=3 SV=1	52	18	9	56.4	other metabolic processes	other cell component	other molecular function	Pf01676, Pf06415		gpmI	Q6GIL5; sar:SAR0831	7.58474e+07	7.28102e+07	6.76176e+07	6.10672e+07	6.4288e+07	6.58806e+07	6.87701e+07	6.39227e+07	6.42262e+07	7.91918e+07	7.40963e+07	7.79328e+07	4.21495e+07	6.39945e+07	6.06835e+07	1.00248e+09
Q2FZW3	Protein DltD OS=Staphylococcus aureus (strain NCTC 8325 / PS 47) OX=93061 GN=dltD PE=1 SV=1	45	14	14	44.9	other metabolic processes	plasma membrane;other membranes		Pf04914	3919219	dltD	Q2FZW3; sao:SAOUHSC_00872	1.55659e+07	1.56423e+07	1.79823e+07	1.59729e+07	1.33432e+07	1.77233e+07	2.40248e+07	2.14717e+07	2.57631e+07	2.46903e+07	2.99332e+07	3.10667e+07	2.47833e+07	2.89521e+07	2.6054e+07	3.32969e+08
Q2FY15	DEAD-box ATP-dependent RNA helicase CshB OS=Staphylococcus aureus (strain NCTC 8325 / PS 47) OX=93061 GN=cshB PE=3 SV=1	40	14	14	51	cell organization and biogenesis;RNA metabolism OR transcription;other metabolic processes;stress response	cytosol	nucleic acid binding activity;other molecular function	Pf00270, Pf00271	3920110	cshB	Q2FY15; sao:SAOUHSC_01659	1.72021e+06	1.47237e+06	1.78105e+06	3.5342e+06	2.0104e+06	2.54278e+06	1.51286e+07	1.49161e+07	1.52431e+07	1.74286e+07	1.79302e+07	1.65679e+07	1.30443e+07	1.42209e+07	1.13284e+07	1.48869e+08
Q2FJA3	50S ribosomal protein L11 OS=Staphylococcus aureus (strain USA300) OX=367830 GN=rplK PE=3 SV=3	74	12	3	14.9	protein metabolism;other metabolic processes	translational apparatus;other cell component	nucleic acid binding activity;other molecular function	Pf00298, Pf03946	66838829	rplK	Q2FJA3; saa:SAUSA300_0522	4.38181e+08	4.24123e+08	3.55627e+08	3.77435e+08	3.72864e+08	3.27886e+08	3.82418e+08	3.16127e+08	3.48509e+08	3.54375e+08	3.10729e+08	3.05256e+08	3.76275e+08	3.62769e+08	3.36733e+08	5.38931e+09
Q8NX12	Uncharacterized protein MW1109 OS=Staphylococcus aureus (strain MW2) OX=196620 GN=MW1109 PE=4 SV=1	28	14	14	60.4	other metabolic processes		kinase activity	Pf02734, Pf13684			Q8NX12; sam:MW1109	4.88777e+06	4.59592e+06	6.20787e+06	7.45671e+06	9.09856e+06	8.94197e+06	1.98806e+07	2.58178e+07	2.29123e+07	2.97158e+07	2.97856e+07	3.18692e+07	1.286e+07	2.01071e+07	1.72965e+07	2.51434e+08
Q6G7A4	30S ribosomal protein S9 OS=Staphylococcus aureus (strain MSSA476) OX=282459 GN=rpsI PE=3 SV=1	59	9	9	14.6	protein metabolism;other metabolic processes	translational apparatus;other cell component	other molecular function	Pf00380	66840429	rpsI	Q6G7A4; sas:SAS2108	1.0092e+08	1.0312e+08	9.72259e+07	9.31647e+07	8.561e+07	8.99216e+07	2.23416e+08	1.86277e+08	1.86306e+08	2.55636e+08	2.30044e+08	2.24184e+08	2.11679e+08	1.99316e+08	2.06967e+08	2.49379e+09
Q7A2R8	Cold shock protein CspA OS=Staphylococcus aureus (strain Mu50 / ATCC 700699) OX=158878 GN=cspA PE=3 SV=1	97	9	9	7.3		other cell component	nucleic acid binding activity	Pf00313	66839594	cspA	Q7A2R8; sav:SAV1402	1.13773e+09	1.26753e+09	1.11513e+09	1.07526e+09	1.07777e+09	9.83912e+08	1.24191e+09	1.12038e+09	1.03157e+09	7.69907e+08	6.19121e+08	5.84914e+08	7.58481e+08	7.13203e+08	7.45024e+08	1.42418e+10
P64290	Glutathione peroxidase homolog BsaA OS=Staphylococcus aureus (strain Mu50 / ATCC 700699) OX=158878 GN=bsaA PE=3 SV=1	67	11	11	18.1	stress response;other biological processes		other molecular function	Pf00255		bsaA	P64290; Q99UG8; sav:SAV1306	1.21493e+08	1.11894e+08	1.44077e+08	1.1761e+08	1.07223e+08	1.42071e+08	8.64778e+07	8.73332e+07	9.28473e+07	6.78201e+07	8.39624e+07	8.5945e+07	8.94336e+07	9.86887e+07	1.05243e+08	1.54212e+09
P68826	Peptide deformylase OS=Staphylococcus aureus OX=1280 GN=def PE=1 SV=1	41	11	11	20.5	protein metabolism;other metabolic processes		other molecular function	Pf01327		def	P68826; Q9F4L4	7.99664e+07	7.60988e+07	8.00409e+07	7.50567e+07	6.93125e+07	7.48329e+07	4.87817e+07	5.18132e+07	4.98092e+07	5.08742e+07	5.94322e+07	5.5253e+07	5.19819e+07	5.59082e+07	5.63935e+07	9.35555e+08
P66134	50S ribosomal protein L27 OS=Staphylococcus aureus (strain MW2) OX=196620 GN=rpmA PE=3 SV=1	45	10	10	10.3	protein metabolism;other metabolic processes	translational apparatus;other cell component	other molecular function	Pf01016	66839831	rpmA	P66134; Q99TK8; sam:MW1595	5.18966e+08	4.92735e+08	5.01636e+08	3.77405e+08	3.42575e+08	3.59419e+08	3.4537e+08	3.26183e+08	3.33625e+08	2.95205e+08	3.14343e+08	2.92663e+08	3.54985e+08	3.43753e+08	3.57505e+08	5.55637e+09
Q6GFZ8	Alanine dehydrogenase 2 OS=Staphylococcus aureus (strain MRSA252) OX=282458 GN=ald2 PE=3 SV=1	37	13	13	40.1	other metabolic processes		other molecular function	Pf01262, Pf05222		ald2	Q6GFZ8; sar:SAR1787	1.57468e+07	1.47656e+07	1.70751e+07	9.72161e+06	9.59927e+06	1.09027e+07	2.58214e+07	2.75343e+07	2.63943e+07	2.89125e+07	2.77043e+07	3.09996e+07	2.16385e+07	2.60556e+07	2.11742e+07	3.14046e+08
P21224	Uncharacterized leukocidin-like protein 1 OS=Staphylococcus aureus (strain COL) OX=93062 GN=SACOL2004 PE=2 SV=3	47	17	2	38.7	other biological processes	non-structural extracellular		Pf07968			P21224; Q5HEI0; sac:SACOL2004	1.93411e+08	2.2808e+08	1.9091e+08	4.21655e+07	6.23459e+07	5.89426e+07	6.573e+07	7.62142e+07	6.9197e+07	6.54315e+07	5.70324e+07	5.68877e+07	2.12661e+07	3.02797e+07	4.70343e+07	1.26493e+09
A8Z425	Cell cycle protein GpsB OS=Staphylococcus aureus (strain USA300 / TCH1516) OX=451516 GN=gpsB PE=3 SV=1	66	10	10	13.1	cell cycle OR cell proliferation;other biological processes	other cell component		Pf05103		gpsB	A8Z425; sax:USA300HOU_1383	5.27929e+07	5.41252e+07	5.53126e+07	6.35763e+07	4.77983e+07	5.83879e+07	8.41814e+07	7.26847e+07	7.03909e+07	8.9319e+07	7.98236e+07	8.27946e+07	8.39999e+07	7.88857e+07	8.7906e+07	1.06198e+09
Q2YSH7	Ribosome hibernation promotion factor OS=Staphylococcus aureus (strain bovine RF122 / ET3-1) OX=273036 GN=hpf PE=1 SV=1	47	12	12	22.2	other metabolic processes;other biological processes	other cell component		Pf02482, Pf16321		hpf	Q2YSH7; sab:SAB0704	2.46653e+07	2.44368e+07	2.65555e+07	3.57162e+07	3.40676e+07	3.62709e+07	1.06414e+08	1.06436e+08	1.20272e+08	1.27757e+08	1.30434e+08	1.30335e+08	8.56804e+07	9.73502e+07	8.68283e+07	1.17322e+09
A7X6T9	Probable transglycosylase IsaA OS=Staphylococcus aureus (strain Mu3 / ATCC 700698) OX=418127 GN=isaA PE=3 SV=1	36	4	4	24.2	other metabolic processes	non-structural extracellular	other molecular function	Pf01464		isaA	A7X6T9; saw:SAHV_2553	4.31322e+08	4.50531e+08	4.20566e+08	5.89207e+08	5.48464e+08	5.72435e+08	2.76705e+08	2.51889e+08	2.57464e+08	1.23694e+08	1.05457e+08	1.46056e+08	3.01882e+08	2.57817e+08	2.84252e+08	5.01774e+09
Q2YTC2	Glutamate-1-semialdehyde 2,1-aminomutase 1 OS=Staphylococcus aureus (strain bovine RF122 / ET3-1) OX=273036 GN=hemL1 PE=3 SV=1	28	11	11	46.3	other metabolic processes	other cell component	other molecular function	Pf00202		hemL1	Q2YTC2; sab:SAB1527c	2.38349e+07	2.20316e+07	2.36307e+07	3.19974e+07	3.3149e+07	2.90683e+07	3.51627e+07	3.48627e+07	3.5493e+07	4.07883e+07	4.01304e+07	4.12962e+07	2.77019e+07	3.42541e+07	3.0997e+07	4.84398e+08
Q2FWE7	ATP synthase subunit delta OS=Staphylococcus aureus (strain NCTC 8325 / PS 47) OX=93061 GN=atpH PE=3 SV=1	53	16	16	20.5	other metabolic processes;transport	plasma membrane;other membranes	transporter activity	Pf00213	3919390	atpH	Q2FWE7; sao:SAOUHSC_02346	2.41423e+07	2.36656e+07	2.28674e+07	2.63137e+07	2.78256e+07	2.32843e+07	4.6383e+07	4.64501e+07	4.74389e+07	6.05465e+07	5.52762e+07	5.97724e+07	5.05442e+07	5.4463e+07	4.72419e+07	6.16215e+08
Q2FEX4	Mannitol-1-phosphate 5-dehydrogenase OS=Staphylococcus aureus (strain USA300) OX=367830 GN=mtlD PE=3 SV=1	48	14	14	40.9	other metabolic processes		other molecular function	Pf01232, Pf08125		mtlD	Q2FEX4; saa:SAUSA300_2108	1.17971e+07	9.92717e+06	1.14461e+07	7.22901e+06	9.16788e+06	9.38579e+06	2.17414e+07	2.42486e+07	2.44182e+07	2.43516e+07	2.79075e+07	3.00831e+07	1.3416e+07	2.03368e+07	1.59675e+07	2.61424e+08
A5ISB7	Acyl carrier protein OS=Staphylococcus aureus (strain JH9) OX=359786 GN=acpP PE=3 SV=1	58	11	2	8.5	other metabolic processes	other cell component	other molecular function	Pf00550	72470615	acpP	A5ISB7; saj:SaurJH9_1291	3.12653e+09	3.16217e+09	2.93821e+09	3.35083e+09	3.05356e+09	3.11497e+09	2.209e+09	2.32499e+09	2.38509e+09	1.64028e+09	1.5476e+09	1.57664e+09	2.00346e+09	1.70322e+09	1.94864e+09	3.60852e+10
Q8NX98	Glutamyl endopeptidase OS=Staphylococcus aureus (strain MW2) OX=196620 GN=sspA PE=3 SV=1	37	11	11	35.3	protein metabolism	non-structural extracellular	other molecular function	Pf13365		sspA	Q8NX98; sam:MW0932	7.75683e+07	9.97372e+07	8.67568e+07	5.64527e+07	6.86896e+07	6.79298e+07	4.38041e+07	4.85681e+07	4.97566e+07	1.25398e+07	1.09947e+07	1.08031e+07	3.11682e+07	2.81237e+07	3.65615e+07	7.29454e+08
Q53653	Clumping factor A OS=Staphylococcus aureus (strain Newman) OX=426430 GN=clfA PE=1 SV=1	23	13	13	97	cell adhesion	non-structural extracellular		Pf00746, Pf04650, Pf10425, Pf17961		clfA	A6QF96; Q53653; sae:NWMN_0756	1.27843e+07	1.18697e+07	1.26345e+07	8.89964e+06	8.75245e+06	9.66686e+06	7.91498e+06	7.60988e+06	8.76068e+06	2.87076e+06	3.84928e+06	4.19868e+06	7.69603e+06	6.76498e+06	8.63633e+06	1.22909e+08
Q2FDS6	Uncharacterized hydrolase SAUSA300_2518 OS=Staphylococcus aureus (strain USA300) OX=367830 GN=SAUSA300_2518 PE=3 SV=1	57	13	1	31			other molecular function	Pf00561			Q2FDS6; saa:SAUSA300_2518	1.62744e+07	1.90706e+07	2.10412e+07	2.02023e+07	1.63526e+07	2.18739e+07	1.65775e+07	1.67746e+07	1.62167e+07	1.78437e+07	1.70512e+07	1.72934e+07	1.23397e+07	1.40166e+07	1.36954e+07	2.56624e+08
P0A0D9	Mannitol-specific phosphotransferase enzyme IIA component OS=Staphylococcus aureus (strain MW2) OX=196620 GN=mtlF PE=3 SV=2	65	9	9	15.5	other metabolic processes;transport	other cell component	kinase activity	Pf00359	66840368	mtlF	P0A0D9; P17875; Q9RL67; sam:MW2084	1.33575e+08	1.16352e+08	1.33835e+08	1.28069e+08	1.19104e+08	1.14795e+08	1.29598e+08	1.33479e+08	1.27973e+08	1.0418e+08	1.1314e+08	1.13108e+08	8.89905e+07	9.53033e+07	1.06281e+08	1.75778e+09
Q8NVL9	Uncharacterized leukocidin-like protein 1 OS=Staphylococcus aureus (strain MW2) OX=196620 GN=MW1941 PE=3 SV=1	43	16	1	38.7	other biological processes	non-structural extracellular		Pf07968			Q8NVL9; sam:MW1941	900127	1.06587e+06	1.4369e+06	615549	551495	610048	1.11196e+06	1.20763e+06	1.25594e+06	1.42099e+06	1.1339e+06	1.19041e+06	880068	1.07106e+06	1.00975e+06	1.54617e+07
A5ISD9	GTP-sensing transcriptional pleiotropic repressor CodY OS=Staphylococcus aureus (strain JH9) OX=359786 GN=codY PE=3 SV=1	69	21	21	28.7	RNA metabolism OR transcription;other biological processes	other cell component	nucleic acid binding activity;other molecular function	Pf06018, Pf08222		codY	A5ISD9; saj:SaurJH9_1315	2.74069e+07	2.79913e+07	2.88901e+07	4.16965e+07	3.73295e+07	3.56662e+07	9.85877e+07	8.59812e+07	8.97682e+07	1.3738e+08	1.21443e+08	1.20469e+08	6.36051e+07	8.26697e+07	7.51344e+07	1.07402e+09
Q8NV99	Molybdenum cofactor biosynthesis protein B OS=Staphylococcus aureus (strain MW2) OX=196620 GN=moaB PE=3 SV=1	58	9	9	18.5	protein metabolism;other metabolic processes			Pf00994		moaB	Q8NV99; sam:MW2193	3.31647e+07	2.98774e+07	2.70755e+07	3.89393e+07	3.34858e+07	3.04473e+07	2.42208e+07	2.24412e+07	2.11938e+07	2.53423e+07	2.07758e+07	2.27606e+07	3.02562e+07	2.58836e+07	2.60569e+07	4.11921e+08
Q7A460	50S ribosomal protein L22 OS=Staphylococcus aureus (strain N315) OX=158879 GN=rplV PE=1 SV=1	67	8	8	12.8	protein metabolism;other metabolic processes	translational apparatus	nucleic acid binding activity;other molecular function	Pf00237	58091471; 66840457	rplV	Q7A460; sau:SA2042	1.16632e+08	1.1091e+08	1.50344e+08	2.12296e+08	2.09272e+08	2.19822e+08	2.38158e+08	2.30254e+08	2.63618e+08	3.22138e+08	3.20347e+08	3.14912e+08	3.10134e+08	3.04129e+08	2.99298e+08	3.62226e+09
Q2YT12	GTPase Era OS=Staphylococcus aureus (strain bovine RF122 / ET3-1) OX=273036 GN=era PE=3 SV=1	36	10	10	34.3	other biological processes	plasma membrane;other membranes;other cell component	nucleic acid binding activity;other molecular function	Pf01926, Pf07650		era	Q2YT12; sab:SAB1439c	4.97197e+07	4.85466e+07	4.51594e+07	4.56687e+07	7.70355e+07	7.73238e+07	1.14913e+08	1.54597e+08	1.58155e+08	1.71332e+08	1.74887e+08	1.80801e+08	1.51791e+08	1.60575e+08	1.64887e+08	1.77539e+09
A8Z4L2	S-adenosylmethionine synthase OS=Staphylococcus aureus (strain USA300 / TCH1516) OX=451516 GN=metK PE=3 SV=1	35	13	5	43.6	other metabolic processes	other cell component	other molecular function	Pf00438, Pf02772, Pf02773		metK	A8Z4L2; sax:USA300HOU_1777	2.12338e+07	2.12066e+07	2.42792e+07	2.57067e+07	2.55099e+07	3.10317e+07	2.82849e+07	3.60695e+07	3.06739e+07	3.31443e+07	3.45556e+07	3.52545e+07	2.71439e+07	3.10442e+07	3.41532e+07	4.39292e+08
Q6GAU3	3-oxoacyl-[acyl-carrier-protein] synthase 3 OS=Staphylococcus aureus (strain MSSA476) OX=282459 GN=fabH PE=3 SV=1	60	16	16	33.9	other metabolic processes	other cell component	other molecular function	Pf08541, Pf08545		fabH	Q6GAU3; sas:SAS0853	9.19989e+06	7.5495e+06	6.43536e+06	7.56837e+06	1.13861e+07	1.06812e+07	1.96944e+07	2.78399e+07	2.75544e+07	2.14103e+07	3.07039e+07	2.72443e+07	1.2299e+07	2.10892e+07	1.83848e+07	2.59041e+08
P52078	Uncharacterized protein SAOUHSC_00997 OS=Staphylococcus aureus (strain NCTC 8325 / PS 47) OX=93061 GN=SAOUHSC_00997 PE=3 SV=2	40	14	14	45.7				Pf03816	3920397		P52078; Q2FZK4; sao:SAOUHSC_00997	3.80397e+07	3.65315e+07	3.40197e+07	4.41168e+07	4.33744e+07	3.99611e+07	3.86269e+07	3.08474e+07	3.65682e+07	2.14352e+07	2.29974e+07	2.43967e+07	3.16394e+07	3.19103e+07	3.26949e+07	5.0716e+08
Q5HPV9	Acyl carrier protein OS=Staphylococcus epidermidis (strain ATCC 35984 / RP62A) OX=176279 GN=acpP PE=3 SV=1	58	10	1	8.6	other metabolic processes	other cell component	other molecular function	Pf00550	58105340; 64982441; 69906438	acpP	Q5HPV9; ser:SERP0798	2.42314e+06	2.62427e+06	2.30215e+06	1.95226e+06	1.67557e+06	3.3309e+06	1.62047e+06	1.75859e+06	1.77196e+06	771634	1.19515e+06	1.31276e+06	1.79229e+06	817202	1.84498e+06	2.71933e+07
Q6GBP9	Coproheme decarboxylase OS=Staphylococcus aureus (strain MSSA476) OX=282459 GN=chdC PE=3 SV=1	48	13	13	29.4	other metabolic processes;other biological processes		other molecular function	Pf06778		chdC	Q6GBP9; sas:SAS0546	8.14761e+06	7.07653e+06	9.2314e+06	8.37538e+06	9.22514e+06	1.10879e+07	2.06271e+07	2.1518e+07	2.22609e+07	2.33616e+07	2.60189e+07	2.55239e+07	2.50476e+07	2.69559e+07	2.48957e+07	2.69353e+08
A8Z3R4	Phosphate acyltransferase OS=Staphylococcus aureus (strain USA300 / TCH1516) OX=451516 GN=plsX PE=3 SV=1	45	13	13	35.4	other metabolic processes	other cell component	other molecular function	Pf02504		plsX	A8Z3R4; sax:USA300HOU_1165	1.45946e+07	1.41717e+07	1.42296e+07	1.58672e+07	1.8675e+07	1.73588e+07	2.50519e+07	2.78846e+07	3.02366e+07	3.10707e+07	3.39855e+07	3.25884e+07	3.13115e+07	3.29113e+07	3.07293e+07	3.70667e+08
Q2YVU6	Bifunctional protein GlmU OS=Staphylococcus aureus (strain bovine RF122 / ET3-1) OX=273036 GN=glmU PE=3 SV=2	25	7	1	48.5	cell organization and biogenesis;other metabolic processes;other biological processes	other cell component	other molecular function	Pf00132, Pf00483		glmU	Q2YVU6; sab:SAB0448							498432		674018	438377		622722				2.23355e+06
Q2YSV9	Transcriptional regulator SarA OS=Staphylococcus aureus (strain bovine RF122 / ET3-1) OX=273036 GN=sarA PE=3 SV=1	50	11	11	14.7	other biological processes	other cell component	nucleic acid binding activity;other molecular function			sarA	Q2YSV9; sab:SAB0569c	2.60242e+08	2.58031e+08	2.82201e+08	2.28043e+08	2.09096e+08	2.29728e+08	1.4568e+08	1.60021e+08	1.45392e+08	1.10485e+08	1.46308e+08	1.44348e+08	1.51902e+08	1.47858e+08	1.73937e+08	2.79327e+09
Q2YU60	NH(3)-dependent NAD(+) synthetase OS=Staphylococcus aureus (strain bovine RF122 / ET3-1) OX=273036 GN=nadE PE=3 SV=1	55	15	15	30.7	other metabolic processes	other cell component	other molecular function	Pf02540		nadE	Q2YU60; sab:SAB1849c	1.93568e+07	1.83076e+07	2.05146e+07	2.11456e+07	1.76091e+07	2.18667e+07	3.48294e+07	3.74567e+07	3.52483e+07	3.49977e+07	4.21856e+07	4.15974e+07	2.83549e+07	3.37811e+07	3.13999e+07	4.38651e+08
Q7A3J9	UTP--glucose-1-phosphate uridylyltransferase OS=Staphylococcus aureus (strain N315) OX=158879 GN=gtaB PE=1 SV=1	55	11	11	32.4	other metabolic processes		other molecular function	Pf00483		gtaB	Q7A3J9; sau:SA2288	7.13671e+06	7.44331e+06	7.93773e+06	1.01371e+07	1.04094e+07	1.08016e+07	1.71354e+07	1.81187e+07	1.73651e+07	1.87604e+07	2.05759e+07	2.14328e+07	1.93487e+07	2.02267e+07	1.83381e+07	2.25168e+08
A8YZL0	33 kDa chaperonin OS=Staphylococcus aureus (strain USA300 / TCH1516) OX=451516 GN=hslO PE=3 SV=1	39	12	12	31.8	other biological processes	other cell component	other molecular function	Pf01430		hslO	A8YZL0; sax:USA300HOU_0506	2.58707e+07	2.40388e+07	2.30652e+07	2.84573e+07	2.45259e+07	2.62194e+07	3.29511e+07	3.11424e+07	3.12378e+07	3.66715e+07	3.41876e+07	3.53276e+07	3.11562e+07	3.16706e+07	3.27479e+07	4.4927e+08
Q2FJH7	N-acetylmuramoyl-L-alanine amidase sle1 OS=Staphylococcus aureus (strain USA300) OX=367830 GN=sle1 PE=3 SV=1	52	9	9	35.8	cell cycle OR cell proliferation;cell organization and biogenesis;other metabolic processes;stress response;other biological processes	non-structural extracellular;other cell component	other molecular function	Pf01476, Pf05257		sle1	Q2FJH7; saa:SAUSA300_0438	6.23773e+07	6.20453e+07	5.74804e+07	6.25054e+07	6.40328e+07	5.77835e+07	1.98326e+07	1.92548e+07	2.2167e+07	1.05311e+07	1.31504e+07	1.22124e+07	3.49222e+07	3.07065e+07	3.07743e+07	5.59776e+08
Q2FJJ6	Uncharacterized lipoprotein SAUSA300_0419 OS=Staphylococcus aureus (strain USA300) OX=367830 GN=SAUSA300_0419 PE=3 SV=1	51	15	15	31.4		plasma membrane;other membranes		Pf04507			Q2FJJ6; saa:SAUSA300_0419	3.1429e+07	1.92245e+07	2.02609e+07	1.82442e+07	1.97491e+07	1.93787e+07	2.43517e+07	2.57195e+07	2.44742e+07	2.60167e+07	2.57837e+07	2.73459e+07	2.545e+07	2.86586e+07	2.66487e+07	3.62735e+08
A6QK04	Fructose-1,6-bisphosphatase class 3 OS=Staphylococcus aureus (strain Newman) OX=426430 GN=fbp PE=3 SV=1	22	18	18	76.1	other metabolic processes		other molecular function	Pf06874		fbp	A6QK04; sae:NWMN_2414	3.2167e+06	2.06984e+06	3.98819e+06	3.96768e+06	4.42152e+06	5.01081e+06	1.63356e+07	1.70658e+07	1.70363e+07	1.89036e+07	2.2883e+07	2.24916e+07	1.44918e+07	1.7203e+07	1.59842e+07	1.8507e+08
Q2FZP9	Putative phosphoesterase SAOUHSC_00951 OS=Staphylococcus aureus (strain NCTC 8325 / PS 47) OX=93061 GN=SAOUHSC_00951 PE=3 SV=1	50	11	11	19.3			other molecular function	Pf13563	3920662		Q2FZP9; sao:SAOUHSC_00951	3.76134e+07	3.80338e+07	4.80753e+07	2.96461e+07	4.34915e+07	4.31367e+07	6.7171e+07	7.33558e+07	7.84475e+07	1.02875e+08	9.77453e+07	1.06501e+08	5.11128e+07	6.90532e+07	6.22622e+07	9.48521e+08
Q5HPW0	3-oxoacyl-[acyl-carrier-protein] reductase FabG OS=Staphylococcus epidermidis (strain ATCC 35984 / RP62A) OX=176279 GN=fabG PE=3 SV=1	33	10	2	26.1	other metabolic processes		other molecular function	Pf13561	50018956	fabG	Q5HPW0; ser:SERP0797	1.73764e+06	2.21169e+06	2.94217e+06	1.25224e+06	2.73875e+06	995285							2.20372e+06	2.31642e+06	1.88569e+06	1.82836e+07
Q6G9Z7	Methionyl-tRNA formyltransferase OS=Staphylococcus aureus (strain MSSA476) OX=282459 GN=fmt PE=3 SV=1	40	13	13	34.2	protein metabolism;RNA metabolism OR transcription;other metabolic processes		other molecular function	Pf00551, Pf02911		fmt	Q6G9Z7; sas:SAS1150	2.80009e+07	2.84429e+07	2.82747e+07	3.69935e+07	3.74252e+07	3.59818e+07	2.13201e+07	1.75202e+07	1.77906e+07	1.93956e+07	1.82464e+07	2.21495e+07	2.39853e+07	1.9883e+07	2.52493e+07	3.80659e+08
A6QEJ2	50S ribosomal protein L7/L12 OS=Staphylococcus aureus (strain Newman) OX=426430 GN=rplL PE=3 SV=1	67	9	9	12.7	protein metabolism;other metabolic processes	translational apparatus;other cell component	other molecular function	Pf00542, Pf16320		rplL	A6QEJ2; sae:NWMN_0502	1.56563e+08	1.91197e+08	1.17592e+08	1.18615e+08	1.37796e+08	9.8932e+07	1.79877e+08	2.16325e+08	1.54811e+08	3.19445e+08	2.00038e+08	2.28015e+08	1.86265e+08	1.91013e+08	1.96442e+08	2.69293e+09
Q2G1B8	Teichoic acid ribitol-phosphate polymerase TarL OS=Staphylococcus aureus (strain NCTC 8325 / PS 47) OX=93061 GN=tarL PE=1 SV=1	32	20	15	66	cell organization and biogenesis;other metabolic processes	plasma membrane;other membranes	other molecular function	Pf04464	3920302	tarL	Q2G1B8; sao:SAOUHSC_00227	5.14668e+06	1.36405e+07	4.97452e+06	7.37269e+06	7.80565e+06	7.69921e+06	2.02412e+07	2.62221e+07	2.11229e+07	2.68657e+07	2.99725e+07	3.01671e+07	1.41234e+07	1.98615e+07	1.52195e+07	2.50435e+08
A5IV07	50S ribosomal protein L17 OS=Staphylococcus aureus (strain JH9) OX=359786 GN=rplQ PE=3 SV=1	60	10	10	13.7	protein metabolism;other metabolic processes	translational apparatus;other cell component	other molecular function	Pf01196	66840435	rplQ	A5IV07; saj:SaurJH9_2250	2.34081e+08	2.22356e+08	2.20598e+08	1.88123e+08	2.13963e+08	2.04773e+08	2.21899e+08	2.40218e+08	2.41445e+08	2.84958e+08	2.8521e+08	2.73067e+08	2.95841e+08	2.92961e+08	3.00453e+08	3.71995e+09
A5IT57	Elongation factor P OS=Staphylococcus aureus (strain JH9) OX=359786 GN=efp PE=3 SV=1	37	9	9	20.5	protein metabolism;other metabolic processes	other cell component	nucleic acid binding activity	Pf01132, Pf08207, Pf09285		efp	A5IT57; saj:SaurJH9_1587	3.5912e+08	3.25433e+08	3.9486e+08	3.86794e+08	3.7918e+08	4.21919e+08	2.63891e+08	2.61611e+08	2.6654e+08	2.70234e+08	2.86805e+08	2.77897e+08	2.69515e+08	2.73788e+08	2.74788e+08	4.71237e+09
A8Z2R5	Aspartyl/glutamyl-tRNA(Asn/Gln) amidotransferase subunit C OS=Staphylococcus aureus (strain USA300 / TCH1516) OX=451516 GN=gatC PE=3 SV=1	91	7	7	11.3	protein metabolism;other metabolic processes;other biological processes		other molecular function	Pf02686	66840130	gatC	A8Z2R5; sax:USA300HOU_1902	3.2782e+07	3.0332e+07	3.76775e+07	3.28468e+07	3.06696e+07	3.4189e+07	2.77895e+07	3.21295e+07	3.73963e+07	3.63642e+07	4.35981e+07	4.12295e+07	3.50373e+07	3.79689e+07	3.58241e+07	5.25834e+08
Q6GHG0	Ribonuclease J 2 OS=Staphylococcus aureus (strain MRSA252) OX=282458 GN=rnj2 PE=1 SV=1	43	21	21	62.6	RNA metabolism OR transcription;other metabolic processes	other cell component	nucleic acid binding activity;other molecular function	Pf00753, Pf07521, Pf17770		rnj2	Q6GHG0; sar:SAR1251	5.90481e+06	5.26107e+06	5.47472e+06	7.20068e+06	6.57498e+06	6.99493e+06	2.46202e+07	2.183e+07	1.91383e+07	3.34882e+07	2.87452e+07	2.89556e+07	2.13967e+07	2.47018e+07	2.10545e+07	2.61342e+08
Q5HNK7	Pyruvate kinase OS=Staphylococcus epidermidis (strain ATCC 35984 / RP62A) OX=176279 GN=pyk PE=3 SV=1	14	7	1	63	other metabolic processes		kinase activity;other molecular function	Pf00224, Pf00391, Pf02887	50018513	pyk	Q5HNK7; ser:SERP1261	1.51958e+06	1.47413e+06	1.20645e+06	4.90253e+06	3.9447e+06	3.96761e+06	803187	857982	988548	537268	848745	843762	1.29833e+06	1.64101e+06	1.45957e+06	2.62934e+07
Q2YU29	Diacylglycerol kinase OS=Staphylococcus aureus (strain bovine RF122 / ET3-1) OX=273036 GN=dagK PE=3 SV=1	39	10	10	34.8	other metabolic processes		kinase activity;other molecular function	Pf00781, Pf19279		dagK	Q2YU29; sab:SAB1830c	3.23246e+06	2.96317e+06	3.32132e+06	2.96534e+06	4.17077e+06	3.5995e+06	7.05905e+06	7.70421e+06	8.67407e+06	9.82966e+06	1.0068e+07	1.01309e+07	1.0829e+07	9.01267e+06	7.79145e+06	1.01352e+08
P0A0K7	DNA gyrase subunit B OS=Staphylococcus aureus (strain MW2) OX=196620 GN=gyrB PE=3 SV=2	24	16	16	72.5	cell organization and biogenesis;DNA metabolism;other metabolic processes	other cell component	nucleic acid binding activity;other molecular function	Pf00204, Pf00986, Pf01751, Pf02518		gyrB	P0A0K7; P20832; sam:MW0005	5.43663e+06	5.81445e+06	6.03932e+06	8.55831e+06	7.54645e+06	6.55889e+06	2.07329e+07	1.90582e+07	1.80281e+07	2.47798e+07	2.07036e+07	2.14765e+07	1.28172e+07	1.47759e+07	1.43129e+07	2.06639e+08
Q6G929	Aminomethyltransferase OS=Staphylococcus aureus (strain MSSA476) OX=282459 GN=gcvT PE=3 SV=1	32	8	8	40.4	other metabolic processes		other molecular function	Pf01571, Pf08669		gcvT	Q6G929; sas:SAS1475	3.56361e+07	3.2695e+07	4.38929e+07	4.08406e+07	4.2267e+07	5.45117e+07	4.75257e+07	4.48319e+07	4.48477e+07	4.40754e+07	4.44231e+07	4.92851e+07	4.55583e+07	4.32274e+07	4.22493e+07	6.55867e+08
Q53727	ATP-dependent DNA helicase PcrA OS=Staphylococcus aureus (strain NCTC 8325 / PS 47) OX=93061 GN=pcrA PE=1 SV=3	23	14	14	84	cell organization and biogenesis;DNA metabolism;other metabolic processes;stress response	cytosol;other cell component	nucleic acid binding activity;other molecular function	Pf00580, Pf13361	3921194	pcrA	Q2G1X9; Q53727; sao:SAOUHSC_02123	5.97923e+06	2.57326e+06	4.00825e+06	4.75083e+06	6.1506e+06	8.35193e+06	1.33986e+07	1.27603e+07	1.22653e+07	1.55824e+07	1.46002e+07	1.53232e+07	9.70828e+06	1.2549e+07	1.9504e+07	1.57505e+08
Q2YT57	tRNA-specific 2-thiouridylase MnmA OS=Staphylococcus aureus (strain bovine RF122 / ET3-1) OX=273036 GN=mnmA PE=3 SV=1	40	11	6	42.1	RNA metabolism OR transcription;other metabolic processes	other cell component	nucleic acid binding activity;other molecular function	Pf03054, Pf20258, Pf20259		mnmA	Q2YT57; sab:SAB1492c	2.48568e+06	2.86567e+06	3.26397e+06	5.91385e+06	5.21055e+06	5.11524e+06	1.59537e+07	1.69644e+07	1.67767e+07	1.98475e+07	2.51334e+07	1.82702e+07	1.22906e+07	2.02763e+07	1.27952e+07	1.83163e+08
Q5HGU6	Phenylalanine--tRNA ligase alpha subunit OS=Staphylococcus aureus (strain COL) OX=93062 GN=pheS PE=3 SV=1	27	11	11	40.1	protein metabolism;RNA metabolism OR transcription;other metabolic processes	other cell component	nucleic acid binding activity;other molecular function	Pf01409, Pf02912		pheS	Q5HGU6; sac:SACOL1148	8.84189e+06	1.05724e+07	1.3484e+07	1.26333e+07	1.56434e+07	1.70321e+07	3.65592e+07	3.05441e+07	3.77327e+07	3.6663e+07	4.04446e+07	3.93948e+07	3.12304e+07	3.70839e+07	3.17515e+07	3.99611e+08
Q6G930	Probable glycine dehydrogenase (decarboxylating) subunit 1 OS=Staphylococcus aureus (strain MSSA476) OX=282459 GN=gcvPA PE=3 SV=1	31	8	8	50	other metabolic processes		other molecular function	Pf02347		gcvPA	Q6G930; sas:SAS1474	4.24296e+06	6.70407e+06	5.44098e+06	1.03237e+07	7.92965e+06	1.00167e+07	2.30722e+07	2.46712e+07	2.1468e+07	2.37632e+07	2.81184e+07	2.93937e+07	2.40798e+07	3.10696e+07	2.56105e+07	2.75905e+08
Q2FXZ3	Chaperone protein DnaJ OS=Staphylococcus aureus (strain NCTC 8325 / PS 47) OX=93061 GN=dnaJ PE=3 SV=1	30	8	8	41.7	DNA metabolism;other metabolic processes;stress response;other biological processes	other cell component	other molecular function	Pf00226, Pf00684, Pf01556	3921794	dnaJ	Q2FXZ3; sao:SAOUHSC_01682	1.89969e+06	1.48217e+06	1.91969e+06	1.89194e+06	1.87796e+06	2.20878e+06	5.37673e+06	6.07062e+06	6.74112e+06	7.17503e+06	9.80288e+06	8.50932e+06	7.26168e+06	8.629e+06	6.86941e+06	7.7716e+07
Q2FV99	Sortase A OS=Staphylococcus aureus (strain NCTC 8325 / PS 47) OX=93061 GN=srtA PE=1 SV=1	58	10	10	23.5	protein metabolism	plasma membrane;other membranes	other molecular function	Pf04203	3921273	srtA	Q2FV99; sao:SAOUHSC_02834	5.96165e+06	5.83297e+06	9.04058e+06	6.08864e+06	8.86664e+06	1.14626e+07	1.34979e+07	9.33667e+06	1.31646e+07	1.2992e+07	1.88038e+07	1.62462e+07	1.51836e+07	1.92631e+07	1.28243e+07	1.78565e+08
Q5HGT2	dITP/XTP pyrophosphatase OS=Staphylococcus aureus (strain COL) OX=93062 GN=SACOL1162 PE=3 SV=1	52	13	13	21.4	other metabolic processes		other molecular function	Pf01725			Q5HGT2; sac:SACOL1162	2.0172e+06	3.32847e+06	2.48822e+06	1.60726e+06	2.41643e+06	1.9281e+06	1.09817e+07	1.09601e+07	6.51926e+06	1.55222e+07	1.99551e+07	1.47406e+07	9.59777e+06	6.50538e+06	6.84499e+06	1.15413e+08
P64335	Delta-aminolevulinic acid dehydratase OS=Staphylococcus aureus (strain MW2) OX=196620 GN=hemB PE=3 SV=1	27	9	9	36.6	other metabolic processes		other molecular function	Pf00490		hemB	P64335; Q99TJ3; sam:MW1612	2.45309e+06	1.35723e+06	2.82923e+06	2.84014e+06	2.90638e+06	4.2569e+06	1.22756e+07	1.62256e+07	1.77187e+07	1.40434e+07	19219639	1.75607e+07	1.5874e+07	1.93817e+07	1.88218e+07	1.67764e+08
Q2YVJ2	30S ribosomal protein S6 OS=Staphylococcus aureus (strain bovine RF122 / ET3-1) OX=273036 GN=rpsF PE=1 SV=1	69	9	9	11.6	protein metabolism;other metabolic processes	translational apparatus;other cell component	nucleic acid binding activity;other molecular function	Pf01250		rpsF	Q2YVJ2; sab:SAB0316	6.39365e+08	6.33552e+08	6.20436e+08	4.9686e+08	4.66337e+08	4.79162e+08	4.39863e+08	4.0223e+08	4.04244e+08	3.89198e+08	3.57582e+08	3.75175e+08	4.45226e+08	4.17738e+08	4.72641e+08	7.03961e+09
Q2FVT2	Formimidoylglutamase OS=Staphylococcus aureus (strain NCTC 8325 / PS 47) OX=93061 GN=hutG PE=3 SV=1	38	10	10	34.5	other metabolic processes		other molecular function	Pf00491	3921388	hutG	Q2FVT2; sao:SAOUHSC_02610	5.57e+06	5.97159e+06	8.00694e+06	7.39312e+06	8.7093e+06	1.28444e+07	9.54221e+06	1.13195e+07	1.27549e+07	7.03916e+06	1.14003e+07	8.94703e+06	1.22613e+07	1.44155e+07	1.15915e+07	1.47767e+08
P63664	ATP synthase epsilon chain OS=Staphylococcus aureus (strain Mu50 / ATCC 700699) OX=158878 GN=atpC PE=3 SV=1	48	12	12	14.8	other metabolic processes;transport	plasma membrane;other membranes	transporter activity;other molecular function	Pf00401, Pf02823		atpC	P63664; Q99SF6; sav:SAV2102	6.00153e+06	7.53812e+06	1.09638e+07	9.87886e+06	8.81129e+06	1.06157e+07	1.14531e+07	1.4605e+07	1.61783e+07	1.42851e+07	2.02939e+07	1.66102e+07	1.29792e+07	1.68718e+07	1.55882e+07	1.92674e+08
Q6GE99	Ribose-5-phosphate isomerase A OS=Staphylococcus aureus (strain MRSA252) OX=282458 GN=rpiA PE=3 SV=1	50	12	12	25.6	other metabolic processes		other molecular function	Pf06026		rpiA	Q6GE99; sar:SAR2422	2.18133e+07	2.07735e+07	1.86851e+07	1.87277e+07	1.5824e+07	1.79277e+07	1.50714e+07	1.30424e+07	1.31284e+07	1.30606e+07	1.45792e+07	1.28048e+07	1.6414e+07	1.09704e+07	1.47587e+07	2.37581e+08
Q2FI18	Probable quinol oxidase subunit 1 OS=Staphylococcus aureus (strain USA300) OX=367830 GN=qoxB PE=3 SV=1	20	8	8	75.2	other metabolic processes;transport	plasma membrane;other membranes	transporter activity;other molecular function	Pf00115		qoxB	Q2FI18; saa:SAUSA300_0962	1.87732e+07	1.7748e+07	2.17398e+07	2.26894e+07	1.77542e+07	2.17017e+07	4.88759e+07	4.11844e+07	4.35342e+07	5.29967e+07	5.71423e+07	5.67505e+07	4.35443e+07	4.74055e+07	5.133e+07	5.6317e+08
Q6GF08	Serine-protein kinase RsbW OS=Staphylococcus aureus (strain MRSA252) OX=282458 GN=rsbW PE=3 SV=1	53	9	9	17.9	protein metabolism;RNA metabolism OR transcription;other metabolic processes		kinase activity;other molecular function	Pf13581		rsbW	Q6GF08; sar:SAR2153	1.71449e+07	1.64045e+07	1.96624e+07	1.90907e+07	2.07894e+07	2.2018e+07	2.03502e+07	2.07805e+07	2.54535e+07	2.92892e+07	3.16015e+07	2.9361e+07	2.58955e+07	2.95132e+07	2.67985e+07	3.54153e+08
P66905	Queuine tRNA-ribosyltransferase OS=Staphylococcus aureus (strain N315) OX=158879 GN=tgt PE=1 SV=1	34	10	10	43.3	RNA metabolism OR transcription;other metabolic processes		other molecular function	Pf01702		tgt	P66905; Q99TL4; sau:SA1465	4.21783e+06	3.65213e+06	6.02356e+06	4.67721e+06	4.42885e+06	3.95938e+06	8.29427e+06	9.74623e+06	1.00181e+07	1.00984e+07	1.18362e+07	1.32202e+07	9.55354e+06	1.13763e+07	1.00442e+07	1.21146e+08
P61059	50S ribosomal protein L4 OS=Staphylococcus aureus (strain N315) OX=158879 GN=rplD PE=1 SV=1	33	10	8	22.5	protein metabolism;other metabolic processes	translational apparatus;other cell component	nucleic acid binding activity;other molecular function	Pf00573		rplD	P61059; Q99S22; sau:SA2046	1.31751e+08	1.23971e+08	1.18762e+08	1.17724e+08	1.14553e+08	1.1142e+08	2.36209e+08	2.18588e+08	2.20566e+08	2.51155e+08	2.38503e+08	2.43803e+08	2.5467e+08	2.4432e+08	2.54083e+08	2.88008e+09
Q7A7B4	Bifunctional protein GlmU OS=Staphylococcus aureus (strain N315) OX=158879 GN=glmU PE=1 SV=1	24	7	1	48.5	cell organization and biogenesis;other metabolic processes;other biological processes	other cell component	other molecular function	Pf00132, Pf00483		glmU	Q7A7B4; sau:SA0457				264499			820503	622867	829393	744414	744699	733552	501408	539897	568287	6.36952e+06
P0A097	Transcription termination/antitermination protein NusG OS=Staphylococcus aureus (strain MW2) OX=196620 GN=nusG PE=3 SV=1	44	8	8	20.7	RNA metabolism OR transcription;other metabolic processes;other biological processes			Pf00467, Pf02357		nusG	O08386; P0A097; sam:MW0491	7.49868e+07	6.63011e+07	7.83872e+07	5.80925e+07	7.3147e+07	8.42895e+07	5.62693e+07	6.41387e+07	7.21022e+07	7.06198e+07	7.48534e+07	7.33613e+07	6.2919e+07	7.00708e+07	7.52568e+07	1.0548e+09
P63892	D-alanine--D-alanine ligase OS=Staphylococcus aureus (strain N315) OX=158879 GN=ddl PE=1 SV=1	25	10	7	40.2	cell organization and biogenesis;other metabolic processes;other biological processes	other cell component	other molecular function	Pf01820, Pf07478		ddl	P63892; Q99SH4; sau:SA1887	2.61128e+06	5.02685e+06	2.74649e+06	3.36551e+06	3.50654e+06	4.54548e+06	1.22777e+07	1.31348e+07	1.23221e+07	1.42019e+07	1.03853e+07	1.22798e+07	6.94498e+06	1.00896e+07	7.50902e+06	1.20947e+08
A7X2P6	Arginine repressor OS=Staphylococcus aureus (strain Mu3 / ATCC 700698) OX=418127 GN=argR PE=3 SV=1	79	11	11	17.1	cell organization and biogenesis;RNA metabolism OR transcription;other metabolic processes	other cell component	nucleic acid binding activity;other molecular function	Pf01316, Pf02863	66839710	argR	A7X2P6; saw:SAHV_1508	4.80628e+06	5.48436e+06	3.95747e+06	2.6916e+06	5.13328e+06	5.28727e+06	1.04242e+07	6.32562e+06	9.28408e+06	1.26697e+07	1.31954e+07	8.97984e+06	1.03361e+07	1.00298e+07	1.09588e+07	1.19564e+08
Q2G111	30S ribosomal protein S18 OS=Staphylococcus aureus (strain NCTC 8325 / PS 47) OX=93061 GN=rpsR PE=1 SV=1	54	7	7	9.3	protein metabolism;other metabolic processes	cytosol;translational apparatus	nucleic acid binding activity;other molecular function	Pf01084	3921823; 66838675	rpsR	Q2G111; sao:SAOUHSC_00350	1.28968e+08	1.42888e+08	1.37445e+08	1.13089e+08	1.08892e+08	1.15299e+08	1.57819e+08	1.71996e+08	1.55308e+08	1.56443e+08	1.59657e+08	1.80748e+08	1.403e+08	1.67671e+08	1.60622e+08	2.19715e+09
Q5HG45	Aminoacyltransferase FemA OS=Staphylococcus aureus (strain COL) OX=93062 GN=femA PE=3 SV=2	34	15	15	49.1	cell organization and biogenesis;other metabolic processes;other biological processes	other cell component	other molecular function	Pf02388		femA	Q5HG45; sac:SACOL1410	1.00385e+06	342155	4.01774e+06	3.97339e+06	4.02388e+06	5.63458e+06	1.38076e+07	1.48269e+07	1.72162e+07	1.95751e+07	2.12993e+07	2.18376e+07	1.14712e+07	1.46472e+07	1.26944e+07	1.66371e+08
Q2FJ80	FMN-dependent NADPH-azoreductase OS=Staphylococcus aureus (strain USA300) OX=367830 GN=azo1 PE=3 SV=1	74	9	9	20.9			other molecular function	Pf03358		azo1	Q2FJ80; saa:SAUSA300_0545	3.74409e+06	4.30269e+06	4.89443e+06	7.58919e+06	1.08846e+07	1.45391e+07	1.59942e+07	1.48859e+07	1.6617e+07	1.87469e+07	2.34786e+07	2.94481e+07	2.25057e+07	2.28811e+07	2.03008e+07	2.30812e+08
Q5HM97	Fructose-bisphosphate aldolase OS=Staphylococcus epidermidis (strain ATCC 35984 / RP62A) OX=176279 GN=fba PE=3 SV=1	27	7	1	30.9	other metabolic processes		other molecular function	Pf01116	50018178	fba	Q5HM97; ser:SERP1732							70983.3				59137.4		58418.5	64509.1		253048
A6QD41	Chromosomal replication initiator protein DnaA OS=Staphylococcus aureus (strain Newman) OX=426430 GN=dnaA PE=3 SV=1	38	15	15	51.9	DNA metabolism;other metabolic processes;other biological processes	other cell component	nucleic acid binding activity;other molecular function	Pf00308, Pf08299, Pf11638		dnaA	A6QD41; sae:NWMN_0001	1.79124e+06	2.78767e+06	2.3203e+06	3.00278e+06	2.8698e+06	3.92944e+06	1.22284e+07	1.21854e+07	1.28803e+07	1.63962e+07	1.70039e+07	1.6494e+07	8.95974e+06	1.09308e+07	9.74288e+06	1.33523e+08
Q6G723	Staphylococcal secretory antigen ssaA2 OS=Staphylococcus aureus (strain MSSA476) OX=282459 GN=ssaA2 PE=3 SV=1	44	7	7	29.6		non-structural extracellular		Pf05257		ssaA2	Q6G723; sas:SAS2189	2.94436e+07	3.26983e+07	2.74781e+07	3.358e+07	3.71097e+07	3.07472e+07	2.23878e+07	2.73921e+07	2.09179e+07	1.59991e+07	1.57552e+07	1.68451e+07	2.37928e+07	2.43851e+07	2.43959e+07	3.82928e+08
Q5HME0	DEAD-box ATP-dependent RNA helicase CshA OS=Staphylococcus epidermidis (strain ATCC 35984 / RP62A) OX=176279 GN=cshA PE=3 SV=1	25	11	1	57.8	RNA metabolism OR transcription;other metabolic processes	other cell component	nucleic acid binding activity;other molecular function	Pf00270, Pf00271	50018220	cshA	Q5HME0; ser:SERP1688																0
Q5HGM7	Orotate phosphoribosyltransferase OS=Staphylococcus aureus (strain COL) OX=93062 GN=pyrE PE=3 SV=1	49	11	11	22	other metabolic processes		other molecular function	Pf00156		pyrE	Q5HGM7; sac:SACOL1217	3.08006e+07	2.70996e+07	3.28981e+07	3.37933e+07	3.25482e+07	3.02203e+07	2.92991e+07	2.16606e+07	2.8279e+07	2.78153e+07	2.29657e+07	2.54446e+07	2.19442e+07	3.03902e+07	2.96505e+07	4.24809e+08
Q6G773	50S ribosomal protein L23 OS=Staphylococcus aureus (strain MSSA476) OX=282459 GN=rplW PE=3 SV=1	64	9	9	10.6	protein metabolism;other metabolic processes	translational apparatus;other cell component	nucleic acid binding activity;other molecular function	Pf00276		rplW	Q6G773; sas:SAS2139	4.00606e+07	3.8239e+07	3.86658e+07	3.75902e+07	3.49699e+07	3.74296e+07	8.7497e+07	8.5676e+07	8.66696e+07	1.11124e+08	1.00911e+08	9.66533e+07	8.48248e+07	9.26661e+07	9.18892e+07	1.06487e+09
Q5HJH8	Type-1 restriction enzyme R protein OS=Staphylococcus aureus (strain COL) OX=93062 GN=hsdR PE=3 SV=1	21	19	19	109.2	DNA metabolism;other metabolic processes;stress response		nucleic acid binding activity;other molecular function	Pf04313, Pf12008, Pf18766		hsdR	Q5HJH8; sac:SACOL0180	3.93759e+06	3.75123e+06	6.31934e+06	7.15935e+06	6.48607e+06	7.18972e+06	9.57578e+06	7.91249e+06	9.96244e+06	9.59965e+06	9.8118e+06	9.31471e+06	9.53769e+06	9.26995e+06	1.10535e+07	1.20881e+08
Q2G2P5	Nickel-binding protein NikA OS=Staphylococcus aureus (strain NCTC 8325 / PS 47) OX=93061 GN=nikA PE=1 SV=2	44	15	15	55.4	transport	plasma membrane;other membranes;other cell component	transporter activity	Pf00496	3920357	nikA	A0A0H2UKY7; A0A0J9X272; Q2G2P5; sao:SAOUHSC_00201	4.42363e+06	3.95619e+06	4.27194e+06	5.59747e+06	5.994e+06	4.20363e+06	5.40164e+06	6.49449e+06	6.7411e+06	9.91885e+06	8.95561e+06	9.41868e+06	5.20137e+06	7.37109e+06	7.77508e+06	9.57248e+07
P64126	Coproporphyrin III ferrochelatase OS=Staphylococcus aureus (strain MW2) OX=196620 GN=cpfC PE=3 SV=1	30	8	8	35	other metabolic processes	other cell component	other molecular function	Pf00762		cpfC	P64126; Q99T43; sam:MW1773	2.92892e+07	2.75057e+07	3.09062e+07	2.73366e+07	2.52854e+07	2.96957e+07	2.018e+07	1.98652e+07	2.12278e+07	2.06145e+07	1.9773e+07	1.89278e+07	1.70878e+07	1.81266e+07	1.77602e+07	3.43582e+08
Q2FYS4	DNA topoisomerase 4 subunit A OS=Staphylococcus aureus (strain NCTC 8325 / PS 47) OX=93061 GN=parC PE=1 SV=1	21	17	17	90.9	cell organization and biogenesis;DNA metabolism;other metabolic processes;other biological processes	plasma membrane;other membranes;other cell component	nucleic acid binding activity;other molecular function	Pf00521, Pf03989	3920058	parC	P50073; P95682; P95683; Q2FYS4; sao:SAOUHSC_01352	5.10027e+06	6.61508e+06	5.3501e+06	5.76262e+06	6.71043e+06	6.56266e+06	8.72735e+06	9.20216e+06	9.62704e+06	1.06864e+07	1.12794e+07	1.21034e+07	6.87093e+06	9.21072e+06	1.00133e+07	1.23822e+08
Q6G789	50S ribosomal protein L30 OS=Staphylococcus aureus (strain MSSA476) OX=282459 GN=rpmD PE=3 SV=1	93	8	8	6.6	protein metabolism;other metabolic processes	translational apparatus	other molecular function	Pf00327		rpmD	Q6G789; sas:SAS2123	4.8295e+08	5.43955e+08	4.58684e+08	3.28396e+08	3.50132e+08	3.39162e+08	3.04139e+08	3.32705e+08	2.9677e+08	3.19658e+08	2.65822e+08	2.70522e+08	2.83505e+08	2.84276e+08	3.36352e+08	5.19703e+09
Q8NWA7	Elongation factor 4 OS=Staphylococcus aureus (strain MW2) OX=196620 GN=lepA PE=3 SV=1	24	11	11	68.2	protein metabolism;other metabolic processes;other biological processes	plasma membrane;other membranes	translation activity;nucleic acid binding activity;other molecular function	Pf00009, Pf00679, Pf03144, Pf06421		lepA	Q8NWA7; sam:MW1536	1.88173e+06	1.95502e+06	3.29224e+06	4.75759e+06	4.90679e+06	4.3069e+06	1.02723e+07	1.19954e+07	1.15353e+07	1.21048e+07	1.27728e+07	1.25469e+07	6.44098e+06	7.78787e+06	6.95181e+06	1.13509e+08
A6QHH5	D-aminoacyl-tRNA deacylase OS=Staphylococcus aureus (strain Newman) OX=426430 GN=dtd PE=3 SV=1	31	8	4	16.7	RNA metabolism OR transcription;other metabolic processes	other cell component	nucleic acid binding activity;other molecular function	Pf02580		dtd	A6QHH5; sae:NWMN_1535	3.06957e+07	2.61596e+07	2.56919e+07	2.75698e+07	2.83361e+07	2.88439e+07	1.53592e+07	2.11345e+07	1.86322e+07	1.57819e+07	1.6358e+07	1.61175e+07	2.09864e+07	1.54863e+07	1.99761e+07	3.27129e+08
Q5HHZ9	Probable transcriptional regulatory protein SACOL0727 OS=Staphylococcus aureus (strain COL) OX=93062 GN=SACOL0727 PE=3 SV=1	68	9	9	26.3	other biological processes	other cell component	nucleic acid binding activity	Pf01709			Q5HHZ9; sac:SACOL0727	5.25182e+07	5.82183e+07	6.92589e+07	5.66799e+07	5.7529e+07	5.23961e+07	5.35422e+07	5.63853e+07	5.77539e+07	6.66662e+07	5.70218e+07	5.66482e+07	6.91375e+07	5.01395e+07	5.79767e+07	8.71872e+08
Q2FHI8	DNA topoisomerase 1 OS=Staphylococcus aureus (strain USA300) OX=367830 GN=topA PE=3 SV=2	27	14	14	79.1	cell organization and biogenesis;DNA metabolism;other metabolic processes	other cell component	nucleic acid binding activity;other molecular function	Pf01131, Pf01396, Pf01751		topA	Q2FHI8; saa:SAUSA300_1143	1.71802e+06	1.42966e+06	1.44336e+06	2.09678e+06	1.97295e+06	1.52799e+06	5.17235e+06	6.02838e+06	5.69149e+06	7.60465e+06	7.59975e+06	7.63037e+06	6.76705e+06	6.92914e+06	6.52847e+06	7.01404e+07
A7X5G6	30S ribosomal protein S10 OS=Staphylococcus aureus (strain Mu3 / ATCC 700698) OX=418127 GN=rpsJ PE=3 SV=1	75	10	10	11.6	protein metabolism;other metabolic processes	translational apparatus;other cell component	nucleic acid binding activity;other molecular function	Pf00338		rpsJ	A7X5G6; saw:SAHV_2235	1.04499e+08	1.05888e+08	9.5571e+07	1.55838e+08	1.19624e+08	1.32482e+08	2.24001e+08	1.9839e+08	1.75698e+08	2.59669e+08	2.69227e+08	2.34877e+08	2.4149e+08	2.68517e+08	2.32132e+08	2.8179e+09
Q6GBC4	Response regulator SaeR OS=Staphylococcus aureus (strain MSSA476) OX=282459 GN=saeR PE=3 SV=1	36	7	7	26.8	signal transduction;other biological processes	other cell component	nucleic acid binding activity	Pf00072, Pf00486		saeR	Q6GBC4; sas:SAS0671	382011	158436	681775	807005	390392	770332	9.39942e+06	8.21466e+06	5.76433e+06	1.15348e+07	1.24321e+07	1.09485e+07	3.82863e+06	5.42384e+06	3.95684e+06	7.46931e+07
Q2FGA1	UPF0337 protein SAUSA300_1582 OS=Staphylococcus aureus (strain USA300) OX=367830 GN=SAUSA300_1582 PE=3 SV=1	75	11	9	6.7				Pf05532			Q2FGA1; saa:SAUSA300_1582	8.10809e+07	8.58673e+07	7.5471e+07	6.21882e+07	6.17605e+07	6.00867e+07	6.30735e+07	6.2326e+07	6.80357e+07	5.26926e+07	4.77142e+07	5.07924e+07	4.29643e+07	4.61624e+07	5.26768e+07	9.12893e+08
Q7A5G8	Pyrroline-5-carboxylate reductase OS=Staphylococcus aureus (strain N315) OX=158879 GN=proC PE=1 SV=1	48	9	9	29.8	other metabolic processes	other cell component	other molecular function	Pf03807, Pf14748		proC	Q7A5G8; sau:SA1334	4.49666e+06	4.49842e+06	4.45037e+06	5.40641e+06	6.98832e+06	5.63285e+06	1.37756e+07	1.48266e+07	1.56953e+07	1.46655e+07	1.35957e+07	1.25826e+07	1.27957e+07	1.4148e+07	1.18013e+07	1.55359e+08
Q9AGT0	Putative TrmH family tRNA/rRNA methyltransferase OS=Staphylococcus aureus (strain Newman) OX=426430 GN=NWMN_0494 PE=3 SV=1	71	13	13	27.2	RNA metabolism OR transcription;other metabolic processes	other cell component	nucleic acid binding activity;other molecular function	Pf00588, Pf08032			A6QEI4; Q9AGT0; sae:NWMN_0494	1.84842e+07	2.09937e+07	1.75073e+07	1.44689e+07	1.49096e+07	1.45055e+07	2.81523e+07	2.19171e+07	2.23602e+07	3.59774e+07	2.57936e+07	2.89777e+07	2.73296e+07	3.32761e+07	3.22123e+07	3.56865e+08
Q99W83	Pyridoxal 5'-phosphate synthase subunit PdxT OS=Staphylococcus aureus (strain Mu50 / ATCC 700699) OX=158878 GN=pdxT PE=3 SV=1	51	10	10	20.6	other metabolic processes		other molecular function	Pf01174		pdxT	Q99W83; sav:SAV0520	4.73683e+07	4.30857e+07	4.7789e+07	4.4833e+07	5.76146e+07	4.62254e+07	3.30082e+07	3.39168e+07	3.14938e+07	2.65497e+07	3.08909e+07	3.16246e+07	3.12978e+07	3.24964e+07	2.92321e+07	5.67426e+08
Q6GJG1	Hypoxanthine-guanine phosphoribosyltransferase OS=Staphylococcus aureus (strain MRSA252) OX=282458 GN=hpt PE=3 SV=1	59	9	9	20.1	other metabolic processes	other cell component	other molecular function	Pf00156		hpt	Q6GJG1; sar:SAR0511	2.97722e+07	2.22993e+07	2.87073e+07	2.68948e+07	3.41246e+07	2.90971e+07	1.92415e+07	2.65861e+07	2.66809e+07	2.62322e+07	2.96953e+07	3.04939e+07	3.4725e+07	3.20522e+07	3.33704e+07	4.29973e+08
Q6GEP3	Zinc-type alcohol dehydrogenase-like protein SAR2277 OS=Staphylococcus aureus (strain MRSA252) OX=282458 GN=SAR2277 PE=3 SV=1	26	9	9	37.5			other molecular function	Pf00107, Pf08240			Q6GEP3; sar:SAR2277	9.07768e+06	8.35816e+06	1.01175e+07	9.5193e+06	8.7091e+06	1.073e+07	7.59707e+06	6.72726e+06	7.46828e+06	6.38299e+06	7.29758e+06	7.60476e+06	8.38447e+06	8.81409e+06	9.42889e+06	1.26217e+08
Q6G9E3	UDP-N-acetylglucosamine--N-acetylmuramyl-(pentapeptide) pyrophosphoryl-undecaprenol N-acetylglucosamine transferase OS=Staphylococcus aureus (strain MSSA476) OX=282459 GN=murG PE=3 SV=1	36	12	11	39.7	cell cycle OR cell proliferation;cell organization and biogenesis;other metabolic processes;other biological processes	plasma membrane;other membranes	other molecular function	Pf03033, Pf04101		murG	Q6G9E3; sas:SAS1360	1.34647e+06	1.54624e+06	1.44608e+06	2.9779e+06	3.09219e+06	2.7038e+06	1.08286e+07	1.12195e+07	1.26239e+07	1.44733e+07	1.24188e+07	1.24504e+07	6.27907e+06	8.62831e+06	6.96273e+06	1.08997e+08
Q5HFK3	Probable endonuclease 4 OS=Staphylococcus aureus (strain COL) OX=93062 GN=nfo PE=3 SV=1	38	11	11	33.1	DNA metabolism;other metabolic processes;stress response		nucleic acid binding activity;other molecular function	Pf01261		nfo	Q5HFK3; sac:SACOL1614	4.23559e+07	4.40424e+07	4.22878e+07	3.95947e+07	3.86182e+07	3.82418e+07	2.17413e+07	1.96205e+07	2.00087e+07	2.07653e+07	2.04537e+07	1.96217e+07	2.27117e+07	2.24292e+07	2.59126e+07	4.38406e+08
Q7A0Y4	Regulatory protein MsrR OS=Staphylococcus aureus (strain MW2) OX=196620 GN=msrR PE=3 SV=1	45	13	13	36.9		plasma membrane;other membranes		Pf03816		msrR	Q7A0Y4; sam:MW1249	8.26428e+06	1.65735e+07	5.37178e+06	7.3699e+06	5.41168e+06	6.99058e+06	9.2217e+06	1.21218e+07	1.0455e+07	8.85452e+06	1.07129e+07	1.0163e+07	7.97505e+06	8.65025e+06	7.72623e+06	1.35862e+08
Q2FH26	Dihydrolipoyllysine-residue succinyltransferase component of 2-oxoglutarate dehydrogenase complex OS=Staphylococcus aureus (strain USA300) OX=367830 GN=odhB PE=3 SV=1	27	11	5	46.6	other metabolic processes	other cell component	other molecular function	Pf00198, Pf00364, Pf02817		odhB	Q2FH26; saa:SAUSA300_1305	4.52911e+06	4.74389e+06	3.6221e+06	7.98626e+06	5.69196e+06	4.89629e+06	1.83419e+07	1.66924e+07	1.43151e+07	1.79203e+07	1.77499e+07	1.85303e+07	1.62302e+07	1.33324e+07	1.49723e+07	1.79554e+08
Q5HIT8	5-methyltetrahydropteroyltriglutamate--homocysteine methyltransferase OS=Staphylococcus aureus (strain COL) OX=93062 GN=metE PE=3 SV=1	19	14	14	85	other metabolic processes		other molecular function	Pf01717, Pf08267		metE	Q5HIT8; sac:SACOL0428	3.62918e+06	3.65702e+06	3.48239e+06	5.06972e+06	9.21728e+06	9.58316e+06	7.50125e+06	8.12229e+06	8.14456e+06	5.93568e+06	5.54492e+06	6.76187e+06	9.11706e+06	1.087e+07	9.50674e+06	1.06143e+08
A5ISD5	Methylenetetrahydrofolate--tRNA-(uracil-5-)-methyltransferase TrmFO OS=Staphylococcus aureus (strain JH9) OX=359786 GN=trmFO PE=3 SV=1	26	11	11	48.3	RNA metabolism OR transcription;other metabolic processes	other cell component	other molecular function	Pf01134		trmFO	A5ISD5; saj:SaurJH9_1311	1.16093e+07	1.07706e+07	1.64795e+07	1.29231e+07	1.5352e+07	1.12691e+07	1.64493e+07	2.03994e+07	2.02709e+07	2.04479e+07	2.43863e+07	2.42451e+07	2.08401e+07	2.27655e+07	2.12377e+07	2.69446e+08
Q99SA3	PTS system mannitol-specific EIICB component OS=Staphylococcus aureus (strain Mu50 / ATCC 700699) OX=158878 GN=mtlA PE=3 SV=1	27	11	11	55	other metabolic processes;transport	plasma membrane;other membranes	transporter activity;kinase activity	Pf02302, Pf02378		mtlA	Q99SA3; sav:SAV2156	5.97817e+06	3.5328e+06	6.07935e+06	6.81796e+06	5.76896e+06	7.11605e+06	9.35135e+06	1.00049e+07	1.06709e+07	1.25171e+07	1.17065e+07	1.21689e+07	1.05587e+07	1.13115e+07	1.2155e+07	1.35738e+08
Q2FJD8	Transcription-repair-coupling factor OS=Staphylococcus aureus (strain USA300) OX=367830 GN=mfd PE=3 SV=1	18	15	15	134.1	cell organization and biogenesis;DNA metabolism;stress response;other biological processes	other cell component	nucleic acid binding activity;other molecular function	Pf00270, Pf00271, Pf02559, Pf03461, Pf17757		mfd	Q2FJD8; saa:SAUSA300_0481	2.14282e+06	2.47828e+06	2.36211e+06	2.08283e+06	1.96926e+06	1.93312e+06	5.40262e+06	4.88283e+06	5.43939e+06	6.18049e+06	7.31424e+06	8.26571e+06	2.86034e+06	4.03746e+06	4.4198e+06	6.17713e+07
Q2G1B9	Ribulose-5-phosphate reductase 1 OS=Staphylococcus aureus (strain NCTC 8325 / PS 47) OX=93061 GN=tarJ PE=1 SV=1	51	10	9	38.4	cell organization and biogenesis;other metabolic processes		other molecular function	Pf00107, Pf08240	3920301	tarJ	Q2G1B9; sao:SAOUHSC_00226	4.94928e+06	4.09788e+06	4.6483e+06	9.70447e+06	4.16495e+06	6.73998e+06	8.9807e+06	1.27924e+07	8.58507e+06	1.38166e+07	1.44585e+07	1.50372e+07	6.20162e+06	6.90287e+06	5.81736e+06	1.26897e+08
Q6G9V5	Uridylate kinase OS=Staphylococcus aureus (strain MSSA476) OX=282459 GN=pyrH PE=3 SV=1	54	12	11	26.1	other metabolic processes	other cell component	kinase activity;other molecular function	Pf00696	66839451	pyrH	Q6G9V5; sas:SAS1192	2.44731e+07	2.11565e+07	1.8477e+07	2.4069e+07	2.52152e+07	2.116e+07	5.4977e+07	5.64927e+07	5.57307e+07	5.55406e+07	4.94854e+07	5.09768e+07	3.92932e+07	3.86458e+07	4.11614e+07	5.76854e+08
Q2FXC8	Serine protease SplF OS=Staphylococcus aureus (strain NCTC 8325 / PS 47) OX=93061 GN=splF PE=1 SV=1	63	11	3	25.6	protein metabolism	non-structural extracellular	other molecular function	Pf13365	3921019	splF	Q2FXC8; Q9KH46; sao:SAOUHSC_01935	3.43926e+07	3.48063e+07	4.22699e+07	2.19914e+07	2.45168e+07	2.93975e+07	1.05624e+07	1.08702e+07	1.19469e+07	1.43116e+07	1.51415e+07	1.29793e+07	1.39129e+07	1.64417e+07	1.55716e+07	3.09113e+08
Q2G124	Probable acetyl-CoA acyltransferase OS=Staphylococcus aureus (strain NCTC 8325 / PS 47) OX=93061 GN=SAOUHSC_00336 PE=3 SV=1	42	10	10	41.7	other metabolic processes	other cell component	other molecular function	Pf00108, Pf02803	3919601		Q2G124; sao:SAOUHSC_00336	4.48037e+06	4.79782e+06	4.85484e+06	5.1508e+06	5.40793e+06	5.28065e+06	1.21183e+07	1.72801e+07	1.19635e+07	1.15398e+07	1.25814e+07	1.2053e+07	1.10536e+07	1.18221e+07	1.19749e+07	1.42359e+08
A5IVC7	Isopentenyl-diphosphate delta-isomerase OS=Staphylococcus aureus (strain JH9) OX=359786 GN=fni PE=3 SV=1	24	12	12	38.8	other metabolic processes	other cell component	other molecular function	Pf01070		fni	A5IVC7; saj:SaurJH9_2370	4.7064e+06	3.81513e+06	4.42777e+06	4.75476e+06	4.49065e+06	4.07913e+06	1.00524e+07	1.05929e+07	9.17059e+06	1.14065e+07	1.19481e+07	1.20427e+07	1.09574e+07	1.08918e+07	1.10099e+07	1.24346e+08
Q2FXA5	Coproporphyrinogen III oxidase OS=Staphylococcus aureus (strain NCTC 8325 / PS 47) OX=93061 GN=cgoX PE=1 SV=1	34	11	11	52	other metabolic processes	other cell component	other molecular function	Pf01593	3920905	cgoX	Q2FXA5; sao:SAOUHSC_01960	4.96371e+07	3.25338e+07	5.08401e+07	5.49942e+07	4.07499e+07	2.53681e+07	5.65961e+07	2.81838e+07	4.58516e+07	5.6251e+07	4.33331e+07	2.89198e+07	1.89753e+07	3.42135e+07	3.37929e+07	6.0024e+08
P63479	Alanine racemase 1 OS=Staphylococcus aureus (strain Mu50 / ATCC 700699) OX=158878 GN=alr1 PE=1 SV=1	31	12	12	42.8	other metabolic processes		other molecular function	Pf00842, Pf01168		alr1	P63479; Q99SI5; sav:SAV2070	9.68368e+06	9.51227e+06	8.22548e+06	1.52003e+07	1.46141e+07	1.44088e+07	1.10869e+07	1.13812e+07	1.46346e+07	1.45717e+07	1.59274e+07	1.36355e+07	1.34956e+07	1.30924e+07	1.37786e+07	1.93248e+08
Q2G1G5	PTS system MurNAc-GlcNAc-specific EIIBC component OS=Staphylococcus aureus (strain NCTC 8325 / PS 47) OX=93061 GN=SAOUHSC_00158 PE=3 SV=1	16	7	7	50.6	other metabolic processes;transport	plasma membrane;other membranes	transporter activity;kinase activity	Pf00367, Pf02378	3919866		Q2G1G5; sao:SAOUHSC_00158	3.50592e+06	5.8877e+06	6.07843e+06	3.83232e+06	5.94078e+06	6.97766e+06	1.07463e+07	1.08627e+07	9.79263e+06	1.19704e+07	1.27341e+07	1.31109e+07	8.32418e+06	9.27756e+06	8.34693e+06	1.27389e+08
Q6GEH9	DNA topoisomerase 3 OS=Staphylococcus aureus (strain MRSA252) OX=282458 GN=topB PE=3 SV=1	23	13	13	81.5	cell organization and biogenesis;DNA metabolism;other metabolic processes		nucleic acid binding activity;other molecular function	Pf01131, Pf01751		topB	Q6GEH9; sar:SAR2339	494853	380858	560581		338893	666897	7.54249e+06	6.09798e+06	6.42891e+06	7.29461e+06	9.27645e+06	5.95019e+06	3.179e+06	5.98466e+06	1.42301e+07	6.84265e+07
Q5HPR7	Polyribonucleotide nucleotidyltransferase OS=Staphylococcus epidermidis (strain ATCC 35984 / RP62A) OX=176279 GN=pnp PE=3 SV=1	18	14	1	77.4	RNA metabolism OR transcription;other metabolic processes	other cell component	nucleic acid binding activity;other molecular function	Pf00013, Pf00575, Pf01138, Pf03725, Pf03726	50018914	pnp	Q5HPR7; ser:SERP0841	371346	491963		382365	251058	442515	872785	597819	809988	808027	1.22616e+06	825274	609406	968159	766245	9.42311e+06
Q6GHQ6	Ribosomal RNA small subunit methyltransferase H OS=Staphylococcus aureus (strain MRSA252) OX=282458 GN=rsmH PE=3 SV=1	27	11	11	35.7	RNA metabolism OR transcription;other metabolic processes	other cell component	other molecular function	Pf01795		rsmH	Q6GHQ6; sar:SAR1155	3.47484e+06	3.22924e+06	2.98686e+06	4.04668e+06	4.09099e+06	3.9245e+06	6.12721e+06	6.72853e+06	7.05067e+06	8.84708e+06	9.05213e+06	9.18994e+06	4.54896e+06	6.81263e+06	4.75183e+06	8.48621e+07
Q5HDJ0	Probable malate:quinone oxidoreductase 1 OS=Staphylococcus aureus (strain COL) OX=93062 GN=mqo1 PE=3 SV=1	34	14	14	54.8	other metabolic processes		other molecular function	Pf06039		mqo1	Q5HDJ0; sac:SACOL2362	2.23569e+06	1.28874e+06	2.0245e+06	3.09624e+06	1.71519e+06	2.92912e+06	1.09887e+07	1.20231e+07	1.21443e+07	1.41779e+07	1.34536e+07	1.17869e+07	8.81314e+06	1.03654e+07	8.69655e+06	1.15739e+08
P0A079	Methionine aminopeptidase OS=Staphylococcus aureus (strain MW2) OX=196620 GN=map PE=3 SV=1	38	8	8	27.5	protein metabolism;other metabolic processes		other molecular function	Pf00557		map	P0A079; Q9KWL1; sam:MW1828	5.15039e+07	4.61697e+07	5.35169e+07	4.486e+07	3.9763e+07	4.21917e+07	3.17319e+07	3.45272e+07	3.44011e+07	3.0235e+07	3.85008e+07	3.47646e+07	3.41337e+07	3.38636e+07	3.65369e+07	5.867e+08
P60380	Global transcriptional regulator Spx OS=Staphylococcus aureus (strain MW2) OX=196620 GN=spx PE=3 SV=1	62	9	9	15.4	other biological processes	other cell component		Pf03960	66839191	spx	P60380; Q99V93; sam:MW0879	1.11888e+07	1.04075e+07	1.10975e+07	1.12596e+07	1.20154e+07	1.07892e+07	1.95021e+07	1.52407e+07	1.17936e+07	2.3342e+07	1.87824e+07	1.61164e+07	1.03338e+07	1.12533e+07	1.16989e+07	2.04821e+08
Q6GAQ7	Peptide chain release factor 3 OS=Staphylococcus aureus (strain MSSA476) OX=282459 GN=prfC PE=3 SV=1	29	12	12	59.5	cell organization and biogenesis;protein metabolism;other metabolic processes;other biological processes	other cell component	nucleic acid binding activity;other molecular function	Pf00009, Pf03144, Pf16658		prfC	Q6GAQ7; sas:SAS0889	2.54012e+06	2.54927e+06	1.09931e+06	2.09635e+06	2.70573e+06	1.08387e+06	8.14527e+06	6.14362e+06	6.75265e+06	1.0748e+07	1.00161e+07	1.157e+07	5.35494e+06	9.67682e+06	4.29238e+06	8.47745e+07
A6TZ22	30S ribosomal protein S12 OS=Staphylococcus aureus (strain JH1) OX=359787 GN=rpsL PE=3 SV=1	42	11	11	15.3	protein metabolism;other metabolic processes	translational apparatus	nucleic acid binding activity;other molecular function	Pf00164		rpsL	A6TZ22; sah:SaurJH1_0582	1.18847e+08	1.47067e+08	9.502e+07	1.39099e+08	1.62028e+08	1.14577e+08	1.82849e+08	2.25856e+08	1.6689e+08	2.87604e+08	1.77554e+08	1.89762e+08	1.907e+08	1.82918e+08	1.98837e+08	2.57961e+09
Q5HIH8	Putative septation protein SpoVG OS=Staphylococcus aureus (strain COL) OX=93062 GN=spoVG PE=3 SV=1	72	9	9	11.3	cell cycle OR cell proliferation;cell organization and biogenesis;other biological processes			Pf04026		spoVG	Q5HIH8; sac:SACOL0541	2.31235e+07	2.39552e+07	2.16772e+07	1.68406e+07	1.92466e+07	1.72272e+07	3.70105e+07	3.68098e+07	3.45997e+07	3.08126e+07	2.82642e+07	2.89915e+07	3.29111e+07	3.14787e+07	3.21636e+07	4.15112e+08
Q99RL2	Immunoglobulin-binding protein Sbi OS=Staphylococcus aureus (strain N315) OX=158879 GN=sbi PE=1 SV=1	30	14	14	50		non-structural extracellular;plasma membrane;other membranes	other molecular function	Pf02216, Pf11621		sbi	Q7DI31; Q99RL2; sau:SA2206	2.38206e+07	2.35891e+07	2.53214e+07	1.94523e+07	2.02001e+07	2.09954e+07	7.94021e+06	6.51829e+06	7.32015e+06	3.84936e+06	4.13957e+06	4.08047e+06	1.09048e+07	8.22942e+06	1.13217e+07	1.97683e+08
Q99TT5	RNA polymerase sigma factor SigA OS=Staphylococcus aureus (strain N315) OX=158879 GN=sigA PE=1 SV=1	30	16	16	42.1	RNA metabolism OR transcription;other metabolic processes	other cell component	nucleic acid binding activity;other molecular function	Pf00140, Pf03979, Pf04539, Pf04542, Pf04545		sigA	Q99TT5; sau:SA1390	2.23144e+07	2.3978e+07	2.04194e+07	4.03141e+07	4.03196e+07	4.00056e+07	3.10688e+07	3.13355e+07	2.96151e+07	3.44744e+07	3.26242e+07	3.36474e+07	3.73189e+07	3.55318e+07	3.5735e+07	4.88702e+08
Q5HI96	Putative pyridoxine kinase OS=Staphylococcus aureus (strain COL) OX=93062 GN=pdxK PE=3 SV=1	30	11	11	29.8	other metabolic processes		kinase activity;other molecular function	Pf08543		pdxK	Q5HI96; sac:SACOL0626	5.08505e+06	4.30753e+06	4.92241e+06	3.93928e+06	5.20311e+06	5.12156e+06	1.52285e+07	1.82382e+07	1.64354e+07	2.49405e+07	2.12789e+07	2.17328e+07	1.02134e+07	1.31361e+07	1.2194e+07	1.81977e+08
Q5HPZ9	Isoleucine--tRNA ligase OS=Staphylococcus epidermidis (strain ATCC 35984 / RP62A) OX=176279 GN=ileS PE=3 SV=1	12	12	1	105.1	protein metabolism;RNA metabolism OR transcription;other metabolic processes	other cell component	nucleic acid binding activity;other molecular function	Pf00133, Pf06827, Pf08264		ileS	Q5HPZ9; ser:SERP0758			164397		234960	140101	112220	241275	279486	199571	146809	148966	230349	148989	239873	2.287e+06
A6U3L9	S-ribosylhomocysteine lyase OS=Staphylococcus aureus (strain JH1) OX=359787 GN=luxS PE=3 SV=1	30	6	6	17.5	cell-cell signaling		other molecular function	Pf02664		luxS	A6U3L9; sah:SaurJH1_2208	4.24548e+07	3.9742e+07	4.20851e+07	3.95229e+07	3.78378e+07	4.12442e+07	5.14818e+07	4.85602e+07	4.87329e+07	6.01287e+07	6.48077e+07	6.11787e+07	5.30658e+07	5.79442e+07	5.72257e+07	7.46013e+08
Q5HFZ6	Thymidylate synthase OS=Staphylococcus aureus (strain COL) OX=93062 GN=thyA PE=3 SV=1	36	11	11	36.8	other metabolic processes	other cell component	other molecular function	Pf00303		thyA	Q5HFZ6; sac:SACOL1462	7.18892e+06	7.89786e+06	6.08394e+06	8.36876e+06	8.00477e+06	8.27961e+06	1.05429e+07	1.06603e+07	1.06632e+07	1.26824e+07	1.20692e+07	1.29265e+07	8.7342e+06	9.10585e+06	1.02165e+07	1.43425e+08
A8Z3J8	Pantothenate synthetase OS=Staphylococcus aureus (strain USA300 / TCH1516) OX=451516 GN=panC PE=3 SV=1	34	8	8	31.4	other metabolic processes	other cell component	other molecular function	Pf02569		panC	A8Z3J8; sax:USA300HOU_2592	2.8736e+06	2.86999e+06	3.45059e+06	4.89176e+06	4.53654e+06	6.89541e+06	8.13726e+06	9.25004e+06	9.78335e+06	9.2956e+06	1.16068e+07	1.00805e+07	7.80746e+06	9.47137e+06	8.20093e+06	1.09151e+08
Q2FG49	Dephospho-CoA kinase OS=Staphylococcus aureus (strain USA300) OX=367830 GN=coaE PE=3 SV=1	59	10	8	23.6	other metabolic processes	other cell component	kinase activity;other molecular function	Pf01121		coaE	Q2FG49; saa:SAUSA300_1634	1.04627e+07	1.08161e+07	1.00367e+07	1.28302e+07	1.03195e+07	1.00624e+07	2.14627e+07	1.90957e+07	1.89206e+07	2.61957e+07	2.40806e+07	2.48661e+07	1.74629e+07	1.9142e+07	1.88765e+07	2.5463e+08
Q5HG58	Peptide methionine sulfoxide reductase MsrA OS=Staphylococcus aureus (strain COL) OX=93062 GN=msrA PE=3 SV=1	39	9	9	19.6			other molecular function	Pf01625		msrA	Q5HG58; sac:SACOL1397	1.55726e+07	1.35073e+07	1.56051e+07	1.47578e+07	1.36936e+07	1.58725e+07	1.35512e+07	1.35375e+07	1.41247e+07	1.07583e+07	1.29948e+07	1.19073e+07	1.04971e+07	1.22816e+07	1.21e+07	2.00762e+08
Q5HJC5	Ribitol-5-phosphate cytidylyltransferase 2 OS=Staphylococcus aureus (strain COL) OX=93062 GN=tarI2 PE=3 SV=1	57	11	1	26.6	cell organization and biogenesis;other metabolic processes		other molecular function	Pf01128		tarI2	Q5HJC5; sac:SACOL0236	1.39473e+06	875416	2.01627e+06	1.09968e+06	2.17221e+06	1.76364e+06	1.30268e+06	2.03875e+06	2.09268e+06	1.51466e+06	1.89e+06	2.21439e+06	2.06742e+06	2.09342e+06	1.85756e+06	2.63935e+07
Q2FXC5	Serine protease SplD OS=Staphylococcus aureus (strain NCTC 8325 / PS 47) OX=93061 GN=splD PE=1 SV=1	66	11	3	25.7	protein metabolism	non-structural extracellular	other molecular function	Pf13365	3921022	splD	Q2FXC5; Q9KH48; sao:SAOUHSC_01938	3.25177e+06	2.87835e+06	1.97271e+06	2.79788e+06	2.42891e+06	3.15857e+06	684900	962125	632044	319831	775267	995326	876790	765214	1.73418e+06	2.42339e+07
Q2YUZ1	PTS system glucose-specific EIICBA component OS=Staphylococcus aureus (strain bovine RF122 / ET3-1) OX=273036 GN=ptsG PE=3 SV=1	22	11	1	73.9	other metabolic processes;transport	plasma membrane;other membranes	transporter activity;kinase activity	Pf00358, Pf00367, Pf02378		ptsG	Q2YUZ1; sab:SAB0129c	2.81381e+06	3.52622e+06	3.14314e+06	3.64363e+06	5.2366e+06	3.43924e+06	1.09861e+07	1.2724e+07	1.0598e+07	1.26554e+07	1.11065e+07	1.12839e+07	9.06752e+06	1.14337e+07	7.83523e+06	1.19493e+08
Q2FWX9	4,4'-diaponeurosporen-aldehyde dehydrogenase OS=Staphylococcus aureus (strain NCTC 8325 / PS 47) OX=93061 GN=aldH1 PE=1 SV=1	32	10	10	51.7	other metabolic processes	other cell component	other molecular function	Pf00171	3921839	aldH1	Q2FWX9; sao:SAOUHSC_02142	9.52202e+06	2.36106e+07	1.01329e+07	1.00968e+07	9.91157e+06	1.07849e+07	1.79346e+07	1.82151e+07	1.8601e+07	1.56021e+07	1.86999e+07	2.1215e+07	2.22932e+07	2.1851e+07	2.26809e+07	2.51152e+08
P65944	Bifunctional protein PyrR OS=Staphylococcus aureus (strain N315) OX=158879 GN=pyrR PE=1 SV=1	68	12	12	19.8	RNA metabolism OR transcription;other metabolic processes		nucleic acid binding activity;other molecular function	Pf00156		pyrR	P59012; P65944; Q99US0; sau:SA1041	3.86219e+07	3.79797e+07	4.13744e+07	4.15268e+07	5.26121e+07	4.42023e+07	3.59655e+07	3.66332e+07	3.69266e+07	2.86186e+07	3.01158e+07	3.22517e+07	3.10101e+07	3.32856e+07	3.11878e+07	5.52312e+08
Q2FYG1	Glycerol-3-phosphate dehydrogenase [NAD(P)+] OS=Staphylococcus aureus (strain NCTC 8325 / PS 47) OX=93061 GN=gpsA PE=3 SV=1	40	12	12	36	other metabolic processes	cytosol;other cell component	other molecular function	Pf01210, Pf07479, Pf20618	3920246	gpsA	Q2FYG1; sao:SAOUHSC_01491	2.64628e+06	1.29387e+06	2.25325e+06	2.83744e+06	2.80324e+06	4.01385e+06	6.39877e+06	8.63617e+06	1.03838e+07	8.99608e+06	9622484	1.05352e+07	5.19456e+06	8.61107e+06	8.03196e+06	9.2258e+07
A6QED3	Nucleoid-associated protein NWMN_0443 OS=Staphylococcus aureus (strain Newman) OX=426430 GN=NWMN_0443 PE=3 SV=1	79	6	6	11.6		other cell component	nucleic acid binding activity	Pf02575	66838757		A6QED3; sae:NWMN_0443	3.99464e+07	1.98475e+08	1.74444e+08	1.94656e+08	4.52282e+07	3.60398e+07	1.99618e+08	3.86747e+07	2.93607e+07	3.68372e+07	2.58171e+07	2.52698e+07	2.74416e+07	1.21989e+08	2.88771e+07	1.22267e+09
Q6GIQ3	UDP-N-acetylenolpyruvoylglucosamine reductase OS=Staphylococcus aureus (strain MRSA252) OX=282458 GN=murB PE=3 SV=1	44	11	11	33.7	cell cycle OR cell proliferation;cell organization and biogenesis;other metabolic processes;other biological processes	other cell component	other molecular function	Pf01565, Pf02873		murB	Q6GIQ3; sar:SAR0792	7.33621e+06	7.51494e+06	7.89426e+06	7.02544e+06	8.25115e+06	7.79135e+06	1.60395e+07	3.18928e+07	1.60808e+07	2.27387e+07	3.25372e+07	2.20226e+07	9.58981e+06	1.47643e+07	1.52386e+07	2.26718e+08
Q7A8E1	Transcriptional regulatory protein WalR OS=Staphylococcus aureus (strain N315) OX=158879 GN=walR PE=1 SV=2	28	9	9	27.2	signal transduction;other biological processes	other cell component	nucleic acid binding activity	Pf00072, Pf00486	66838357	walR	Q7A8E1; sau:SA0017	3.71675e+06	3.75114e+06	3.6613e+06	5.74314e+06	5.14007e+06	5.55244e+06	1.60135e+07	1.58171e+07	1.56668e+07	1.94628e+07	1.88929e+07	1.82914e+07	1.13365e+07	1.41608e+07	1.36578e+07	1.70865e+08
Q820V5	Enoyl-[acyl-carrier-protein] reductase [NADH] FabI OS=Enterococcus faecalis (strain ATCC 700802 / V583) OX=226185 GN=fabI PE=3 SV=1	32	9	9	26.8	other metabolic processes		other molecular function	Pf13561		fabI	efa:EF0282; Q820V5	6.44081e+06	5.6435e+06	5.89219e+06	3.81979e+07	2.99348e+07	3.47033e+07	5.00841e+06	5.66802e+06	5.20381e+06	5.35852e+06	6.421e+06	5.68038e+06	1.30707e+07	1.05815e+07	1.13473e+07	1.89152e+08
Q5HNB8	S-adenosylmethionine synthase OS=Staphylococcus epidermidis (strain ATCC 35984 / RP62A) OX=176279 GN=metK PE=3 SV=1	20	9	1	44	other metabolic processes	other cell component	other molecular function	Pf00438, Pf02772, Pf02773	50018435	metK	Q5HNB8; ser:SERP1352	6.2941e+06	5.92249e+06	5.82829e+06	8.4685e+06	7.74311e+06	6.93793e+06	2.48558e+06	1.95187e+06	2.02881e+06	1.0219e+06	1.19483e+06	1.18276e+06	5.41603e+06	3.69267e+06	4.27983e+06	6.44487e+07
Q5HM03	30S ribosomal protein S19 OS=Staphylococcus epidermidis (strain ATCC 35984 / RP62A) OX=176279 GN=rpsS PE=3 SV=1	57	7	2	10.6	protein metabolism;other metabolic processes	translational apparatus;other cell component	nucleic acid binding activity;other molecular function	Pf00203	58063011; 69907504	rpsS	Q5HM03; ser:SERP1827	3.00358e+07	2.93247e+07	3.32192e+07	5.0815e+07	4.2572e+07	4.5025e+07	6.10316e+07	4.85431e+07	6.0855e+07	8.08763e+07	8.66672e+07	7.32749e+07	6.87438e+07	8.08189e+07	6.39045e+07	8.55707e+08
Q2FVE7	Metal-staphylopine-binding protein CntA OS=Staphylococcus aureus (strain NCTC 8325 / PS 47) OX=93061 GN=cntA PE=1 SV=1	20	12	12	60	transport	plasma membrane;other membranes;other cell component	transporter activity;other molecular function	Pf00496	3921422	cntA	Q2FVE7; Q9ZGP2; sao:SAOUHSC_02767	5.6313e+06	4.9929e+06	5.61513e+06	5.5376e+06	6.02005e+06	5.42231e+06	1.09634e+07	1.08001e+07	1.0304e+07	1.16251e+07	1.06718e+07	1.20104e+07	1.13021e+07	1.19507e+07	1.14634e+07	1.3431e+08
A7X5D4	50S ribosomal protein L15 OS=Staphylococcus aureus (strain Mu3 / ATCC 700698) OX=418127 GN=rplO PE=3 SV=1	40	8	8	15.6	protein metabolism;other metabolic processes	translational apparatus	nucleic acid binding activity;other molecular function	Pf00828	66840443	rplO	A7X5D4; saw:SAHV_2215	5.06389e+07	5.45173e+07	4.86185e+07	4.3346e+07	4.48099e+07	4.37339e+07	9.47173e+07	9.22322e+07	8.93068e+07	1.22156e+08	1.16161e+08	1.05936e+08	9.43842e+07	1.0656e+08	1.01392e+08	1.20851e+09
Q5HQ29	Thioredoxin OS=Staphylococcus epidermidis (strain ATCC 35984 / RP62A) OX=176279 GN=trxA PE=3 SV=1	40	8	1	11.4			other molecular function	Pf00085	50019024	trxA	Q5HQ29; ser:SERP0728			1.18984e+06				464482	454017	525685		836844	664727		528049		4.66364e+06
P65805	Peptidase T OS=Staphylococcus aureus (strain Mu50 / ATCC 700699) OX=158878 GN=pepT PE=3 SV=1	22	10	10	45.8	protein metabolism;other metabolic processes	other cell component	other molecular function	Pf01546, Pf07687		pepT	P65805; Q99VN1; sav:SAV0743	2.12037e+07	2.0459e+07	1.52995e+07	3.00771e+07	2.0123e+07	1.71138e+07	2.36977e+07	2.28429e+07	2.3806e+07	1.16174e+07	1.95335e+07	1.70151e+07	2.5438e+07	1.831e+07	1.84957e+07	3.05032e+08
Q2FJ77	Serine-aspartate repeat-containing protein E OS=Staphylococcus aureus (strain USA300) OX=367830 GN=sdrE PE=3 SV=1	19	11	8	125.2	cell adhesion	non-structural extracellular		Pf00746, Pf04650, Pf10425, Pf17210, Pf17961		sdrE	Q2FJ77; saa:SAUSA300_0548	5.69296e+06	4.11641e+06	5.38097e+06	3.81227e+06	4.84469e+06	5.84794e+06	1.15948e+06	1.26954e+06	1.37175e+06	881977	783181	1.10401e+06	3.30995e+06	3.11248e+06	3.12263e+06	4.58102e+07
Q5HG20	Diaminopimelate decarboxylase OS=Staphylococcus aureus (strain COL) OX=93062 GN=lysA PE=3 SV=1	29	11	11	47	other metabolic processes;other biological processes		other molecular function	Pf00278, Pf02784		lysA	Q5HG20; sac:SACOL1435	1.07315e+07	1.11258e+07	1.06384e+07	1.27575e+07	1.24364e+07	1.91219e+07	9.32814e+06	1.06832e+07	9.05991e+06	9.30994e+06	8.43472e+06	1.09505e+07	1.10723e+07	1.54864e+07	1.05139e+07	1.71651e+08
A7WZ06	Glucosamine-6-phosphate deaminase OS=Staphylococcus aureus (strain Mu3 / ATCC 700698) OX=418127 GN=nagB PE=3 SV=1	41	10	10	28.4	other metabolic processes	other cell component	other molecular function	Pf01182		nagB	A7WZ06; saw:SAHV_0567	1.73254e+07	1.65202e+07	2.09921e+07	1.70833e+07	2.05789e+07	2.14003e+07	1.16813e+07	1.35559e+07	1.41136e+07	1.03817e+07	1.17657e+07	1.23945e+07	1.52503e+07	1.42293e+07	1.61047e+07	2.33377e+08
Q6G990	DNA-binding protein HU OS=Staphylococcus aureus (strain MSSA476) OX=282459 GN=hup PE=3 SV=1	49	9	9	9.6	cell organization and biogenesis		nucleic acid binding activity;other molecular function	Pf00216	72470382	hup	Q6G990; sas:SAS1414	2.32421e+09	2.14172e+09	2.41672e+09	1.79193e+09	1.8442e+09	1.88577e+09	9.99233e+08	1.18838e+09	1.02103e+09	7.85934e+08	1.07019e+09	1.05943e+09	1.1359e+09	9.54157e+08	1.0466e+09	2.16654e+10
Q2FVA4	Putative NAD(P)H nitroreductase SAOUHSC_02829 OS=Staphylococcus aureus (strain NCTC 8325 / PS 47) OX=93061 GN=SAOUHSC_02829 PE=1 SV=1	43	8	8	25.4	other metabolic processes	cytosol	other molecular function	Pf00881	3921268		Q2FVA4; sao:SAOUHSC_02829	1.1912e+07	1.07354e+07	1.47934e+07	1.92274e+07	1.86003e+07	1.9124e+07	1.51215e+07	1.57702e+07	1.82628e+07	1.30193e+07	1.47954e+07	1.56223e+07	2.06484e+07	2.00351e+07	1.79351e+07	2.45603e+08
P60087	Arginase OS=Staphylococcus aureus (strain Mu50 / ATCC 700699) OX=158878 GN=arg PE=3 SV=1	45	10	10	33.2	other metabolic processes		other molecular function	Pf00491		arg	P60087; Q9R2U3; sav:SAV2164	7.35956e+07	8.12126e+07	6.33729e+07	7.31577e+07	7.22532e+07	6.10457e+07	4.62885e+07	4.54623e+07	4.33068e+07	4.71585e+07	3.66996e+07	4.04624e+07	5.04694e+07	4.5974e+07	4.99132e+07	8.30372e+08
P60855	Uncharacterized protein SA0370 OS=Staphylococcus aureus (strain N315) OX=158879 GN=SA0370 PE=1 SV=1	54	11	11	35.6							P60855; Q99WJ4; sau:SA0370	2.40057e+06	3.1649e+06	3.97963e+06	3.19664e+06	5.14475e+06	4.64298e+06	6.29363e+06	9.3002e+06	1.09392e+07	1.02108e+07	1.01628e+07	9.36467e+06	6.85506e+06	7.73217e+06	1.10766e+07	1.04465e+08
P99068	Nucleoside diphosphate kinase OS=Staphylococcus aureus (strain N315) OX=158879 GN=ndk PE=1 SV=1	34	6	6	16.6	other metabolic processes	other cell component	kinase activity;other molecular function	Pf00334	66839658	ndk	P50588; P99068; sau:SA1301	9.36916e+07	9.18629e+07	9.94788e+07	9.52767e+07	7.89242e+07	8.25122e+07	9.08561e+07	9.88228e+07	9.87809e+07	9.54223e+07	1.22946e+08	1.10723e+08	9.18644e+07	1.06915e+08	9.41493e+07	1.45223e+09
Q2YXC5	Glutamate racemase OS=Staphylococcus aureus (strain bovine RF122 / ET3-1) OX=273036 GN=murI PE=3 SV=1	35	7	7	29.6	cell organization and biogenesis;other metabolic processes;other biological processes		other molecular function	Pf01177		murI	Q2YXC5; sab:SAB1014	333671		373198	304460	431643	377500	6.48281e+06	6.13218e+06	7.56151e+06	6.16653e+06	5.8823e+06	6.65386e+06	677036	4.27787e+06	3.9546e+06	4.96092e+07
Q7A0U4	Transcriptional regulatory protein SrrA OS=Staphylococcus aureus (strain MW2) OX=196620 GN=srrA PE=3 SV=1	30	6	6	28.1	signal transduction;other biological processes	other cell component	nucleic acid binding activity	Pf00072, Pf00486		srrA	Q7A0U4; sam:MW1446	2.05446e+06	2.47767e+06	1.81213e+06	1.07367e+06	1.55227e+06	760152	4.50603e+06	5.01654e+06	5.61718e+06	5.50737e+06	8.43099e+06	7.28723e+06	3.10784e+06	5.13225e+06	3.51039e+06	5.78462e+07
A8Z450	Demethylmenaquinone methyltransferase OS=Staphylococcus aureus (strain USA300 / TCH1516) OX=451516 GN=menG PE=3 SV=1	38	7	7	27.4	other metabolic processes		other molecular function	Pf01209		menG	A8Z450; sax:USA300HOU_1408	1.01561e+07	9.58322e+06	1.21994e+07	1.24337e+07	1.45925e+07	1.44033e+07	1.69916e+07	1.95954e+07	1.84169e+07	2.27717e+07	2.24346e+07	2.40967e+07	1.91302e+07	1.9526e+07	1.97303e+07	2.56062e+08
P13978	rRNA adenine N-6-methyltransferase OS=Staphylococcus aureus OX=1280 GN=ermC PE=3 SV=1	36	11	11	28.9	RNA metabolism OR transcription;other metabolic processes;other biological processes		nucleic acid binding activity;other molecular function	Pf00398		ermC	ag:AAA20192; P13978	5.52056e+06	6.90926e+06	4.69169e+06	7.39663e+06	7.43337e+06	6.24075e+06	1.38066e+07	1.46553e+07	3.35493e+07	1.87183e+07	1.72196e+07	1.49405e+07	3.79615e+07	3.51691e+07	1.07258e+07	2.34938e+08
Q2FI05	Bifunctional purine biosynthesis protein PurH OS=Staphylococcus aureus (strain USA300) OX=367830 GN=purH PE=3 SV=1	31	13	13	54.3	other metabolic processes		other molecular function	Pf01808, Pf02142		purH	Q2FI05; saa:SAUSA300_0975		193984		1.2128e+06	977491	1.14902e+06	5.46294e+06	4.84632e+06	4.29028e+06	5.35427e+06	5.01003e+06	5.18552e+06	5.06926e+06	4.51279e+06	4.44226e+06	4.7707e+07
P99098	Superoxide dismutase [Mn/Fe] 1 OS=Staphylococcus aureus (strain N315) OX=158879 GN=sodA PE=1 SV=1	50	7	7	22.7	other metabolic processes;stress response		other molecular function	Pf00081, Pf02777		sodA	P99098; Q9Z5W5; sau:SA1382	1.61478e+08	1.28422e+08	1.76439e+08	1.29315e+08	1.12854e+08	1.22675e+08	4.43686e+07	6.39455e+07	8.56188e+07	8.44448e+07	4.08038e+07	7.23732e+07	1.25399e+08	9.0651e+07	8.81018e+07	1.52689e+09
Q2YY39	UPF0403 protein SAB1283c OS=Staphylococcus aureus (strain bovine RF122 / ET3-1) OX=273036 GN=SAB1283c PE=3 SV=1	41	9	9	16				Pf06491			Q2YY39; sab:SAB1283c	2.58492e+07	1.97131e+07	2.10315e+07	2.95429e+07	2.94211e+07	1.8738e+07	2.61931e+07	2.44049e+07	2.86567e+07	1.46552e+07	1.78598e+07	2.38465e+07	1.76155e+07	1.60853e+07	2.86461e+07	3.42259e+08
Q5HQ35	Phenylalanine--tRNA ligase beta subunit OS=Staphylococcus epidermidis (strain ATCC 35984 / RP62A) OX=176279 GN=pheT PE=3 SV=1	9	8	2	89.4	protein metabolism;RNA metabolism OR transcription;other metabolic processes	other cell component	nucleic acid binding activity;other molecular function	Pf01588, Pf03147, Pf03483, Pf03484, Pf17759		pheT	Q5HQ35; ser:SERP0722	1.18668e+06	1.66465e+06	3.55662e+06	878715	3.36027e+06	3.1155e+06	597096	515110	888910	905200	6.55091e+06	554129	948455	7.83029e+06	730072	3.32826e+07
A6U1A5	Ribonuclease Y OS=Staphylococcus aureus (strain JH1) OX=359787 GN=rny PE=3 SV=1	27	12	12	58.5	RNA metabolism OR transcription;other metabolic processes	plasma membrane;other membranes	nucleic acid binding activity;other molecular function	Pf00013, Pf01966, Pf12072		rny	A6U1A5; sah:SaurJH1_1372	1.96715e+07	1.77795e+07	1.97797e+07	1.95497e+07	1.75888e+07	1.92919e+07	2.56722e+07	3.26773e+07	2.52223e+07	2.99055e+07	3.09268e+07	4.01024e+07	2.42709e+07	2.70035e+07	3.07222e+07	3.80164e+08
P99099	Adenylosuccinate synthetase OS=Staphylococcus aureus (strain N315) OX=158879 GN=purA PE=1 SV=1	28	12	12	47.5	other metabolic processes	other cell component	other molecular function	Pf00709		purA	P99099; Q99XF4; sau:SA0016	1.19132e+07	1.27548e+07	1.03947e+07	1.33299e+07	1.63742e+07	1.07833e+07	1.12846e+07	1.59984e+07	1.24967e+07	1.46629e+07	1.15323e+07	1.18595e+07	1.26361e+07	1.14223e+07	1.26853e+07	1.90128e+08
Q99RE2	Phosphoglucomutase OS=Staphylococcus aureus (strain Mu50 / ATCC 700699) OX=158878 GN=pgcA PE=3 SV=2	26	12	12	62.3	other metabolic processes		other molecular function	Pf00408, Pf02878, Pf02879, Pf02880		pgcA	Q99RE2; sav:SAV2491	1.4875e+06	1.35509e+06	1.88389e+06	2.65882e+06	1.81298e+06	2.41717e+06	6.37927e+06	6.2217e+06	6.31844e+06	7.5243e+06	5.94974e+06	7.59908e+06	6.01777e+06	5.75367e+06	5.47395e+06	6.88534e+07
Q5HJB7	Iron-sulfur cluster repair protein ScdA OS=Staphylococcus aureus (strain COL) OX=93062 GN=scdA PE=2 SV=1	59	9	9	25.5	protein metabolism;other metabolic processes;stress response	other cell component	other molecular function	Pf01814, Pf04405		scdA	Q5HJB7; sac:SACOL0244	9.17848e+06	1.32583e+07	7.92621e+06	3.63085e+06	3.57637e+06	3.6024e+06	7.62591e+06	1.29232e+07	1.22372e+07	1.47503e+07	1.12903e+07	1.15972e+07	4.23055e+06	8.23948e+06	5.97054e+06	1.30037e+08
Q2G260	Uncharacterized protein SAOUHSC_00094 OS=Staphylococcus aureus (strain NCTC 8325 / PS 47) OX=93061 GN=SAOUHSC_00094 PE=1 SV=1	56	5	5	21.8		non-structural extracellular			3919805		Q2G260; sao:SAOUHSC_00094	8.7797e+06	5.86216e+06	9.84849e+06	7.98836e+06	7.61662e+06	9.97331e+06	4.07572e+06	4.60592e+06	4.6905e+06	5.19068e+06	5.99989e+06	5.24499e+06	7.33115e+06	7.69443e+06	6.1984e+06	1.011e+08
P99104	10 kDa chaperonin OS=Staphylococcus aureus (strain N315) OX=158879 GN=groS PE=1 SV=1	67	10	10	10.4	other biological processes	other cell component	other molecular function	Pf00166		groES	P99104; Q08841; sau:SA1837	4.25682e+07	4.58418e+07	3.76699e+07	4.17942e+07	4.1607e+07	3.68537e+07	3.31136e+07	3.32409e+07	3.09938e+07	3.05299e+07	2.50035e+07	2.60514e+07	3.49872e+07	3.08001e+07	3.6159e+07	5.27214e+08
Q2FZZ2	Methionine import ATP-binding protein MetN 2 OS=Staphylococcus aureus (strain NCTC 8325 / PS 47) OX=93061 GN=metN2 PE=3 SV=1	35	8	8	38.2	transport	plasma membrane;other membranes	transporter activity;other molecular function	Pf00005, Pf09383	3918954	metN2	Q2FZZ2; sao:SAOUHSC_00842	1.06089e+06	1.15017e+06	824142	1.0746e+06	1.12714e+06	608322	5.04962e+06	5.7096e+06	6.13034e+06	3.58922e+06	5.33479e+06	5.18009e+06	4.61582e+06	5.46661e+06	5.24758e+06	5.21689e+07
Q6GB81	DegV domain-containing protein SAS0714 OS=Staphylococcus aureus (strain MSSA476) OX=282459 GN=SAS0714 PE=3 SV=1	28	11	11	32			other molecular function	Pf02645			Q6GB81; sas:SAS0714	1.52614e+07	1.54038e+07	1.70584e+07	1.85538e+07	2.0916e+07	2.07003e+07	1.3752e+07	1.6427e+07	1.50607e+07	1.49244e+07	1.46534e+07	1.54022e+07	1.76724e+07	1.61638e+07	1.77522e+07	2.49702e+08
P60912	Histidine--tRNA ligase OS=Staphylococcus aureus (strain MW2) OX=196620 GN=hisS PE=3 SV=1	48	15	15	48.3	protein metabolism;RNA metabolism OR transcription;other metabolic processes	other cell component	other molecular function	Pf03129, Pf13393		hisS	O32422; P60912; sam:MW1581	4.27433e+06	4.78961e+06	3.17815e+06	4.32824e+06	4.30121e+06	3.51521e+06	7.01066e+06	7.25172e+06	7.09667e+06	9.84649e+06	9.23777e+06	8.77304e+06	8.05527e+06	8.70838e+06	7.83046e+06	9.81972e+07
Q6GCM3	Ribitol-5-phosphate cytidylyltransferase 2 OS=Staphylococcus aureus (strain MSSA476) OX=282459 GN=tarI2 PE=3 SV=1	52	11	1	26.6	cell organization and biogenesis;other metabolic processes		other molecular function	Pf01128		tarI2	Q6GCM3; sas:SAS0227	1.48608e+07	1.84835e+07	1.36131e+07	1.56863e+07	1.66685e+07	1.27151e+07	1.31667e+07	1.59011e+07	1.32616e+07	1.47695e+07	1.15276e+07	1.20529e+07	1.45365e+07	1.37736e+07	1.47515e+07	2.15768e+08
Q5HCZ5	Putative acetyltransferase SACOL2570 OS=Staphylococcus aureus (strain COL) OX=93062 GN=SACOL2570 PE=1 SV=1	25	4	4	22.1			other molecular function	Pf00132, Pf12464, Pf14602			Q5HCZ5; sac:SACOL2570	1.1517e+07	1.00388e+07	1.15224e+07	9.92297e+06	1.03541e+07	1.19001e+07	9.02322e+06	9.76452e+06	1.11653e+07	8.53156e+06	1.04399e+07	1.04872e+07	1.04857e+07	1.07681e+07	1.00069e+07	1.55928e+08
Q99TL8	GTP pyrophosphokinase OS=Staphylococcus aureus (strain N315) OX=158879 GN=relA PE=1 SV=2	16	9	9	84.5	other metabolic processes		kinase activity;other molecular function	Pf02824, Pf04607, Pf13291, Pf13328, Pf19296		relA	Q99TL8; sau:SA1460	952774	824782	1.09068e+06	1.82095e+06	1.95592e+06	1.41189e+06	9.84752e+06	9.07932e+06	1.10221e+07	1.2434e+07	1.09071e+07	1.18939e+07	6.04187e+06	9.39436e+06	7.1944e+06	9.58715e+07
Q6GFK5	Fumarate hydratase class II OS=Staphylococcus aureus (strain MRSA252) OX=282458 GN=fumC PE=3 SV=1	17	8	8	51.1	other metabolic processes	other cell component	other molecular function	Pf00206, Pf10415		fumC	Q6GFK5; sar:SAR1942	2.81468e+06	3.89024e+06	2.96527e+06	4.40507e+06	3.65636e+06	4.06744e+06	1.54226e+07	1.71037e+07	1.50531e+07	1.87441e+07	1.57657e+07	1.73131e+07	1.06493e+07	1.24294e+07	1.25701e+07	1.5685e+08
Q2G1C2	Teichoic acid ribitol-phosphate polymerase TarK OS=Staphylococcus aureus (strain NCTC 8325 / PS 47) OX=93061 GN=tarK PE=1 SV=1	31	15	10	60.1	cell organization and biogenesis;other metabolic processes	plasma membrane;other membranes	other molecular function	Pf04464	3920298	tarK	Q2G1C2; sao:SAOUHSC_00222	983552	1.23501e+06	1.32812e+06	1.9143e+06	2.06077e+06	1.81856e+06	1.35212e+06	6.88299e+06	9.37396e+06	7.42282e+06	9.37409e+06	8.37587e+06	8.18469e+06	7.90623e+06	7.71952e+06	7.59326e+07
Q6GHN3	Carbamoyl-phosphate synthase small chain OS=Staphylococcus aureus (strain MRSA252) OX=282458 GN=carA PE=3 SV=1	17	10	10	40.4	other metabolic processes		other molecular function	Pf00117, Pf00988		carA	Q6GHN3; sar:SAR1178	2.26163e+06	2.60879e+06	2.78779e+06	3.82683e+06	4.68149e+06	4.52623e+06	1.36077e+07	1.59442e+07	1.60047e+07	1.4507e+07	1.56758e+07	1.54803e+07	1.11538e+07	1.33504e+07	1.27585e+07	1.49175e+08
A5ISC6	50S ribosomal protein L19 OS=Staphylococcus aureus (strain JH9) OX=359786 GN=rplS PE=3 SV=1	43	9	9	13.4	protein metabolism;other metabolic processes	translational apparatus;other cell component	other molecular function	Pf01245		rplS	A5ISC6; saj:SaurJH9_1300	4.83198e+07	5.47386e+07	4.42931e+07	5.4341e+07	5.53082e+07	5.3255e+07	1.40554e+08	1.74949e+08	1.32559e+08	2.02523e+08	1.65181e+08	2.11713e+08	1.11416e+08	1.32246e+08	1.3185e+08	1.71325e+09
A8YY46	Monofunctional glycosyltransferase OS=Staphylococcus aureus (strain USA300 / TCH1516) OX=451516 GN=mgt PE=3 SV=1	40	9	9	31.4	cell organization and biogenesis;other metabolic processes;other biological processes	plasma membrane;other membranes	other molecular function	Pf00912		mgt	A8YY46; sax:USA300HOU_1869	277016	757649	236754	1.61912e+06	940564	2.09965e+06	3.99797e+06	4.96613e+06	4.65753e+06	5.97268e+06	5.54476e+06	6.17078e+06	4.83878e+06	4.99251e+06	4.20814e+06	5.128e+07
P65445	Peptide methionine sulfoxide reductase MsrA 2 OS=Staphylococcus aureus (strain Mu50 / ATCC 700699) OX=158878 GN=msrA2 PE=3 SV=1	32	5	5	20.6			other molecular function	Pf01625		msrA2	P65445; Q99U63; sav:SAV1424	2.15952e+06	2.05663e+06	6.19828e+06	2.90148e+06	2.89542e+06	6.02282e+06	4.87401e+06	5.55319e+06	8.64966e+06	4.7948e+06	8.22542e+06	6.1036e+06	3.14494e+06	8.00457e+06	5.15174e+06	7.67361e+07
Q2G1U0	Guanylate kinase OS=Staphylococcus aureus (strain NCTC 8325 / PS 47) OX=93061 GN=gmk PE=3 SV=1	40	9	9	24	other metabolic processes	cytosol	kinase activity;other molecular function	Pf00625	3920927	gmk	Q2G1U0; sao:SAOUHSC_01176	2.75347e+07	2.62831e+07	3.31141e+07	3.4161e+07	3.77546e+07	3.72221e+07	2.15905e+07	2.38073e+07	2.42839e+07	2.13963e+07	2.22047e+07	2.32684e+07	3.13622e+07	2.62047e+07	2.98995e+07	4.20087e+08
Q2FXL9	Uncharacterized peptidase SAOUHSC_01816 OS=Staphylococcus aureus (strain NCTC 8325 / PS 47) OX=93061 GN=SAOUHSC_01816 PE=3 SV=1	41	11	11	39.5			other molecular function	Pf00557, Pf01321	3919286		Q2FXL9; sao:SAOUHSC_01816	4.41518e+07	6.40374e+07	5.76319e+07	3.7115e+07	6.21125e+07	7.36893e+07	2.87399e+07	2.66949e+07	2.76424e+07	2.3661e+07	2.74888e+07	2.09075e+07	4.47435e+07	3.67837e+07	4.03127e+07	6.15712e+08
Q5HNT2	Alanine--tRNA ligase OS=Staphylococcus epidermidis (strain ATCC 35984 / RP62A) OX=176279 GN=alaS PE=3 SV=1	13	14	3	99.4	protein metabolism;RNA metabolism OR transcription;other metabolic processes	other cell component	nucleic acid binding activity;other molecular function	Pf01411, Pf02272, Pf07973		alaS	Q5HNT2; ser:SERP1182	2.9153e+06	3.03518e+06	2.38119e+06	374945	608125	463008	1.80189e+06	1.91964e+06	1.62279e+06	2.12013e+06	1.54691e+06	1.73285e+06	940444	1.31073e+06	1.1385e+06	2.39116e+07
Q2FEP3	30S ribosomal protein S19 OS=Staphylococcus aureus (strain USA300) OX=367830 GN=rpsS PE=3 SV=1	53	6	1	10.6	protein metabolism;other metabolic processes	translational apparatus;other cell component	nucleic acid binding activity;other molecular function	Pf00203	66840458	rpsS	Q2FEP3; saa:SAUSA300_2200	63697.9	204438	86748.8	888184	95340.6	284943	754872	627679	400456	424242	398460	438465	706887	382913	513022	6.27035e+06
Q2FWZ8	Bacterial non-heme ferritin OS=Staphylococcus aureus (strain NCTC 8325 / PS 47) OX=93061 GN=ftnA PE=1 SV=1	57	8	1	19.6	transport;other biological processes	cytosol;other cell component	other molecular function	Pf00210	3921180	ftnA	Q2FWZ8; sao:SAOUHSC_02108	5.76178e+07	5.61663e+07	5.22247e+07	3.44414e+07	3.07271e+07	3.36088e+07	1.05445e+08	1.04466e+08	9.7117e+07	1.07346e+08	1.23546e+08	1.25134e+08	5.88986e+07	7.57447e+07	7.25807e+07	1.13506e+09
A0A0H2WZQ7	Lipid II isoglutaminyl synthase (glutamine-hydrolyzing) subunit MurT OS=Staphylococcus aureus (strain COL) OX=93062 GN=murT PE=1 SV=1	16	8	8	49.2	cell organization and biogenesis;other metabolic processes;other biological processes		other molecular function	Pf08245, Pf08353		murT	A0A0H2WZQ7; sac:SACOL1951	930737	886995	653760	2.03041e+06	1.46058e+06	1.73739e+06	7.44662e+06	5.933e+06	6.73602e+06	8.72087e+06	8.18562e+06	8.29298e+06	3.58179e+06	4.83789e+06	4.6785e+06	6.61131e+07
A7X1G4	DNA-directed RNA polymerase subunit omega OS=Staphylococcus aureus (strain Mu3 / ATCC 700698) OX=418127 GN=rpoZ PE=3 SV=1	63	5	5	8.1	RNA metabolism OR transcription;other metabolic processes	other cell component	nucleic acid binding activity;other molecular function	Pf01192		rpoZ	A7X1G4; saw:SAHV_1200	5.29255e+07	5.18178e+07	5.29768e+07	4.94642e+07	4.71636e+07	4.91398e+07	4.06414e+07	3.66687e+07	3.56762e+07	4.03642e+07	3.85197e+07	4.13715e+07	4.11117e+07	3.8122e+07	4.17841e+07	6.57747e+08
Q2FF75	tRNA N6-adenosine threonylcarbamoyltransferase OS=Staphylococcus aureus (strain USA300) OX=367830 GN=tsaD PE=3 SV=1	35	8	8	36.8	RNA metabolism OR transcription;other metabolic processes	other cell component	other molecular function	Pf00814		tsaD	Q2FF75; saa:SAUSA300_2002	287150	406659	531649	663262	524442	647483	3.31218e+06	3.90544e+06	4.01505e+06	4.39105e+06	4.57758e+06	4.81037e+06	2.28026e+06	2.74628e+06	2.76972e+06	3.58686e+07
Q5HNK6	ATP-dependent 6-phosphofructokinase OS=Staphylococcus epidermidis (strain ATCC 35984 / RP62A) OX=176279 GN=pfkA PE=3 SV=1	13	5	1	34.9	other metabolic processes	other cell component	kinase activity;other molecular function	Pf00365		pfkA	Q5HNK6; ser:SERP1262					125764	134031	356339	361911	312816	824098	470296	418737	335482	317068	383814	4.04036e+06
Q2FXM7	Acetyl-coenzyme A carboxylase carboxyl transferase subunit alpha OS=Staphylococcus aureus (strain NCTC 8325 / PS 47) OX=93061 GN=accA PE=1 SV=1	36	7	7	35	other metabolic processes	other cell component	other molecular function	Pf03255	3919278	accA	Q2FXM7; sao:SAOUHSC_01808	3.33166e+06	4.04232e+06	4.83124e+06	5.02832e+06	4.3723e+06	5.02899e+06	9.81827e+06	1.1776e+07	1.15773e+07	1.15209e+07	1.44372e+07	1.48836e+07	1.12329e+07	1.24074e+07	1.14337e+07	1.35722e+08
A5IV09	30S ribosomal protein S11 OS=Staphylococcus aureus (strain JH9) OX=359786 GN=rpsK PE=3 SV=1	56	6	6	13.9	protein metabolism;other metabolic processes	translational apparatus;other cell component	nucleic acid binding activity;other molecular function	Pf00411	58106713; 66840437; 69907525	rpsK	A5IV09; saj:SaurJH9_2252	3.29601e+07	2.3014e+07	2.59874e+07	3.09545e+07	1.46313e+07	1.17842e+07	4.41703e+07	2.49528e+07	2.60927e+07	5.60017e+07	4.99459e+07	4.98589e+07	6.00963e+07	4.35581e+07	3.1716e+07	5.25724e+08
Q2FZ75	Aspartate carbamoyltransferase OS=Staphylococcus aureus (strain NCTC 8325 / PS 47) OX=93061 GN=pyrB PE=1 SV=1	32	7	7	33.2	other metabolic processes	cytosol;other cell component	other molecular function	Pf00185, Pf02729	3920918	pyrB	Q2FZ75; sao:SAOUHSC_01166	1.57331e+06	1.51783e+06	1.62343e+06	1.35203e+06	1.2759e+06	1.5035e+06	7.61587e+06	8.45139e+06	8.60006e+06	8.39867e+06	8.91518e+06	9.18116e+06	4.64137e+06	6.92388e+06	6.13324e+06	7.77068e+07
Q8NYF3	Type VII secretion system protein EssC OS=Staphylococcus aureus (strain MW2) OX=196620 GN=essC PE=3 SV=1	11	12	12	170.8		plasma membrane;other membranes	nucleic acid binding activity;other molecular function	Pf01580, Pf12538		essC	Q8NYF3; sam:MW0263					91832.6	141217	2.24416e+06	2.23858e+06	2.49965e+06	3.93204e+06	7.31312e+06	6.94675e+06	1.20975e+06	2.04728e+06	1.6654e+07	4.53184e+07
A0A0H3JVA1	Poly(ribitol-phosphate) beta-N-acetylglucosaminyltransferase TarS OS=Staphylococcus aureus (strain MW2) OX=196620 GN=tarS PE=1 SV=1	22	11	11	66.2	cell organization and biogenesis;other metabolic processes;other biological processes		other molecular function	Pf00535, Pf18674		tarS	A0A0H3JVA1; sam:MW0234	4.80714e+06	4.22839e+06	3.39535e+06	3.89888e+06	4.08492e+06	4.38071e+06	8.43428e+06	8.78469e+06	8.03824e+06	9.59761e+06	9.23457e+06	8.49789e+06	5.73123e+06	6.73134e+06	6.20254e+06	9.60478e+07
A7X5E9	50S ribosomal protein L14 OS=Staphylococcus aureus (strain Mu3 / ATCC 700698) OX=418127 GN=rplN PE=3 SV=1	54	9	9	13.1	protein metabolism;other metabolic processes	translational apparatus	nucleic acid binding activity;other molecular function	Pf00238	66840452	rplN	A7X5E9; saw:SAHV_2224	1.13486e+08	1.10143e+08	1.04848e+08	1.3315e+08	1.39086e+08	1.17273e+08	1.67301e+08	1.78695e+08	1.61499e+08	1.93351e+08	1.66571e+08	1.8786e+08	1.71789e+08	1.68156e+08	1.79839e+08	2.29305e+09
Q2YU47	UPF0435 protein SAB1812c OS=Staphylococcus aureus (strain bovine RF122 / ET3-1) OX=273036 GN=SAB1812c PE=3 SV=2	78	6	1	7.8				Pf06569			Q2YU47; sab:SAB1812c																0
Q5HEP0	Response regulator protein VraR OS=Staphylococcus aureus (strain COL) OX=93062 GN=vraR PE=3 SV=1	54	8	8	23.5	signal transduction;other biological processes	other cell component	nucleic acid binding activity	Pf00072, Pf00196		vraR	Q5HEP0; sac:SACOL1942	1.72554e+06	1.52491e+06	1.60295e+06	708438	1.73876e+06	1.87203e+06	6.40094e+06	7.50952e+06	7.50358e+06	1.18682e+07	1.23712e+07	1.25117e+07	3.47944e+06	6.64551e+06	5.15467e+06	8.26174e+07
Q5HHY5	Undecaprenyl-diphosphatase OS=Staphylococcus aureus (strain COL) OX=93062 GN=uppP PE=3 SV=1	23	4	4	32.3	cell organization and biogenesis;other metabolic processes;other biological processes	plasma membrane;other membranes	other molecular function	Pf02673		uppP	Q5HHY5; sac:SACOL0743	2.68691e+06	2.5529e+06	2.54309e+06	3.75063e+06	3.28207e+06	3.52238e+06	6.26951e+06	5.1601e+06	5.48601e+06	7.25374e+06	5.57111e+06	5.43522e+06	5.03708e+06	5.06426e+06	4.62049e+06	6.82355e+07
Q6GBX4	Dihydropteroate synthase OS=Staphylococcus aureus (strain MSSA476) OX=282459 GN=folP PE=3 SV=1	40	7	1	29.5	other metabolic processes		other molecular function	Pf00809		folP	Q6GBX4; sas:SAS0471								296245	393168	137838	238684	226104	550800	450847	273964	2.56765e+06
A8YZE2	Putative N-acetylmannosamine-6-phosphate 2-epimerase OS=Staphylococcus aureus (strain USA300 / TCH1516) OX=451516 GN=nanE PE=3 SV=1	55	6	6	24.5	other metabolic processes		other molecular function	Pf04131		nanE	A8YZE2; sax:USA300HOU_0338	3.55165e+06	461076	3.10172e+06	6.81439e+06	3.22162e+06	3.89016e+06	2.30434e+06	2.70042e+06	3.17285e+06	3.01391e+06	3.43675e+06	3.35977e+06	3.75679e+06	2.77307e+06	2.91402e+06	4.84726e+07
Q7A0D7	Endoribonuclease MazF OS=Staphylococcus aureus (strain MW2) OX=196620 GN=mazF PE=3 SV=1	76	9	9	13.4	other metabolic processes		nucleic acid binding activity;other molecular function	Pf02452		mazF	Q7A0D7; sam:MW1992	759636	728958	839303	675232	1.79229e+06	1.01451e+06	4.74274e+06	3.28292e+06	4.14927e+06	6.87675e+06	5.15222e+06	4.93964e+06	3.13379e+06	5.70686e+06	5.74413e+06	4.95383e+07
A8Z446	Chorismate synthase OS=Staphylococcus aureus (strain USA300 / TCH1516) OX=451516 GN=aroC PE=3 SV=1	30	9	9	43	other metabolic processes		other molecular function	Pf01264		aroC	A8Z446; sax:USA300HOU_1404	2.15042e+06	2.22355e+06	1.32075e+06	2.74446e+06	2.23848e+06	1.13886e+06	7.69703e+06	8.05664e+06	7.62513e+06	7.91217e+06	9.02719e+06	8.66377e+06	6.68933e+06	6.81278e+06	6.43971e+06	8.07403e+07
Q2YT67	Uridine kinase OS=Staphylococcus aureus (strain bovine RF122 / ET3-1) OX=273036 GN=udk PE=3 SV=1	51	8	8	23.5	other metabolic processes	other cell component	kinase activity;other molecular function	Pf00485		udk	Q2YT67; sab:SAB1482c	2.76845e+06	2.02238e+06	2.32856e+06	3.08086e+06	3.09111e+06	3.32225e+06	9.60629e+06	8.83135e+06	9.02317e+06	1.05898e+07	9.66872e+06	9.80811e+06	5.69159e+06	7.7809e+06	6.84275e+06	9.44563e+07
Q5HCL0	UPF0312 protein SACOL2711 OS=Staphylococcus aureus (strain COL) OX=93062 GN=SACOL2711 PE=3 SV=1	65	8	8	18.6				Pf04264			Q5HCL0; sac:SACOL2711	3.21427e+07	2.40586e+07	2.40877e+07	2.03987e+07	1.85734e+07	2.05575e+07	1.64835e+07	1.31864e+07	1.59207e+07	1.52366e+07	1.44672e+07	1.32575e+07	1.45601e+07	1.42889e+07	1.45559e+07	2.71775e+08
Q5HIG1	Dihydropteroate synthase OS=Staphylococcus aureus (strain COL) OX=93062 GN=folP PE=3 SV=1	40	7	1	29.5	other metabolic processes		other molecular function	Pf00809		folP	Q5HIG1; sac:SACOL0558	5.03527e+06	3.87795e+06	5.92265e+06	4.48826e+06	6.02394e+06	5.98949e+06	7.56575e+06	9.028e+06	9.14121e+06	5.4471e+06	6.41949e+06	7.02023e+06	1.10251e+07	9.92382e+06	9.67173e+06	1.0658e+08
Q5HIE6	Serine acetyltransferase OS=Staphylococcus aureus (strain COL) OX=93062 GN=cysE PE=3 SV=1	40	7	7	23.5	other metabolic processes	other cell component	other molecular function	Pf00132		cysE	Q5HIE6; sac:SACOL0575	481586	563998	800780	600463	410043	1.73227e+06	4.05394e+06	3.76758e+06	3.50615e+06	5.4967e+06	5.74138e+06	5.17409e+06	4.44902e+06	6.18104e+06	2.88693e+06	4.5846e+07
Q5HNL1	Isocitrate dehydrogenase [NADP] OS=Staphylococcus epidermidis (strain ATCC 35984 / RP62A) OX=176279 GN=icd PE=3 SV=1	29	13	1	46.6	other metabolic processes		other molecular function	Pf00180	50018516	icd	Q5HNL1; ser:SERP1257			258701					130047	261051	95927.8			135710	1.6518e+06		2.53324e+06
Q2G1Z9	NAD kinase OS=Staphylococcus aureus (strain NCTC 8325 / PS 47) OX=93061 GN=nadK PE=3 SV=1	38	9	9	30.8	other metabolic processes	other cell component	kinase activity;other molecular function	Pf01513, Pf20143	3920772	nadK	Q2G1Z9; sao:SAOUHSC_00943	5.82508e+06	6.70106e+06	6.62622e+06	6.77601e+06	6.76918e+06	5.99382e+06	1.02807e+07	8.9722e+06	9.81815e+06	1.05603e+07	1.09705e+07	1.00198e+07	1.02854e+07	1.0836e+07	9.86265e+06	1.30297e+08
P66441	30S ribosomal protein S16 OS=Staphylococcus aureus (strain MW2) OX=196620 GN=rpsP PE=3 SV=1	55	4	4	10.2	protein metabolism;other metabolic processes	translational apparatus;other cell component	other molecular function	Pf00886	66839430	rpsP	P66441; Q99UN2; sam:MW1121	7.99504e+07	8.8998e+07	7.89285e+07	6.31025e+07	6.11226e+07	6.64739e+07	1.05838e+08	1.57584e+08	1.12288e+08	1.33113e+08	1.92194e+08	1.9581e+08	1.00234e+08	1.34745e+08	1.18652e+08	1.68903e+09
Q5HDM6	Urocanate hydratase OS=Staphylococcus aureus (strain COL) OX=93062 GN=hutU PE=3 SV=1	17	8	8	60.6	other metabolic processes	other cell component	other molecular function	Pf01175, Pf17391, Pf17392		hutU	Q5HDM6; sac:SACOL2324	2.37441e+06	2.47419e+06	3.4187e+06	2.37381e+06	1.7291e+06	2.93377e+06	4.79428e+06	5.07527e+06	4.81178e+06	4.58085e+06	5.18832e+06	5.27544e+06	2.72796e+06	3.19067e+06	2.78604e+06	5.37346e+07
Q2G2G7	UPF0637 protein SAOUHSC_01054 OS=Staphylococcus aureus (strain NCTC 8325 / PS 47) OX=93061 GN=SAOUHSC_01054 PE=3 SV=1	50	8	8	24				Pf06335	3921718		Q2G2G7; sao:SAOUHSC_01054	8.8354e+07	7.96595e+07	8.77057e+07	9.85449e+07	8.18666e+07	1.04503e+08	9.09799e+07	8.20505e+07	8.57232e+07	6.46693e+07	7.143e+07	5.54939e+07	7.21131e+07	8.05512e+07	7.82383e+07	1.22188e+09
Q6G6Y6	Lysostaphin resistance protein A OS=Staphylococcus aureus (strain MSSA476) OX=282459 GN=lyrA PE=3 SV=1	19	4	4	46.8		plasma membrane;other membranes				lyrA	Q6G6Y6; sas:SAS2227	2.23248e+06	2.41998e+06	1.66038e+06	2.83858e+06	2.37208e+06	3.02301e+06	4.99071e+06	5.37636e+06	4.00333e+06	3.87728e+06	4.90804e+06	5.28187e+06	4.90834e+06	5.04088e+06	4.9441e+06	5.78774e+07
Q2YX59	DNA-directed RNA polymerase subunit epsilon OS=Staphylococcus aureus (strain bovine RF122 / ET3-1) OX=273036 GN=rpoY PE=3 SV=1	74	4	4	8.7	RNA metabolism OR transcription;other metabolic processes	other cell component	nucleic acid binding activity;other molecular function	Pf07288	66839285	rpoY	Q2YX59; sab:SAB0956c	3.29896e+07	2.90033e+07	4.34263e+07	2.5644e+07	2.18161e+07	3.35596e+07	2.59619e+07	2.36631e+07	2.99089e+07	2.60822e+07	4.04357e+07	3.24002e+07	1.86445e+07	3.11248e+07	2.46291e+07	4.39289e+08
Q6GIN3	UvrABC system protein B OS=Staphylococcus aureus (strain MRSA252) OX=282458 GN=uvrB PE=3 SV=1	17	9	9	76.8	DNA metabolism;other metabolic processes;stress response	other cell component	nucleic acid binding activity;other molecular function	Pf00271, Pf02151, Pf04851, Pf12344, Pf17757		uvrB	Q6GIN3; sar:SAR0812	502080	985915	390942	1.53488e+06	1.05841e+06	1.18235e+06	4.09587e+06	4.30302e+06	3.81451e+06	5.5806e+06	5.059e+06	8.52642e+06	2.33977e+06	3.37917e+06	2.90411e+06	4.56571e+07
Q6G8A9	Leucotoxin LukDv OS=Staphylococcus aureus (strain MSSA476) OX=282459 GN=lukDv PE=3 SV=1	14	6	4	36.9	other biological processes	non-structural extracellular	other molecular function	Pf07968		lukDv	Q6G8A9; sas:SAS1748	5.83892e+07	5.01518e+07	6.46927e+07	2.78114e+07	2.47248e+07	3.72032e+07	2.57416e+07	2.23544e+07	2.73109e+07	1.68035e+07	1.90164e+07	1.76507e+07	1.50563e+07	1.92287e+07	2.09598e+07	4.47095e+08
Q5HP89	Asparagine--tRNA ligase OS=Staphylococcus epidermidis (strain ATCC 35984 / RP62A) OX=176279 GN=asnS PE=3 SV=1	20	8	1	49.4	protein metabolism;RNA metabolism OR transcription;other metabolic processes	other cell component	nucleic acid binding activity;other molecular function	Pf00152, Pf01336	50018735	asnS	Q5HP89; ser:SERP1024			481305	3.09223e+06	3.01358e+06	4.01269e+06	584917	628203	696028	747796	971192	1.33523e+06	724470	1.11624e+06	1.19574e+06	1.85996e+07
Q2G0P7	Protein-arginine kinase activator protein OS=Staphylococcus aureus (strain NCTC 8325 / PS 47) OX=93061 GN=mcsA PE=1 SV=2	32	5	5	21.7	stress response		nucleic acid binding activity;other molecular function	Pf02151	3920415	mcsA	Q2G0P7; sao:SAOUHSC_00503	1.03451e+06	824247	1.42424e+06	1.97726e+06	1.75537e+06	1.6776e+06	3.71222e+06	3.44984e+06	4.02737e+06	4.32909e+06	4.23367e+06	4.6932e+06	3.80135e+06	4.26778e+06	2.82015e+06	4.40279e+07
Q6GGW9	Alanine dehydrogenase 1 OS=Staphylococcus aureus (strain MRSA252) OX=282458 GN=ald1 PE=3 SV=1	21	8	8	40.2	other metabolic processes		other molecular function	Pf01262, Pf05222		ald1	Q6GGW9; sar:SAR1451	967215	675328	1.22762e+06	433904		301218	4.15199e+06	3.99931e+06	4.1235e+06	1.1428e+07	9.95977e+06	1.07048e+07	1.01039e+06	3.95727e+06	2.79736e+06	5.57377e+07
Q99UX4	Iron-regulated surface determinant protein A OS=Staphylococcus aureus (strain Mu50 / ATCC 700699) OX=158878 GN=isdA PE=1 SV=1	22	7	7	38.7		non-structural extracellular	other molecular function	Pf00746, Pf05031		isdA	Q99UX4; sav:SAV1130	3.62951e+07	2.88694e+07	4.26272e+07	2.99796e+07	2.88108e+07	3.11831e+07	1.04963e+07	6.92015e+06	7.54487e+06	3.97658e+06	5.66108e+06	6.30994e+06	1.44992e+07	1.45709e+07	1.73822e+07	2.85127e+08
Q99VJ0	Thermonuclease OS=Staphylococcus aureus (strain Mu50 / ATCC 700699) OX=158878 GN=nuc PE=3 SV=1	35	8	8	25.1	other metabolic processes	non-structural extracellular	nucleic acid binding activity;other molecular function	Pf00565		nuc	Q99VJ0; sav:SAV0815	8.51891e+06	8.18954e+06	7.37507e+06	5.69745e+06	5.73029e+06	5.7532e+06	6.61495e+06	6.38216e+06	6.60961e+06	5.58615e+06	5.01672e+06	5.01044e+06	6.27275e+06	5.63226e+06	6.46574e+06	9.48552e+07
Q2FVK1	Gamma-hemolysin component B OS=Staphylococcus aureus (strain NCTC 8325 / PS 47) OX=93061 GN=hlgB PE=1 SV=1	40	11	9	36.7	other biological processes	non-structural extracellular	other molecular function	Pf07968	3919729	hlgB	Q2FVK1; sao:SAOUHSC_02710	3.39498e+07	3.24189e+07	3.02963e+07	3.54637e+07	2.41661e+07	2.15333e+07	1.12573e+07	1.08969e+07	1.05489e+07	6.57215e+06	5.81731e+06	5.79062e+06	1.39129e+07	7.68739e+06	1.09754e+07	2.61287e+08
Q931H9	Accessory gene regulator A OS=Staphylococcus aureus (strain Mu50 / ATCC 700699) OX=158878 GN=agrA PE=3 SV=1	30	8	8	27.9	signal transduction	other cell component	nucleic acid binding activity	Pf00072, Pf04397		agrA	Q931H9; sav:SAV2039	2.75208e+06	2.71522e+06	3.33986e+06	3.20634e+06	4.36627e+06	4.40979e+06	1.13839e+07	1.48402e+07	1.34441e+07	1.44152e+07	1.42024e+07	1.54409e+07	1.23196e+07	1.24231e+07	1.11067e+07	1.40366e+08
Q6GEU7	Probable DNA-directed RNA polymerase subunit delta OS=Staphylococcus aureus (strain MRSA252) OX=282458 GN=rpoE PE=3 SV=1	32	7	7	20.9	RNA metabolism OR transcription;other metabolic processes;other biological processes	other cell component	other molecular function	Pf05066	66840334	rpoE	Q6GEU7; sar:SAR2216	1.57768e+07	1.85685e+07	1.75575e+07	1.69745e+07	2.08719e+07	1.76741e+07	1.55902e+07	1.90296e+07	1.6302e+07	1.73459e+07	1.48139e+07	1.54507e+07	1.69114e+07	1.61348e+07	1.8221e+07	2.57223e+08
Q6GHI1	ATP-dependent protease ATPase subunit HslU OS=Staphylococcus aureus (strain MRSA252) OX=282458 GN=hslU PE=3 SV=1	20	12	12	52.3	other biological processes	cytosol	other molecular function	Pf00004, Pf07724, Pf10431		hslU	Q6GHI1; sar:SAR1230	2.51556e+06	6.88826e+06	5.23807e+06	7.7843e+06	7.85734e+06	5.3201e+06	1.30923e+07	1.33461e+07	1.27162e+07	1.44927e+07	1.24709e+07	1.31176e+07	1.0491e+07	1.0851e+07	1.18369e+07	1.48018e+08
A8YZ02	Probable copper-transporting P-type ATPase B OS=Staphylococcus aureus (strain USA300 / TCH1516) OX=451516 GN=copB PE=3 SV=1	23	10	10	73.1	transport	plasma membrane;other membranes	transporter activity;other molecular function	Pf00122, Pf00702		copB	A8YZ02; sax:USA300HOU_0084	1.34356e+06	1.07494e+06	1.39288e+06	2.03808e+06	1.49141e+06	2.19428e+06	3.09135e+06	2.75629e+06	2.3815e+06	3.5154e+06	4.23435e+06	7.00963e+06	2.42284e+06	3.54607e+06	2.51279e+06	4.10054e+07
A0A0H2WWV6	Poly(ribitol-phosphate) alpha-N-acetylglucosaminyltransferase OS=Staphylococcus aureus (strain COL) OX=93062 GN=tarM PE=1 SV=1	21	8	8	57.2	cell organization and biogenesis;other metabolic processes	other cell component	other molecular function	Pf00534		tarM	A0A0H2WWV6; A0A0J9X256; A0A0J9X257; sac:SACOL1043	823074	574311	747845	670821	660257	768489	3.88819e+06	3.66777e+06	2.51874e+06	4.93036e+06	4.16019e+06	3.1647e+06	2.48225e+06	3.98586e+06	2.41291e+06	3.54558e+07
Q2FY37	Octanoyltransferase LipM OS=Staphylococcus aureus (strain NCTC 8325 / PS 47) OX=93061 GN=lipM PE=3 SV=1	24	7	7	31.9	protein metabolism;other metabolic processes		other molecular function	Pf03099	3919967	lipM	Q2FY37; sao:SAOUHSC_01629	2.18569e+06	2.82897e+06	3.01061e+06	2.81494e+06	2.89014e+06	3.71028e+06	7.34682e+06	1.07041e+07	8.63294e+06	9.73053e+06	9.47673e+06	9.97946e+06	7.80111e+06	8.11968e+06	7.65586e+06	9.68878e+07
Q5HF31	UPF0354 protein SACOL1793 OS=Staphylococcus aureus (strain COL) OX=93062 GN=SACOL1793 PE=3 SV=1	30	7	7	33.1				Pf07285			Q5HF31; sac:SACOL1793	330177	1.41075e+06	199304	1.15744e+06	1.83089e+06	1.5467e+06	3.50889e+06	3.80389e+06	3.77854e+06	4.12929e+06	3.76774e+06	3.80233e+06	3.69358e+06	3.67542e+06	3.31323e+06	3.99482e+07
Q6GA29	UDP-N-acetylmuramoylalanine--D-glutamate ligase OS=Staphylococcus aureus (strain MSSA476) OX=282459 GN=murD PE=3 SV=1	21	8	7	49.8	cell cycle OR cell proliferation;cell organization and biogenesis;other metabolic processes;other biological processes	other cell component	other molecular function	Pf02875, Pf08245		murD	Q6GA29; sas:SAS1117	3.89386e+06	4.674e+06	2.88255e+06	3.88405e+06	4.21824e+06	3.91276e+06	9.46048e+06	9.79988e+06	9.36463e+06	1.11182e+07	1.1452e+07	1.11805e+07	6.32993e+06	7.6604e+06	7.48289e+06	1.07314e+08
Q2YT29	5'-methylthioadenosine/S-adenosylhomocysteine nucleosidase OS=Staphylococcus aureus (strain bovine RF122 / ET3-1) OX=273036 GN=mtnN PE=3 SV=1	28	6	6	24.5	other metabolic processes		other molecular function	Pf01048		mtnN	Q2YT29; sab:SAB1471c	2.54537e+07	2.28237e+07	2.45752e+07	3.05755e+07	3.08722e+07	2.91524e+07	2.30247e+07	2.3762e+07	2.38167e+07	2.49013e+07	2.36926e+07	2.37974e+07	2.3758e+07	2.39689e+07	2.40477e+07	3.78222e+08
Q2FEE1	Membrane-associated protein TcaA OS=Staphylococcus aureus (strain USA300) OX=367830 GN=tcaA PE=3 SV=1	23	7	7	52.1	other biological processes	plasma membrane;other membranes	other molecular function			tcaA	Q2FEE1; saa:SAUSA300_2302	3.7676e+06	2.85456e+06	719442	1.93733e+06	4.8156e+06	2.74317e+06	2.55395e+06	3.99585e+06	4.43721e+06	3.74193e+06	3.29664e+06	3.93205e+06	4.63692e+06	3.3253e+06	3.01646e+06	4.9774e+07
Q2FZ02	tRNA-2-methylthio-N(6)-dimethylallyladenosine synthase OS=Staphylococcus aureus (strain NCTC 8325 / PS 47) OX=93061 GN=miaB PE=3 SV=1	19	12	11	58.9	RNA metabolism OR transcription;other metabolic processes	cytosol	other molecular function	Pf00919, Pf01938, Pf04055	3919922	miaB	Q2FZ02; sao:SAOUHSC_01269	4.9673e+06	4.54907e+06	4.31787e+06	8.65615e+06	7.46636e+06	3.74679e+06	9.77525e+06	8.24279e+06	7.55727e+06	9.37311e+06	1.19036e+07	1.18668e+07	9.0758e+06	9.18062e+06	8.42618e+06	1.19105e+08
P65896	Phosphoribosylamine--glycine ligase OS=Staphylococcus aureus (strain N315) OX=158879 GN=purD PE=1 SV=1	17	6	6	45.8	other metabolic processes		other molecular function	Pf01071, Pf02843, Pf02844		purD	P65896; Q99V23; sau:SA0926	2.47312e+06	2.28674e+06	2.6164e+06	1.46596e+06	1.64918e+06	1.19013e+06	3.05005e+06	3.51163e+06	2.92124e+06	3.58493e+06	4.1909e+06	3.84362e+06	2.34828e+06	2.80582e+06	2.81604e+06	4.0754e+07
P0A0K9	DNA topoisomerase 4 subunit B OS=Staphylococcus aureus (strain MW2) OX=196620 GN=parE PE=3 SV=1	15	10	10	74.3	cell organization and biogenesis;DNA metabolism;other metabolic processes;other biological processes	other cell component	nucleic acid binding activity;other molecular function	Pf00204, Pf00986, Pf01751, Pf02518		parE	P0A0K9; P50072; sam:MW1241	2.27532e+06	1.67805e+06	2.38485e+06	2.82734e+06	2.6541e+06	3.55977e+06	6.82434e+06	7.54485e+06	7.10022e+06	8.73798e+06	7.20625e+06	9.00256e+06	5.24621e+06	6.11601e+06	5.69832e+06	7.88562e+07
Q5HH27	Teichoic acid D-alanine hydrolase OS=Staphylococcus aureus (strain COL) OX=93062 GN=fmtA PE=2 SV=1	22	9	9	46	cell organization and biogenesis;other biological processes	plasma membrane;other membranes	other molecular function	Pf00144		fmtA	Q5HH27; sac:SACOL1066	1.21516e+06	1.26177e+06	1.06258e+06	1.24887e+06	1.42417e+06	2.19934e+06	5.01597e+06	5.41059e+06	5.75094e+06	5.91092e+06	9.31805e+06	8.17157e+06	3.35818e+06	6.93449e+06	4.31169e+06	6.25943e+07
Q7A2W2	Teichoic acids export ATP-binding protein TagH OS=Staphylococcus aureus (strain Mu50 / ATCC 700699) OX=158878 GN=tagH PE=3 SV=1	24	7	7	29.7	transport	plasma membrane;other membranes	transporter activity;other molecular function	Pf00005		tagH	Q7A2W2; sav:SAV0637	753324			992974	1.08114e+06	795636	4.57139e+06	5.27488e+06	5.01781e+06	6.18108e+06	6.46926e+06	6.49224e+06	3.58975e+06	4.47462e+06	3.14028e+06	4.88344e+07
Q2FWH6	Transcriptional regulatory protein KdpE OS=Staphylococcus aureus (strain NCTC 8325 / PS 47) OX=93061 GN=kdpE PE=1 SV=1	40	7	7	26.5	RNA metabolism OR transcription;signal transduction	cytosol;other cell component	nucleic acid binding activity;other molecular function	Pf00072, Pf00486	3920940	kdpE	Q2FWH6; sao:SAOUHSC_02315	627100	627130	433583	881876	683817	1.90985e+06	5.55549e+06	3.4426e+06	5.55701e+06	5.88551e+06	6.57979e+06	4.40233e+06	5.72589e+06	5.24539e+06	4.93828e+06	5.24956e+07
Q7A6Q5	Epimerase family protein SA0724 OS=Staphylococcus aureus (strain N315) OX=158879 GN=SA0724 PE=1 SV=1	25	7	1	34.3				Pf01370, Pf08338			Q7A6Q5; sau:SA0724	1.11293e+07	9.8463e+06	9.29622e+06	8.04075e+06	1.23033e+07	7.65691e+06	7.23544e+06	8.14325e+06	8.91812e+06	5.01457e+06	5.02107e+06	4.9884e+06	9.33874e+06	7.59023e+06	9.26134e+06	1.23784e+08
Q5HEU2	Uroporphyrinogen decarboxylase OS=Staphylococcus aureus (strain COL) OX=93062 GN=hemE PE=3 SV=1	27	6	6	39.3	other metabolic processes	other cell component	other molecular function	Pf01208		hemE	Q5HEU2; sac:SACOL1889	6.62272e+06	6.68643e+06	6.42895e+06	7.13633e+06	6.26249e+06	6.34912e+06	1.42509e+07	9.77675e+06	1.46232e+07	1.06951e+07	1.029e+07	9.86014e+06	1.55274e+07	1.34568e+07	1.4283e+07	1.5225e+08
Q2YYQ3	50S ribosomal protein L16 OS=Staphylococcus aureus (strain bovine RF122 / ET3-1) OX=273036 GN=rplP PE=1 SV=1	58	7	7	16.2	protein metabolism;other metabolic processes	translational apparatus;other cell component	nucleic acid binding activity;other molecular function	Pf00252	66840455	rplP	Q2YYQ3; sab:SAB2115c	6.53122e+06	5.99368e+06	7.21058e+06	1.10014e+07	1.05874e+07	1.00374e+07	1.69887e+07	1.71643e+07	1.71891e+07	2.44155e+07	2.27605e+07	2.14428e+07	1.65364e+07	1.91737e+07	1.88558e+07	2.25888e+08
Q2FG63	Probable GTP-binding protein EngB OS=Staphylococcus aureus (strain USA300) OX=367830 GN=engB PE=3 SV=1	34	6	6	22.7	cell cycle OR cell proliferation;cell organization and biogenesis		other molecular function	Pf01926		engB	Q2FG63; saa:SAUSA300_1620	6.98241e+06	5.63749e+06	8.18081e+06	1.37785e+07	1.76365e+07	2.19382e+07	4.35638e+06	6.40725e+06	5.40255e+06	7.75866e+06	8.53966e+06	9.50851e+06	5.46193e+06	6.37247e+06	6.9043e+06	1.34866e+08
Q5HDI7	Uncharacterized lipoprotein SACOL2365 OS=Staphylococcus aureus (strain COL) OX=93062 GN=SACOL2365 PE=3 SV=1	40	5	5	23.3		plasma membrane;other membranes					Q5HDI7; sac:SACOL2365	2.39707e+07	2.10964e+07	2.37523e+07	2.36314e+07	2.02559e+07	2.29513e+07	2.36777e+07	2.20374e+07	2.26638e+07	1.84453e+07	1.86223e+07	1.84712e+07	2.14165e+07	2.0414e+07	2.25734e+07	3.2398e+08
Q6GA90	Phosphopantetheine adenylyltransferase OS=Staphylococcus aureus (strain MSSA476) OX=282459 GN=coaD PE=3 SV=1	46	5	5	18.4	other metabolic processes	other cell component	other molecular function	Pf01467	66839319	coaD	Q6GA90; sas:SAS1059	1.41167e+07	1.48207e+07	2.41243e+07	2.72209e+07	2.4149e+07	2.93619e+07	2.442e+07	3.50352e+07	3.42828e+07	1.63887e+07	1.70012e+07	1.46299e+07	2.26968e+07	2.06362e+07	2.05495e+07	3.39434e+08
Q6G9X3	tRNA (guanine-N(1)-)-methyltransferase OS=Staphylococcus aureus (strain MSSA476) OX=282459 GN=trmD PE=3 SV=1	45	5	5	28	RNA metabolism OR transcription;other metabolic processes	other cell component	other molecular function	Pf01746		trmD	Q6G9X3; sas:SAS1174	659860	745043	901936	543851	835621	982905	1.36369e+06	2.13729e+06	3.27761e+06	2.79227e+06	3.18786e+06	3.12695e+06	2.46157e+06	3.31116e+06	3.40474e+06	2.97323e+07
A6QDF1	Heme oxygenase (staphylobilin-producing) 2 OS=Staphylococcus aureus (strain Newman) OX=426430 GN=isdI PE=2 SV=1	51	7	7	12.8	other metabolic processes;transport	other cell component	other molecular function	Pf03992		isdI	A6QDF1; sae:NWMN_0111	1.42045e+07	1.53159e+07	1.4121e+07	1.4971e+07	1.33215e+07	1.48238e+07	9.66028e+06	8.74516e+06	9.85383e+06	8.7015e+06	8.99017e+06	8.0953e+06	8.72232e+06	9.37927e+06	9.57274e+06	1.68478e+08
Q5HPT2	Ribosome-recycling factor OS=Staphylococcus epidermidis (strain ATCC 35984 / RP62A) OX=176279 GN=frr PE=3 SV=1	41	5	1	20.3	cell organization and biogenesis;protein metabolism;other metabolic processes	other cell component		Pf01765	50018929	frr	Q5HPT2; ser:SERP0826	852677	1.12124e+06	648882	572676	687983	476423	501920	504343	348843	474256	309923	284130		251262	337986	7.37255e+06
Q2FXZ1	Protein GrpE OS=Staphylococcus aureus (strain NCTC 8325 / PS 47) OX=93061 GN=grpE PE=3 SV=1	38	6	6	24	other biological processes	other cell component	other molecular function	Pf01025	3921796	grpE	Q2FXZ1; sao:SAOUHSC_01684	2.10862e+07	2.5527e+07	2.43844e+07	2.19837e+07	2.3886e+07	2.28228e+07	2.4742e+07	2.15542e+07	2.38691e+07	2.31529e+07	2.47629e+07	2.60731e+07	3.06715e+07	2.8389e+07	2.88302e+07	3.71735e+08
Q5HE81	Thymidine kinase OS=Staphylococcus aureus (strain COL) OX=93062 GN=tdk PE=3 SV=1	42	5	5	22.2	DNA metabolism;other metabolic processes	other cell component	kinase activity;other molecular function	Pf00265		tdk	Q5HE81; sac:SACOL2111	6.41634e+06	5.50598e+06	6.52875e+06	6.6079e+06	5.55744e+06	6.72226e+06	6.64447e+06	6.02941e+06	6.60938e+06	7.52289e+06	7.48144e+06	7.3751e+06	5.09829e+06	6.32422e+06	6.21309e+06	9.6637e+07
Q2YT62	Putative pre-16S rRNA nuclease OS=Staphylococcus aureus (strain bovine RF122 / ET3-1) OX=273036 GN=SAB1487c PE=3 SV=1	65	9	9	15.9	RNA metabolism OR transcription;other metabolic processes	other cell component	other molecular function	Pf03652			Q2YT62; sab:SAB1487c	6.64231e+06	5.96331e+06	9.85784e+06	6.0315e+06	5.64885e+06	6.85722e+06	4.72641e+06	4.46663e+06	6.82045e+06	6.08796e+06	8.76958e+06	5.90458e+06	4.23361e+06	6.19021e+06	7.32402e+06	9.55245e+07
Q840P7	Histidine protein kinase SaeS OS=Staphylococcus aureus (strain Newman) OX=426430 GN=saeS PE=1 SV=1	22	6	6	39.7	protein metabolism;other metabolic processes;signal transduction	plasma membrane;other membranes	kinase activity;other molecular function	Pf00512, Pf02518		saeS	A6QF14; Q840P7; Q9S4L8; sae:NWMN_0674	1.26693e+06	884133	1.53473e+06	1.68174e+06	2.38797e+06	1.9932e+06	5.37184e+06	8.31915e+06	5.27595e+06	8.23691e+06	6.0616e+06	5.83369e+06	4.87944e+06	5.35981e+06	7.85288e+06	6.694e+07
P65966	Ribosome-binding factor A OS=Staphylococcus aureus (strain Mu50 / ATCC 700699) OX=158878 GN=rbfA PE=3 SV=1	58	4	4	13.5	RNA metabolism OR transcription;other metabolic processes	other cell component		Pf02033		rbfA	P65966; Q99UK2; sav:SAV1270	7.58254e+06	4.34259e+06	3.03872e+06	6.90672e+06	6.56703e+06	6.43441e+06	2.81705e+06	1.27904e+07	1.04953e+07	8.4043e+06	3.70248e+06	7.97459e+06	3.29306e+06	3.76968e+06	1.13508e+07	9.94697e+07
Q9ZHA2	Cell division protein SepF OS=Staphylococcus aureus OX=1280 GN=sepF PE=3 SV=2	36	7	7	21	cell cycle OR cell proliferation;cell organization and biogenesis	other cell component		Pf04472		sepF	Q9ZHA2	3.27276e+06	2.88374e+06	3.34553e+06	2.36238e+06	3.12955e+06	2.71051e+06	9.36317e+06	8.87608e+06	5.60604e+06	1.05931e+07	8.23254e+06	8.12366e+06	5.82754e+06	7.78452e+06	6.67027e+06	8.87814e+07
Q5HS35	tRNA uridine 5-carboxymethylaminomethyl modification enzyme MnmG OS=Staphylococcus epidermidis (strain ATCC 35984 / RP62A) OX=176279 GN=mnmG PE=3 SV=1	14	9	1	69.8	RNA metabolism OR transcription;other metabolic processes	other cell component	other molecular function	Pf01134, Pf13932	50019721	mnmG	Q5HS35; ser:SERP0004	417098	351826	517024	365042	322633	309613	693287	1.06149e+06	738144	677082	1.10384e+06	1.0751e+06	632283	641309	650514	9.55629e+06
Q6GHF9	DNA translocase FtsK OS=Staphylococcus aureus (strain MRSA252) OX=282458 GN=ftsK PE=3 SV=1	13	8	8	88.1	cell cycle OR cell proliferation;other biological processes	plasma membrane;other membranes	nucleic acid binding activity;other molecular function	Pf01580, Pf09397, Pf17854		ftsK	Q6GHF9; sar:SAR1252	152236	205436	142917	339230	450492	330420	2.71004e+06	1.89876e+06	3.35498e+06	3.94039e+06	3.85655e+06	3.9747e+06	2.35175e+06	3.14515e+06	2.81118e+06	2.96642e+07
Q2YXX8	Conserved virulence factor B OS=Staphylococcus aureus (strain bovine RF122 / ET3-1) OX=273036 GN=cvfB PE=3 SV=1	22	8	8	34.2				Pf13509, Pf17783	66839583	cvfB	Q2YXX8; sab:SAB1246c	7.89878e+06	8.08402e+06	9.52503e+06	9.32814e+06	9.56213e+06	1.05386e+07	1.57468e+07	1.63545e+07	1.61696e+07	1.81655e+07	1.94987e+07	2.03122e+07	1.89669e+07	1.88797e+07	1.86103e+07	2.17641e+08
Q2YT41	30S ribosomal protein S20 OS=Staphylococcus aureus (strain bovine RF122 / ET3-1) OX=273036 GN=rpsT PE=1 SV=1	41	6	6	9	protein metabolism;other metabolic processes	translational apparatus;other cell component	nucleic acid binding activity;other molecular function	Pf01649	66839775	rpsT	Q2YT41; sab:SAB1458	4.63978e+07	7.50712e+07	3.36046e+07	3.33456e+07	4.92009e+07	2.9102e+07	3.3e+07	3.67141e+07	3.17269e+07	5.05773e+07	2.94387e+07	2.98534e+07	2.76335e+07	2.86377e+07	3.04949e+07	5.64798e+08
Q6GCI6	Type VII secretion system protein EssB OS=Staphylococcus aureus (strain MSSA476) OX=282459 GN=essB PE=3 SV=1	24	9	9	52		plasma membrane;other membranes		Pf10140		essB	Q6GCI6; sas:SAS0262	9.87238e+06	9.97269e+06	9.53643e+06	1.16096e+07	7.69776e+06	8.71226e+06	1.31961e+07	1.38731e+07	1.25084e+07	1.11248e+07	1.34582e+07	1.55707e+07	1.47829e+07	1.42399e+07	1.20007e+07	1.78156e+08
Q2FEJ8	HTH-type transcriptional regulator SarR OS=Staphylococcus aureus (strain USA300) OX=367830 GN=sarR PE=3 SV=3	28	4	4	13.7	other biological processes	other cell component	nucleic acid binding activity			sarR	Q2FEJ8; saa:SAUSA300_2245	6.96628e+07	6.1389e+07	6.861e+07	6.37106e+07	5.72189e+07	6.56116e+07	5.96726e+07	5.34518e+07	5.44742e+07	5.58443e+07	5.26406e+07	5.4052e+07	7.71373e+07	6.24562e+07	7.22926e+07	9.28224e+08
Q5HH14	Amidophosphoribosyltransferase OS=Staphylococcus aureus (strain COL) OX=93062 GN=purF PE=3 SV=1	18	6	6	54.4	other metabolic processes		other molecular function	Pf00156, Pf13537		purF	Q5HH14; sac:SACOL1079	2.82632e+07	2.77481e+07	2.67091e+07	3.84185e+07	5.17381e+07	5.18851e+07	1.37933e+07	1.91356e+07	1.68911e+07	1.05365e+07	9.91013e+06	1.21941e+07	4.18526e+07	2.82753e+07	3.51863e+07	4.12537e+08
Q2G2T3	50S ribosomal protein L9 OS=Staphylococcus aureus (strain NCTC 8325 / PS 47) OX=93061 GN=rplI PE=3 SV=1	42	8	6	16.6	protein metabolism;other metabolic processes	cytosol;translational apparatus	nucleic acid binding activity;other molecular function	Pf01281, Pf03948	3919188	rplI	Q2G2T3; sao:SAOUHSC_00017	3.21568e+07	3.21439e+07	3.01029e+07	4.0395e+07	3.81574e+07	3.43164e+07	3.64862e+07	3.32594e+07	3.2913e+07	4.13233e+07	3.69128e+07	3.74796e+07	3.48781e+07	3.36308e+07	3.84149e+07	5.32571e+08
O31211	UDP-N-acetylmuramate--L-alanine ligase OS=Staphylococcus aureus OX=1280 GN=murC PE=3 SV=1	18	6	4	49.1	cell cycle OR cell proliferation;cell organization and biogenesis;other metabolic processes;other biological processes	other cell component	other molecular function	Pf01225, Pf02875, Pf08245		murC	O31211	615457	1.22283e+06	819115	714145	658173	1.22917e+06	4.40645e+06	4.00685e+06	4.12386e+06	5.94983e+06	5.99693e+06	6.03685e+06	2.64884e+06	3.57786e+06	3.28654e+06	4.52929e+07
Q2YUE5	Redox-sensing transcriptional repressor Rex OS=Staphylococcus aureus (strain bovine RF122 / ET3-1) OX=273036 GN=rex PE=3 SV=1	29	7	7	23.6	RNA metabolism OR transcription;other biological processes	other cell component	nucleic acid binding activity;other molecular function	Pf02629, Pf06971		rex	Q2YUE5; sab:SAB1930c	9.13515e+06	7.67303e+06	6.55183e+06	6.63043e+06	7.35984e+06	5.9976e+06	8.50849e+06	1.04065e+07	4.60189e+06	9.65416e+06	9.22775e+06	1.04964e+07	8.41988e+06	6.83931e+06	8.1352e+06	1.19637e+08
Q2FUX3	Immunodominant staphylococcal antigen B OS=Staphylococcus aureus (strain NCTC 8325 / PS 47) OX=93061 GN=isaB PE=2 SV=1	33	8	8	19.4		non-structural extracellular			3921673	isaB	Q2FUX3; sao:SAOUHSC_02972	1.7109e+07	1.87476e+07	1.636e+07	1.74767e+07	1.81389e+07	1.66739e+07	1.37357e+07	1.27984e+07	1.35107e+07	8.15761e+06	8.0645e+06	8.06831e+06	1.66927e+07	1.40375e+07	1.59137e+07	2.15485e+08
Q6GFH6	Low molecular weight protein-tyrosine-phosphatase PtpA OS=Staphylococcus aureus (strain MRSA252) OX=282458 GN=ptpA PE=3 SV=1	25	3	1	17.5	protein metabolism;other metabolic processes	non-structural extracellular	other molecular function	Pf01451		ptpA	Q6GFH6; sar:SAR1971	1.1243e+06	1.81119e+06		857642	1.67191e+06	840214	2.19691e+06	2.86061e+06	1.86078e+06	4.19127e+06	2.12081e+06	2.1459e+06	1.41268e+06	1.59474e+06	1.57598e+06	2.6265e+07
Q2YU46	Low molecular weight protein-tyrosine-phosphatase PtpA OS=Staphylococcus aureus (strain bovine RF122 / ET3-1) OX=273036 GN=ptpA PE=3 SV=1	25	3	1	17.5	protein metabolism;other metabolic processes	non-structural extracellular	other molecular function	Pf01451		ptpA	Q2YU46; sab:SAB1813	3.22769e+06	2.90912e+06	3.93445e+06	3.722e+06	3.4991e+06	3.62226e+06	7.64022e+06	7.52116e+06	8.60993e+06	1.00148e+07	1.06327e+07	1.11038e+07	5.98732e+06	8.07747e+06	6.94823e+06	9.74503e+07
A0A0H3KDT7	Type VII secretion systems protein EssD OS=Staphylococcus aureus (strain Newman) OX=426430 GN=essD PE=1 SV=1	10	5	5	68.7		non-structural extracellular;plasma membrane;other membranes		Pf13930, Pf14449		essD	A0A0H3KDT7; sae:NWMN_0228	1.3567e+06	367341	318257	2.04108e+06	410922	386154	2.24205e+06	2.09945e+06	2.51819e+06	3.51505e+06	2.95136e+06	3.55252e+06	3.05004e+06	2.38085e+06	3.0903e+06	3.02803e+07
P66522	30S ribosomal protein S21 OS=Staphylococcus aureus (strain MW2) OX=196620 GN=rpsU PE=3 SV=1	50	7	7	7	protein metabolism;other metabolic processes	translational apparatus;other cell component	other molecular function	Pf01165	60545113; 62692966; 72470288	rpsU	P66522; Q99TS1; sam:MW1527	6.4904e+07	6.25493e+07	6.69558e+07	4.39563e+07	3.99901e+07	4.54422e+07	3.54549e+07	3.12403e+07	3.3878e+07	3.87374e+07	3.9727e+07	4.00581e+07	4.03302e+07	4.11728e+07	4.44573e+07	6.68854e+08
Q2FY67	Ribonuclease Z OS=Staphylococcus aureus (strain NCTC 8325 / PS 47) OX=93061 GN=rnz PE=3 SV=1	29	6	6	34.6	RNA metabolism OR transcription;other metabolic processes		other molecular function	Pf12706	3920014	rnz	Q2FY67; sao:SAOUHSC_01598	461816	592598	806091	1.19753e+06	1.33217e+06	1.21059e+06	2.05346e+06	2.3618e+06	1.96876e+06	2.32231e+06	2.28935e+06	3.14869e+06	1.74383e+06	2.26407e+06	2.32698e+06	2.608e+07
P60074	UPF0291 protein SAV1341 OS=Staphylococcus aureus (strain Mu50 / ATCC 700699) OX=158878 GN=SAV1341 PE=3 SV=1	48	5	5	9.2		other cell component		Pf05979			P60074; Q99UD5; sav:SAV1341	1.46809e+07	1.28511e+07	1.28947e+07	1.35681e+07	1.20638e+07	1.33097e+07	8.2202e+06	7.13671e+06	7.65169e+06	7.64966e+06	7.4809e+06	7.89977e+06	7.68646e+06	6.8792e+06	7.64935e+06	1.47622e+08
P63800	Cardiolipin synthase OS=Staphylococcus aureus (strain Mu50 / ATCC 700699) OX=158878 GN=cls PE=3 SV=1	22	8	8	56.5	other metabolic processes	plasma membrane;other membranes	other molecular function	Pf13091, Pf13396		cls	P63800; Q99SG9; sav:SAV2088	2.7114e+06	2.34334e+06	2.96409e+06	2.41005e+06	2.32737e+06	2.32997e+06	2.72344e+06	3.39038e+06	2.45769e+06	2.14413e+06	2.91189e+06	2.38655e+06	3.01819e+06	2.68243e+06	2.89873e+06	3.96997e+07
Q5HP14	Probable glycine dehydrogenase (decarboxylating) subunit 2 OS=Staphylococcus epidermidis (strain ATCC 35984 / RP62A) OX=176279 GN=gcvPB PE=3 SV=1	12	5	1	56.4	other metabolic processes		other molecular function	Pf02347	50018662	gcvPB	Q5HP14; ser:SERP1100	3.37981e+06	2.85007e+06	3.17772e+06	4.0229e+06	3.46741e+06	4.06125e+06	7.74382e+06	6.64793e+06	7.03973e+06	6.57352e+06	6.86311e+06	7.44267e+06	7.67081e+06	7.64273e+06	7.83425e+06	8.64177e+07
Q5HIH3	Peptidyl-tRNA hydrolase OS=Staphylococcus aureus (strain COL) OX=93062 GN=pth PE=3 SV=1	31	6	6	21.7	protein metabolism;other metabolic processes	other cell component	other molecular function	Pf01195		pth	Q5HIH3; sac:SACOL0546	2.02047e+07	1.87127e+07	1.86559e+07	2.07677e+07	2.1714e+07	1.976e+07	1.38044e+07	1.36876e+07	1.42676e+07	1.40482e+07	1.44443e+07	1.45578e+07	1.29595e+07	1.55512e+07	1.45481e+07	2.47684e+08
Q5HHR5	Peptide chain release factor 2 OS=Staphylococcus aureus (strain COL) OX=93062 GN=prfB PE=3 SV=1	33	9	9	42.3	cell organization and biogenesis;protein metabolism;other metabolic processes	other cell component	nucleic acid binding activity	Pf00472, Pf03462		prfB	Q5HHR5; sac:SACOL0818	7.1325e+06	7.08241e+06	7.57112e+06	1.08306e+07	9.44443e+06	1.00851e+07	9.96727e+06	1.19738e+07	1.22464e+07	1.26493e+07	1.39101e+07	1.26787e+07	1.31952e+07	1.35648e+07	1.37496e+07	1.66081e+08
Q6G8M6	Acetyl-coenzyme A carboxylase carboxyl transferase subunit beta OS=Staphylococcus aureus (strain MSSA476) OX=282459 GN=accD PE=3 SV=1	27	8	8	31.9	other metabolic processes	other cell component	other molecular function	Pf01039, Pf17848		accD	Q6G8M6; sas:SAS1628	725581	786348	1.03274e+06	1.23609e+06	1.57974e+06	1.64299e+06	5.66305e+06	5.52571e+06	5.01157e+06	7.54187e+06	5.51138e+06	6.62055e+06	3.93971e+06	4.19624e+06	3.85147e+06	5.4865e+07
P0C1P9	DNA polymerase III PolC-type OS=Staphylococcus aureus OX=1280 GN=polC PE=3 SV=1	9	9	9	162.4	DNA metabolism;other metabolic processes	other cell component	nucleic acid binding activity;other molecular function	Pf00929, Pf02811, Pf07733, Pf11490, Pf14480, Pf14579, Pf17657		polC	P0C1P9; P68851; Q53665; Q57110; Q9F1J9		89433.4	90249.2	65955.2	911195	1.06157e+06	1.69692e+06	2.38876e+06	2.04051e+06	2.41307e+06	2.7359e+06	2.78273e+06	904598	2.02919e+06	1.12399e+06	2.03341e+07
Q5HI28	Putative glycosyltransferase TagX OS=Staphylococcus aureus (strain COL) OX=93062 GN=tagX PE=3 SV=1	26	6	6	41.1	cell organization and biogenesis;other metabolic processes;other biological processes		other molecular function	Pf00535		tagX	Q5HI28; sac:SACOL0697	160994		328018	276310	359937	362542	1.90599e+06	1.91191e+06	2.27635e+06	2.43994e+06	3.3027e+06	2.71865e+06	1.40927e+06	2.26213e+06	1.95634e+06	2.16711e+07
Q6G9R7	DNA mismatch repair protein MutL OS=Staphylococcus aureus (strain MSSA476) OX=282459 GN=mutL PE=3 SV=1	15	8	8	76.8	DNA metabolism;other metabolic processes;stress response	other cell component	nucleic acid binding activity;other molecular function	Pf01119, Pf08676, Pf13589		mutL	Q6G9R7; sas:SAS1230			97258	156801	245368	619066	2.42281e+06	1.51013e+06	2.52352e+06	3.26191e+06	3.66751e+06	3.55348e+06	814855	2.35618e+06	1.64082e+06	2.28697e+07
Q6GA87	50S ribosomal protein L32 OS=Staphylococcus aureus (strain MSSA476) OX=282459 GN=rpmF PE=3 SV=1	56	3	3	6.5	protein metabolism;other metabolic processes	translational apparatus	other molecular function	Pf01783	66839322	rpmF	Q6GA87; sas:SAS1062	1.16846e+08	1.18686e+08	9.49172e+07	7.63587e+07	7.68989e+07	6.66684e+07	7.23255e+07	7.53613e+07	6.37302e+07	8.38002e+07	6.61743e+07	6.50993e+07	7.11263e+07	7.12515e+07	7.35416e+07	1.19279e+09
Q6G9I4	Aminoacyltransferase FemB OS=Staphylococcus aureus (strain MSSA476) OX=282459 GN=femB PE=3 SV=1	21	8	8	49.6	cell organization and biogenesis;other metabolic processes;other biological processes	other cell component	other molecular function	Pf02388		femB	Q6G9I4; sas:SAS1315	4.61967e+06	3.69191e+06	3.82469e+06	6.00469e+06	6.05893e+06	5.73502e+06	8.61883e+06	9.57063e+06	9.25186e+06	1.01623e+07	1.13054e+07	9.55958e+06	7.36998e+06	9.62646e+06	8.52687e+06	1.13927e+08
A5IS63	Putative cysteine ligase BshC OS=Staphylococcus aureus (strain JH9) OX=359786 GN=bshC PE=3 SV=1	16	8	8	62.8			other molecular function	Pf10079		bshC	A5IS63; saj:SaurJH9_1236	132729	141315	423944	355354	748567	721204	3.35575e+06	3.56991e+06	5.31963e+06	4.04671e+06	4.26092e+06	4.02513e+06	2.82821e+06	4.51302e+06	3.05466e+06	3.74971e+07
Q8NVX6	Serine protease SplB OS=Staphylococcus aureus (strain MW2) OX=196620 GN=splB PE=3 SV=1	26	6	6	26.1	protein metabolism	non-structural extracellular	other molecular function	Pf00089		splB	Q8NVX6; sam:MW1754	1.27066e+07	1.22803e+07	1.28253e+07	7.98924e+06	9.78123e+06	8.76968e+06	2.1048e+06	2.3597e+06	2.34658e+06	2.87064e+06	2.96632e+06	3.39079e+06	2.19932e+06	1.98972e+06	3.21332e+06	8.77935e+07
Q2FGX6	3-phosphoshikimate 1-carboxyvinyltransferase OS=Staphylococcus aureus (strain USA300) OX=367830 GN=aroA PE=3 SV=1	26	6	6	47	other metabolic processes	other cell component	other molecular function	Pf00275		aroA	Q2FGX6; saa:SAUSA300_1355	1.07524e+06	1.40649e+06	1.17661e+06	2.28447e+06	1.79378e+06	2.06976e+06	3.46158e+06	3.77371e+06	3.31827e+06	4.33922e+06	4.10154e+06	4.52225e+06	3.0207e+06	3.37207e+06	3.17531e+06	4.2891e+07
A6U1G8	Large-conductance mechanosensitive channel OS=Staphylococcus aureus (strain JH1) OX=359787 GN=mscL PE=3 SV=1	27	4	4	13.6	transport	plasma membrane;other membranes	transporter activity	Pf01741		mscL	A6U1G8; sah:SaurJH1_1436	1.43581e+07	1.50201e+07	1.09749e+07	4.12072e+07	3.89401e+07	3.09735e+07	1.1066e+07	1.12519e+07	9.84189e+06	8.56405e+06	7.23063e+06	2.31582e+06	1.69289e+07	1.22513e+07	1.29907e+07	2.43915e+08
Q2FW14	50S ribosomal protein L29 OS=Staphylococcus aureus (strain NCTC 8325 / PS 47) OX=93061 GN=rpmC PE=1 SV=1	55	6	6	8.1	protein metabolism;other metabolic processes	cytosol;translational apparatus	other molecular function	Pf00831	3920880; 60544554; 62692405; 72469711	rpmC	Q2FW14; sao:SAOUHSC_02504	5.88393e+07	6.09576e+07	5.70241e+07	3.78753e+07	3.57955e+07	3.71847e+07	5.36739e+07	6.05153e+07	5.73049e+07	6.46071e+07	6.69584e+07	9.54268e+07	5.62445e+07	6.78723e+07	6.9375e+07	8.79655e+08
A8YYT1	Histidine ammonia-lyase OS=Staphylococcus aureus (strain USA300 / TCH1516) OX=451516 GN=hutH PE=3 SV=1	20	8	8	56	other metabolic processes	other cell component	other molecular function	Pf00221		hutH	A8YYT1; sax:USA300HOU_0008	3.54823e+06	1.78878e+06	2.97528e+06	2.52711e+06	1.69124e+06	3.0108e+06	3.24956e+06	3.84667e+06	3.37773e+06	3.01012e+06	2.49321e+06	2.63361e+06	3.73659e+06	3.63367e+06	3.7786e+06	4.53012e+07
P65819	LexA repressor OS=Staphylococcus aureus (strain Mu50 / ATCC 700699) OX=158878 GN=lexA PE=3 SV=1	49	5	3	23.3	protein metabolism;DNA metabolism;other metabolic processes;stress response;other biological processes		nucleic acid binding activity;other molecular function	Pf00717, Pf01726		lexA	P65819; Q99UD7; sav:SAV1339	2.44189e+06	2.06696e+06	2.4163e+06	2.34804e+06	1.61192e+06	2.20269e+06	3.78087e+06	3.94341e+06	4.16736e+06	5.08559e+06	5.24158e+06	6.04475e+06	5.10177e+06	5.01655e+06	4.52857e+06	5.59982e+07
P60108	TelA-like protein SA1238 OS=Staphylococcus aureus (strain N315) OX=158879 GN=SA1238 PE=1 SV=1	22	8	8	43.4				Pf05816			P60108; Q99U81; sau:SA1238	5.83602e+06	5.16123e+06	4.79603e+06	6.28475e+06	3.53008e+06	3.61483e+06	9.78356e+06	9.13135e+06	6.61644e+06	6.14338e+06	7.3556e+06	7.74507e+06	8.15249e+06	8.91213e+06	7.32202e+06	1.00385e+08
A6QFS5	Phosphoribosylaminoimidazole-succinocarboxamide synthase OS=Staphylococcus aureus (strain Newman) OX=426430 GN=purC PE=3 SV=1	21	5	5	26.7	other metabolic processes		other molecular function	Pf01259		purC	A6QFS5; sae:NWMN_0935	848723	372547	1.37843e+06	2.08918e+06	2.34824e+06	2.63947e+06	3.05711e+06	3.35104e+06	3.80773e+06	3.45198e+06	4.16236e+06	3.81888e+06	5.02196e+06	4.72134e+06	5.46421e+06	4.65332e+07
Q931T2	Uncharacterized N-acetyltransferase SAV1176 OS=Staphylococcus aureus (strain Mu50 / ATCC 700699) OX=158878 GN=SAV1176 PE=3 SV=1	27	5	5	17.3			other molecular function				Q931T2; sav:SAV1176	2.8318e+07	2.68613e+07	3.51299e+07	3.05125e+07	2.80526e+07	4.11985e+07	1.9487e+07	1.95436e+07	2.58194e+07	2.20536e+07	2.71622e+07	2.42104e+07	1.74986e+07	2.51083e+07	2.34961e+07	3.94452e+08
Q5HGA3	Cardiolipin synthase 1 OS=Staphylococcus aureus (strain COL) OX=93062 GN=cls1 PE=3 SV=1	12	6	6	56.3	other metabolic processes	plasma membrane;other membranes	other molecular function	Pf13091, Pf13396		cls1	Q5HGA3; sac:SACOL1351	1.73747e+06	1.76631e+06	1.6589e+06	2.12891e+06	2.32985e+06	2.39403e+06	5.73155e+06	6.35825e+06	6.33537e+06	6.42377e+06	6.87421e+06	8.04398e+06	7.52635e+06	6.13728e+06	7.49052e+06	7.29367e+07
Q2YXJ8	Probable dual-specificity RNA methyltransferase RlmN OS=Staphylococcus aureus (strain bovine RF122 / ET3-1) OX=273036 GN=rlmN PE=3 SV=1	23	7	7	41.8	RNA metabolism OR transcription;other metabolic processes;other biological processes	other cell component	nucleic acid binding activity;other molecular function	Pf04055, Pf13394		rlmN	Q2YXJ8; sab:SAB1082	1.08165e+06	2.99173e+06	2.95314e+06	4.0638e+06	2.68339e+06	3.52144e+06	6.63333e+06	5.79053e+06	6.662e+06	8.39878e+06	9.15457e+06	8.58862e+06	4.16966e+06	6.60768e+06	4.23844e+06	7.75388e+07
P45723	1-phosphatidylinositol phosphodiesterase OS=Staphylococcus aureus (strain Newman) OX=426430 GN=plc PE=1 SV=2	43	11	11	35.2	other metabolic processes	non-structural extracellular	other molecular function	Pf00388		plc	A6QD81; P45723; sae:NWMN_0041	6.66265e+07	7.07112e+07	6.23165e+07	5.171e+07	5.97191e+07	4.81242e+07	2.79373e+07	2.56957e+07	2.40333e+07	1.96575e+07	1.63732e+07	1.7517e+07	2.98125e+07	2.53665e+07	3.01785e+07	5.75779e+08
A0A0H2XI17	Fe-S protein maturation auxiliary factor SufT OS=Staphylococcus aureus (strain USA300) OX=367830 GN=sufT PE=2 SV=1	84	3	3	9.6				Pf01883		sufT	A0A0H2XI17; saa:SAUSA300_0875	3.00572e+07	1.96716e+07	1.94906e+07	2.97256e+07	2.00663e+07	1.6648e+07	3.28648e+07	2.65116e+07	2.34724e+07	2.39006e+07	2.22326e+07	1.90641e+07	2.41046e+07	1.89779e+07	1.50684e+07	3.41856e+08
Q6G6T5	HTH-type transcriptional regulator SarZ OS=Staphylococcus aureus (strain MSSA476) OX=282459 GN=sarZ PE=3 SV=1	29	5	5	17.4	RNA metabolism OR transcription	other cell component	nucleic acid binding activity;other molecular function	Pf01047		sarZ	Q6G6T5; sas:SAS2276	7.85787e+06	8.42584e+06	8.78494e+06	7.58149e+06	7.88057e+06	8.88251e+06	1.88125e+07	1.88569e+07	1.89108e+07	2.33538e+07	2.19006e+07	2.3298e+07	1.64423e+07	1.88108e+07	1.81655e+07	2.27965e+08
Q5HP70	GTPase Der OS=Staphylococcus epidermidis (strain ATCC 35984 / RP62A) OX=176279 GN=der PE=3 SV=1	16	7	1	49	other biological processes		other molecular function	Pf01926, Pf14714	50018716	der	Q5HP70; ser:SERP1043	331759		357507	1.30687e+06	1.05665e+06	1.17468e+06	506366	463018		627965	501918	585514	567517	562770	619166	8.66169e+06
A7X274	2,3,4,5-tetrahydropyridine-2,6-dicarboxylate N-acetyltransferase OS=Staphylococcus aureus (strain Mu3 / ATCC 700698) OX=418127 GN=dapH PE=3 SV=1	23	4	4	25.2	other metabolic processes		other molecular function	Pf08503, Pf14602		dapH	A7X274; saw:SAHV_1385	1.78281e+07	1.59416e+07	2.10861e+07	1.88017e+07	2.00945e+07	2.21598e+07	1.5011e+07	1.703e+07	1.6359e+07	1.3728e+07	1.41752e+07	1.38971e+07	1.78841e+07	1.64398e+07	1.87369e+07	2.59173e+08
A8Z464	Transcription antitermination protein NusB OS=Staphylococcus aureus (strain USA300 / TCH1516) OX=451516 GN=nusB PE=3 SV=1	32	5	5	15	RNA metabolism OR transcription;other metabolic processes;other biological processes		nucleic acid binding activity	Pf01029		nusB	A8Z464; sax:USA300HOU_1526	1.70399e+06	1.70612e+06	2.18981e+06	2.71727e+06	2.68035e+06	3.94044e+06	4.62814e+06	5.13608e+06	6.10527e+06	6.8061e+06	8.18059e+06	7.71689e+06	5.1934e+06	6.97405e+06	5.57085e+06	7.12493e+07
Q2YXL5	ATP-dependent protease subunit HslV OS=Staphylococcus aureus (strain bovine RF122 / ET3-1) OX=273036 GN=hslV PE=3 SV=1	23	3	3	19.5	protein metabolism;other metabolic processes	cytosol;other cell component	other molecular function	Pf00227		hslV	Q2YXL5; sab:SAB1115	2.02168e+07	1.69433e+07	1.62451e+07	1.57051e+07	1.38615e+07	1.5864e+07	9.16515e+06	8.3501e+06	7.6194e+06	7.76946e+06	9.38899e+06	9.62962e+06	1.17198e+07	9.9044e+06	8.99642e+06	1.81379e+08
Q5HFZ8	DegV domain-containing protein SACOL1460 OS=Staphylococcus aureus (strain COL) OX=93062 GN=SACOL1460 PE=3 SV=1	25	6	6	30.6			other molecular function	Pf02645			Q5HFZ8; sac:SACOL1460	7.64421e+06	1.83474e+07	1.71087e+07	1.96366e+07	1.66405e+07	1.85797e+07	1.47326e+07	1.57621e+07	1.4309e+07	1.38627e+07	1.82464e+07	1.5453e+07	1.3492e+07	9.07337e+06	1.41007e+07	2.26989e+08
Q2YVV2	Ribosomal RNA small subunit methyltransferase A OS=Staphylococcus aureus (strain bovine RF122 / ET3-1) OX=273036 GN=rsmA PE=3 SV=2	24	8	8	33.7	RNA metabolism OR transcription;other metabolic processes	other cell component	nucleic acid binding activity;other molecular function	Pf00398		rsmA	Q2YVV2; sab:SAB0442	1.13365e+06	831433	786130	1.85033e+06	1.3576e+06	1.21991e+06	5.16085e+06	6.44854e+06	5.78282e+06	4.91052e+06	5.59836e+06	5.7562e+06	3.98175e+06	4.47044e+06	5.0213e+06	5.43098e+07
Q2FDW8	PTS system glucoside-specific EIICBA component OS=Staphylococcus aureus (strain USA300) OX=367830 GN=glcB PE=3 SV=1	10	7	5	74.4	other metabolic processes;transport	plasma membrane;other membranes	transporter activity;kinase activity	Pf00358, Pf00367, Pf02378		glcB	Q2FDW8; saa:SAUSA300_2476	894687	1.03184e+06	1.09053e+06	1.28473e+06	1.2976e+06	1.16139e+06	2.50924e+06	2.6045e+06	2.52957e+06	2.87812e+06	2.38475e+06	2.45597e+06	1.91692e+06	2.28114e+06	2.20114e+06	2.85221e+07
Q6GGD0	Endoribonuclease YbeY OS=Staphylococcus aureus (strain MRSA252) OX=282458 GN=ybeY PE=3 SV=1	37	4	4	17.9	RNA metabolism OR transcription;other metabolic processes	other cell component	other molecular function	Pf02130		ybeY	Q6GGD0; sar:SAR1647	632069	421545	1.79593e+06	1.64771e+06	706143	1.67268e+06	2.77193e+06	3.56065e+06	3.70213e+06	4.12143e+06	4.21183e+06	3.79967e+06	3.01014e+06	3.36953e+06	2.05533e+06	3.74787e+07
A7X1J9	Ribonuclease 3 OS=Staphylococcus aureus (strain Mu3 / ATCC 700698) OX=418127 GN=rnc PE=3 SV=1	24	3	3	27.9	RNA metabolism OR transcription;other metabolic processes	other cell component	nucleic acid binding activity;other molecular function	Pf00035, Pf14622		rnc	A7X1J9; saw:SAHV_1223	1.02527e+06	222820	475606	516361	762500	945305	1.67704e+06	2.16006e+06	1.89769e+06	1.91165e+06	2.61613e+06	3.23783e+06	1.74314e+06	1.94942e+06	1.86339e+06	2.30042e+07
A6QGC0	Serine/threonine-protein kinase PrkC OS=Staphylococcus aureus (strain Newman) OX=426430 GN=prkC PE=1 SV=1	11	7	7	74.3	protein metabolism;other metabolic processes;signal transduction;other biological processes	plasma membrane;other membranes	kinase activity;other molecular function	Pf00069, Pf03793		prkC	A6QGC0; sae:NWMN_1130	473454	494001	776077	842914	595569	1.13605e+06	3.90115e+07	4.21347e+06	4.18546e+06	4.38376e+06	5.17058e+06	4.72324e+06	2.86279e+06	3.66583e+06	3.44336e+06	7.59781e+07
P63921	Peptide deformylase-like OS=Staphylococcus aureus (strain Mu50 / ATCC 700699) OX=158878 GN=SAV1215 PE=3 SV=1	25	5	5	18.1	protein metabolism;other metabolic processes		other molecular function	Pf01327			P63921; Q99UQ3; sav:SAV1215	5.90965e+06	6.61239e+06	5.59747e+06	5.61674e+06	5.7405e+06	5.53103e+06	4.78791e+06	5.22016e+06	4.36984e+06	5.86065e+06	4.23275e+06	4.20196e+06	3.38227e+06	3.87941e+06	4.20136e+06	7.51441e+07
A5ITC3	Shikimate dehydrogenase (NADP(+)) OS=Staphylococcus aureus (strain JH9) OX=359786 GN=aroE PE=3 SV=1	15	3	3	29.8	other metabolic processes		other molecular function	Pf01488, Pf08501, Pf18317		aroE	A5ITC3; saj:SaurJH9_1653	371201	721721	972560	1.48258e+06	1.41558e+06	2.22197e+06	2.80466e+06	2.42473e+06	4.2698e+06	2.59853e+06	4.4659e+06	4.47568e+06	2.17362e+06	3.81864e+06	4.07314e+06	3.82903e+07
Q7A086	Protein translocase subunit SecY OS=Staphylococcus aureus (strain MW2) OX=196620 GN=secY PE=3 SV=1	27	5	3	47.1	transport	plasma membrane;other membranes		Pf00344		secY	Q7A086; sam:MW2149	3.41131e+06	3.60119e+06	3.18908e+06	3.75376e+06	3.478e+06	3.34118e+06	5.43194e+06	5.48879e+06	5.27824e+06	7.03067e+06	6.02782e+06	5.94709e+06	5.11621e+06	5.92682e+06	5.68065e+06	7.27027e+07
Q6GB70	HPr kinase/phosphorylase OS=Staphylococcus aureus (strain MSSA476) OX=282459 GN=hprK PE=3 SV=1	14	5	5	34.5	protein metabolism;other metabolic processes;signal transduction;other biological processes		kinase activity;other molecular function	Pf02603, Pf07475		hprK	Q6GB70; sas:SAS0725	2.39803e+06	3.14658e+06	4.26912e+06	4.23176e+06	4.1564e+06	8.05199e+06	1.0813e+07	9.45827e+06	9.74093e+06	1.29849e+07	1.12395e+07	1.15608e+07	8.17945e+06	9.26245e+06	9.47192e+06	1.18965e+08
Q7A7X5	Pyruvate formate-lyase-activating enzyme OS=Staphylococcus aureus (strain N315) OX=158879 GN=pflA PE=1 SV=1	24	4	4	28.5	other metabolic processes	other cell component	other molecular function	Pf04055, Pf13353		pflA	Q7A7X5; sau:SA0219	177299		143150				1.00588e+06	1.07999e+06	1.04908e+06	3.0948e+06	2.04558e+06	2.53448e+06	152043	381594	864058	1.25279e+07
A8Z334	50S ribosomal protein L36 OS=Staphylococcus aureus (strain USA300 / TCH1516) OX=451516 GN=rpmJ PE=3 SV=1	59	3	3	4.3	protein metabolism;other metabolic processes	translational apparatus;other cell component	other molecular function	Pf00444	72469726	rpmJ	A8Z334; sax:USA300HOU_2218	2.6279e+08	2.87686e+08	2.56712e+08	1.60946e+08	1.79709e+08	1.70982e+08	1.49184e+08	1.4629e+08	1.39004e+08	1.34031e+08	1.15512e+08	1.23545e+08	1.58539e+08	1.38014e+08	1.70739e+08	2.59368e+09
Q2YX52	Phosphoribosylformylglycinamidine cyclo-ligase OS=Staphylococcus aureus (strain bovine RF122 / ET3-1) OX=273036 GN=purM PE=3 SV=1	23	4	4	37.1	other metabolic processes	other cell component	other molecular function	Pf00586, Pf02769		purM	Q2YX52; sab:SAB0938	4.09646e+06	3.47292e+06	4.4754e+06	4.81498e+06	4.47056e+06	5.18069e+06	2.44316e+06	2.65022e+06	2.98259e+06	1.79289e+06	2.22392e+06	2.24725e+06	4.55065e+06	4.12636e+06	3.94371e+06	5.34718e+07
Q5HIS8	Single-stranded DNA-binding protein 1 OS=Staphylococcus aureus (strain COL) OX=93062 GN=ssb PE=3 SV=1	43	6	6	18.5	DNA metabolism;other metabolic processes;stress response		nucleic acid binding activity	Pf00436	66838674	ssb	Q5HIS8; sac:SACOL0438	5.52361e+06	6.19553e+06	4.87031e+06	4.91014e+06	5.03169e+06	4.69277e+06	7.29448e+06	6.73696e+06	5.96543e+06	8.05867e+06	7.05163e+06	7.00376e+06	8.28585e+06	7.38534e+06	7.89941e+06	9.69056e+07
A6TYV4	Recombination protein RecR OS=Staphylococcus aureus (strain JH1) OX=359787 GN=recR PE=3 SV=1	33	6	6	22.1	DNA metabolism;other metabolic processes;stress response		nucleic acid binding activity;other molecular function	Pf02132, Pf13662		recR	A6TYV4; sah:SaurJH1_0514	3.84082e+06	2.87997e+06	3.63821e+06	5.03978e+06	4.66106e+06	5.03047e+06	5.42813e+06	4.8093e+06	5.07769e+06	7.65192e+06	6.83282e+06	6.99259e+06	5.12756e+06	4.78962e+06	5.98068e+06	7.77806e+07
Q6GGH5	Exodeoxyribonuclease 7 large subunit OS=Staphylococcus aureus (strain MRSA252) OX=282458 GN=xseA PE=3 SV=1	18	5	5	50.9	DNA metabolism;other metabolic processes	other cell component	nucleic acid binding activity;other molecular function	Pf02601, Pf13742		xseA	Q6GGH5; sar:SAR1601	857844	850260	707643	2.53409e+06	2.22132e+06	2.16568e+06	1.39799e+06	1.23e+06	1.79199e+06	1.48451e+06	1.90888e+06	1.78632e+06	880417	1.28295e+06	1.27843e+06	2.23783e+07
Q5HM02	50S ribosomal protein L2 OS=Staphylococcus epidermidis (strain ATCC 35984 / RP62A) OX=176279 GN=rplB PE=3 SV=1	27	8	1	30.2	protein metabolism;other metabolic processes	translational apparatus	nucleic acid binding activity;other molecular function	Pf00181, Pf03947	50018076	rplB	Q5HM02; ser:SERP1828		290830					215217	269468	263289	769288	1.06149e+06	1.05699e+06	360435	462337	389744	5.13909e+06
Q2G1C1	Teichoic acid glycerol-phosphate transferase OS=Staphylococcus aureus (strain NCTC 8325 / PS 47) OX=93061 GN=tarF PE=1 SV=1	15	6	6	45.9	cell organization and biogenesis;other metabolic processes	plasma membrane;other membranes	other molecular function	Pf04464	3920299	tarF	Q2G1C1; sao:SAOUHSC_00223	1.34104e+06	2.12909e+06	1.67109e+06	1.93179e+06	1.80248e+06	1.63042e+06	3.62328e+06	3.22609e+06	3.47486e+06	3.67526e+06	3955142	3.04405e+06	3.97645e+06	3.8582e+06	2.98654e+06	4.23258e+07
Q2FVK2	Gamma-hemolysin component C OS=Staphylococcus aureus (strain NCTC 8325 / PS 47) OX=93061 GN=hlgC PE=1 SV=1	14	5	4	35.6	other biological processes	non-structural extracellular	other molecular function	Pf07968	3919728	hlgC	Q2FVK2; sao:SAOUHSC_02709	1.04429e+08	9.57037e+07	1.10639e+08	5.4608e+07	6.40218e+07	6.70954e+07	5.87082e+07	6.26031e+07	6.50748e+07	4.38822e+07	4.81032e+07	4.51125e+07	3.6126e+07	4.03965e+07	4.62225e+07	9.42726e+08
Q6G6U7	Ferredoxin--NADP reductase OS=Staphylococcus aureus (strain MSSA476) OX=282459 GN=SAS2264 PE=3 SV=1	19	4	4	38.2			other molecular function	Pf07992			Q6G6U7; sas:SAS2264				246847			999486	1.14056e+06	1.04773e+06	1.26557e+06	1.7272e+06	1.55812e+06	867405	609823	880622	1.03434e+07
Q2YV20	FMN-dependent NADH:quinone oxidoreductase OS=Staphylococcus aureus (strain bovine RF122 / ET3-1) OX=273036 GN=azoR PE=3 SV=2	24	4	4	23.3	other metabolic processes		other molecular function	Pf02525		azoR	Q2YV20; sab:SAB0149c	2.34706e+07	2.26743e+07	2.23284e+07	1.36778e+07	1.37841e+07	1.2696e+07	2.54897e+07	3.25692e+07	2.31137e+07	2.76024e+07	3.64282e+07	3.75081e+07	3.3559e+07	2.63717e+07	2.76648e+07	3.78938e+08
A7WZR5	Nucleotide-binding protein SAHV_0762 OS=Staphylococcus aureus (strain Mu3 / ATCC 700698) OX=418127 GN=SAHV_0762 PE=3 SV=1	18	5	5	34.8			other molecular function	Pf03668			A7WZR5; saw:SAHV_0762	139045			171001		397614	2.64923e+06	3.80871e+06	3.15223e+06	4.53446e+06	4.49318e+06	4.47481e+06	1.73837e+06	2.93363e+06	2.35577e+06	3.08481e+07
P95695	Capsular polysaccharide type 5 biosynthesis protein cap5A OS=Staphylococcus aureus (strain Newman) OX=426430 GN=cap5A PE=3 SV=1	22	4	4	24.8	other metabolic processes;transport	plasma membrane;other membranes	transporter activity	Pf02706		cap5A	A6QDD5; P95695; sae:NWMN_0095	1.98919e+06	1.83171e+06	1.51962e+06	1.21392e+06	1.6743e+06	1.67272e+06	3.86199e+06	4.61313e+06	4.15432e+06	4.327e+06	4.11354e+06	3.63769e+06	2.63939e+06	3.11569e+06	2.45688e+06	4.28211e+07
Q6G609	Biofilm operon icaADBC HTH-type negative transcriptional regulator IcaR OS=Staphylococcus aureus (strain MSSA476) OX=282459 GN=icaR PE=3 SV=1	13	3	3	22			nucleic acid binding activity	Pf00440, Pf18665		icaR	Q6G609; sas:SAS2551	770494	868181	957777	1.47699e+06	1.19328e+06	962644	1.91135e+06	1.15914e+06	2.61074e+06	2.25636e+06	2.11837e+06	1.96473e+06	2.33039e+06	2.43408e+06	2.18301e+06	2.51975e+07
A6QHU9	6,7-dimethyl-8-ribityllumazine synthase OS=Staphylococcus aureus (strain Newman) OX=426430 GN=ribH PE=3 SV=1	22	4	4	16.4	other metabolic processes	other cell component	other molecular function	Pf00885		ribH	A6QHU9; sae:NWMN_1659	1.6835e+06	1.96258e+06	3.50555e+06	3.64371e+06	2.33238e+06	2.53189e+06	5.7002e+06	4.66987e+06	4.75415e+06	5.70287e+06	6.72273e+06	6.20948e+06	6.04936e+06	6.36418e+06	5.89976e+06	6.77322e+07
A6QFK8	Adapter protein MecA OS=Staphylococcus aureus (strain Newman) OX=426430 GN=mecA PE=3 SV=1	17	5	5	28.3			other molecular function	Pf05389		mecA	A6QFK8; sae:NWMN_0868	3.85894e+06	3.67563e+06	4.09335e+06	4.74076e+06	6.4218e+06	6.66056e+06	4.31106e+06	5.03919e+06	4.86342e+06	3.59097e+06	4.95141e+06	4.65137e+06	5.26836e+06	4.92707e+06	5.42088e+06	7.24748e+07
A7X358	Holliday junction ATP-dependent DNA helicase RuvA OS=Staphylococcus aureus (strain Mu3 / ATCC 700698) OX=418127 GN=ruvA PE=3 SV=1	35	8	8	22.3	cell organization and biogenesis;DNA metabolism;other metabolic processes;stress response	other cell component	nucleic acid binding activity;other molecular function	Pf01330, Pf07499, Pf14520		ruvA	A7X358; saw:SAHV_1629	6.33827e+06	6.54478e+06	6.29567e+06	5.85713e+06	6.11517e+06	5.20436e+06	6.69749e+06	7.12083e+06	7.64939e+06	8.04723e+06	8.35805e+06	8.34798e+06	9.39155e+06	8.98705e+06	7.8161e+06	1.08771e+08
A6U3Z2	GTP 3',8-cyclase OS=Staphylococcus aureus (strain JH1) OX=359787 GN=moaA PE=3 SV=1	12	3	3	39.1	protein metabolism;other metabolic processes	other cell component	other molecular function	Pf04055, Pf06463, Pf13394		moaA	A6U3Z2; sah:SaurJH1_2335	1.00609e+06	764889	919941	816498	820463	883770	939480	1.20331e+06	893388	1.01929e+06	1.45492e+06	1.49675e+06	947811	894217	877513	1.49383e+07
O32421	Probable cell wall amidase LytH OS=Staphylococcus aureus OX=1280 GN=lytH PE=3 SV=1	31	6	6	32.7	cell organization and biogenesis;other metabolic processes	non-structural extracellular	other molecular function	Pf01520, Pf08239		lytH	O32421	1.81453e+06	1.15392e+06	3.31538e+06	2.26129e+06	1.74333e+06	3.65716e+06	3.68971e+06	3.37539e+06	4.14131e+06	5.1124e+06	4.97703e+06	4.64518e+06	4.45091e+06	4.37601e+06	4.44085e+06	5.31544e+07
Q2FZ91	Cell division protein DivIB OS=Staphylococcus aureus (strain NCTC 8325 / PS 47) OX=93061 GN=divIB PE=3 SV=1	12	5	5	50.2	cell cycle OR cell proliferation	plasma membrane;other membranes;other cell component		Pf03799, Pf08478	3920708	divIB	Q2FZ91; sao:SAOUHSC_01148	393650	1.05709e+06	337028	825266	328767	944835	1.91343e+06	1.59027e+06	2.10445e+06	2.81879e+06	7.21418e+06	3.29085e+06	2.96907e+06	8.51245e+06	2.6755e+06	3.69756e+07
A0A0H3JT43	Glycine cleavage system H-like protein OS=Staphylococcus aureus (strain Mu50 / ATCC 700699) OX=158878 GN=SAV0324 PE=1 SV=1	23	2	2	12.4	other metabolic processes	other cell component		Pf01597			A0A0H3JT43; sav:SAV0324	9.06519e+06	8.52261e+06	1.23524e+07	1.06252e+07	1.30411e+07	1.27317e+07	7.08155e+06	9.47306e+06	1.00608e+07	6.12243e+06	8.72712e+06	8.4944e+06	6.59224e+06	8.31184e+06	7.89091e+06	1.39093e+08
Q99T18	Peroxide-responsive repressor PerR OS=Staphylococcus aureus (strain Mu50 / ATCC 700699) OX=158878 GN=perR PE=3 SV=1	25	3	3	17.2	RNA metabolism OR transcription	other cell component	nucleic acid binding activity;other molecular function	Pf01475		perR	Q99T18; sav:SAV1861	1.30476e+06	940609	2.70881e+06	1.13436e+06	1.45762e+06	2.29366e+06	1.34169e+06	1.73645e+06	2.56478e+06	3.33768e+06	3.34089e+06	3.43357e+06	1.39386e+06	2.66016e+06	2.26739e+06	3.19163e+07
Q2FYZ9	DNA mismatch repair protein MutS OS=Staphylococcus aureus (strain NCTC 8325 / PS 47) OX=93061 GN=mutS PE=3 SV=2	7	6	6	99.8	DNA metabolism;other metabolic processes;stress response	cytosol	nucleic acid binding activity;other molecular function	Pf00488, Pf01624, Pf05188, Pf05190, Pf05192	3919925	mutS	Q2FYZ9; Q7WRG7; Q7WYI7; Q932P9; sao:SAOUHSC_01272	232760	482437	924551	748990	434373	988414	3.5954e+06	3.42804e+06	3.00814e+06	3.60847e+06	3.29045e+06	4.0362e+06	1.41491e+06	2.57085e+06	2.38268e+06	3.11467e+07
Q2G178	Type VII secretion system protein EsaG OS=Staphylococcus aureus (strain NCTC 8325 / PS 47) OX=93061 GN=essG PE=1 SV=1	56	6	6	19.7		other cell component		Pf04634	3919210	essG	Q2G178; sao:SAOUHSC_00269	8.75372e+06	9.52827e+06	9.27343e+06	9.30747e+06	9.31712e+06	8.75379e+06	7.28556e+06	6.99009e+06	7.03129e+06	8.04963e+06	7.89755e+06	8.02715e+06	7.18651e+06	7.13956e+06	7.53844e+06	1.2208e+08
Q6GG27	50S ribosomal protein L20 OS=Staphylococcus aureus (strain MRSA252) OX=282458 GN=rplT PE=3 SV=1	35	8	8	13.7	cell organization and biogenesis;protein metabolism;other metabolic processes	translational apparatus;other cell component	nucleic acid binding activity;other molecular function	Pf00453	66839858	rplT	Q6GG27; sar:SAR1758	7.23822e+07	7.32561e+07	6.05766e+07	6.67784e+07	6.06008e+07	5.57912e+07	1.04118e+08	9.34351e+07	8.83788e+07	1.1166e+08	8.60992e+07	8.83286e+07	1.06426e+08	9.21953e+07	1.04054e+08	1.26408e+09
Q5HG56	Probable tautomerase SACOL1399 OS=Staphylococcus aureus (strain COL) OX=93062 GN=SACOL1399 PE=3 SV=3	51	4	4	6.7	other metabolic processes		other molecular function	Pf01361			Q5HG56; sac:SACOL1399							629404	599063	400184	2.40959e+06	2.02878e+06	2.13319e+06	176046	983808	761036	1.01211e+07
Q99T15	Glutamate-1-semialdehyde 2,1-aminomutase 2 OS=Staphylococcus aureus (strain Mu50 / ATCC 700699) OX=158878 GN=hemL2 PE=3 SV=1	17	7	5	46.7	other metabolic processes	other cell component	other molecular function	Pf00202		hemL2	Q99T15; sav:SAV1864	1.77482e+07	1.65195e+07	1.43865e+07	1.89358e+07	1.68747e+07	1.22741e+07	1.97549e+07	2.13752e+07	2.01161e+07	3.55591e+07	3.27213e+07	3.19853e+07	1.7186e+07	2.1217e+07	1.99471e+07	3.16601e+08
A0A0H3JUG6	Epoxyqueuosine reductase QueH OS=Staphylococcus aureus (strain Mu50 / ATCC 700699) OX=158878 GN=queH PE=1 SV=1	27	5	5	27.8	RNA metabolism OR transcription;other metabolic processes		other molecular function	Pf02677		queH	A0A0H3JUG6; sav:SAV2591	1.07627e+06	618163	663181	650934	580251	621506	2.27429e+06	2.30763e+06	2.42901e+06	2.55583e+06	3.12753e+06	3.18227e+06	1.09892e+06	2.1138e+06	1.79848e+06	2.50981e+07
Q2FYS7	Uncharacterized protein SAOUHSC_01349 OS=Staphylococcus aureus (strain NCTC 8325 / PS 47) OX=93061 GN=SAOUHSC_01349 PE=3 SV=1	49	5	5	11.5					3920055		Q2FYS7; sao:SAOUHSC_01349	3.2662e+07	2.88906e+07	4.38064e+07	2.52847e+07	3.45155e+07	3.75248e+07	3.09418e+07	3.69736e+07	3.33868e+07	3.27119e+07	2.99973e+07	3.35719e+07	2.20253e+07	2.34487e+07	2.43411e+07	4.70082e+08
A6TZK7	NADPH-dependent 7-cyano-7-deazaguanine reductase OS=Staphylococcus aureus (strain JH1) OX=359787 GN=queF PE=3 SV=1	19	3	3	19.6	other metabolic processes	other cell component	other molecular function	Pf14489		queF	A6TZK7; sah:SaurJH1_0769	1.24871e+06	827959	2.48776e+06	2.09327e+06	1.77389e+06	2.47338e+06	3.89759e+06	3.6108e+06	3.81971e+06	5.20414e+06	5.80847e+06	5.80022e+06	4.28049e+06	4.77511e+06	4.23238e+06	5.23339e+07
A0A0H2WZ38	Lipid II isoglutaminyl synthase (glutamine-hydrolyzing) subunit GatD OS=Staphylococcus aureus (strain COL) OX=93062 GN=gatD PE=1 SV=1	20	5	5	27.4	cell organization and biogenesis;other metabolic processes;other biological processes		other molecular function	Pf07685		gatD	A0A0H2WZ38; sac:SACOL1950	784331	732927	762730	907375	963840	1.1572e+06	2.85961e+06	3.51224e+06	3.46573e+06	4.22657e+06	4.60051e+06	4.39099e+06	1.92403e+06	3.24498e+06	2.88059e+06	3.64137e+07
Q8NW95	5-oxoprolinase subunit A OS=Staphylococcus aureus (strain MW2) OX=196620 GN=pxpA PE=3 SV=1	20	4	4	27.4	other metabolic processes		other molecular function	Pf03746		pxpA	Q8NW95; sam:MW1555	1.43001e+06	1.20052e+06	1.57544e+06	2.2963e+06	2.46295e+06	3.23297e+06	1.96413e+06	1.87389e+06	1.96584e+06	1.93097e+06	2.14745e+06	2.25406e+06	2.22635e+06	2.67069e+06	2.48663e+06	3.17182e+07
Q6GGU4	3-dehydroquinate synthase OS=Staphylococcus aureus (strain MRSA252) OX=282458 GN=aroB PE=1 SV=1	17	4	4	40.3	other metabolic processes	other cell component	other molecular function	Pf01761		aroB	Q6GGU4; sar:SAR1476	1.03765e+06	1.31659e+06		6.15744e+06	4.96521e+06	5.07861e+06	1.80572e+06	2.09335e+06	2.37976e+06	2.40916e+06	2.64204e+06	3.35228e+06	3.99093e+06	1.46342e+06	1.72293e+06	4.04151e+07
Q6GG00	UPF0173 metal-dependent hydrolase SAR1785 OS=Staphylococcus aureus (strain MRSA252) OX=282458 GN=SAR1785 PE=3 SV=1	35	5	5	25.3			other molecular function	Pf13483			Q6GG00; sar:SAR1785	2.55585e+07	2.02554e+07	2.46415e+07	2.36831e+07	7.26015e+06	2.45345e+07	1.43965e+07	1.33476e+07	8.87371e+06	4.97059e+06	5.2795e+06	5.57329e+06	1.38493e+07	6.52649e+06	1.19952e+07	2.10745e+08
Q99V47	Staphostatin B OS=Staphylococcus aureus (strain Mu50 / ATCC 700699) OX=158878 GN=sspC PE=3 SV=1	45	3	3	12.9		other cell component	enzyme regulator activity	Pf09023		sspC	Q99V47; sav:SAV1046	3.51531e+07	4.30941e+07	3.5019e+07	5.726e+07	3.03192e+07	2.15364e+06	3.07942e+07	4.38225e+07	3.79817e+07	4.355e+07	2.20682e+07	4.90045e+07	2.70772e+07	3.98266e+07	3.52745e+07	5.32398e+08
P67199	Putative pyruvate, phosphate dikinase regulatory protein OS=Staphylococcus aureus (strain Mu50 / ATCC 700699) OX=158878 GN=SAV1563 PE=3 SV=1	20	6	6	30.8	protein metabolism;other metabolic processes		kinase activity;other molecular function	Pf03618			P67199; Q99TT3; sav:SAV1563	2.6132e+06	2.54402e+06	2.47795e+06	3.41223e+06	2.61022e+06	2.80412e+06	6.63395e+06	6.38852e+06	7.11817e+06	6.87856e+06	6.79577e+06	7.05848e+06	4.83325e+06	5.24996e+06	6.07287e+06	7.34913e+07
Q2YVV0	Putative 4-diphosphocytidyl-2-C-methyl-D-erythritol kinase OS=Staphylococcus aureus (strain bovine RF122 / ET3-1) OX=273036 GN=SAB0444 PE=3 SV=1	24	4	4	31.4	other metabolic processes		kinase activity;other molecular function	Pf00288, Pf08544			Q2YVV0; sab:SAB0444		374647	250762	312287		219114	1.45076e+06	1.5403e+06	1.28642e+06	1.42232e+06	2.11925e+06	2.05969e+06	773575	1.41795e+06	1.58081e+06	1.48079e+07
Q7A5N7	Uncharacterized protein SA1241 OS=Staphylococcus aureus (strain N315) OX=158879 GN=SA1241 PE=3 SV=1	17	4	4	29.4			other molecular function	Pf07728, Pf08406			Q7A5N7; sau:SA1241	2.88447e+06	1.22009e+06	3.07847e+06	4.61622e+06	4.38396e+06	3.2034e+06	5.80183e+06	4.99666e+06	4.91559e+06	5.4439e+06	5.33269e+06	4.82617e+06	4.27809e+06	4.69934e+06	4.82101e+06	6.45019e+07
Q2YY03	Response regulator ArlR OS=Staphylococcus aureus (strain bovine RF122 / ET3-1) OX=273036 GN=arlR PE=3 SV=1	24	3	3	25.5	signal transduction;other biological processes	other cell component	nucleic acid binding activity	Pf00072, Pf00486		arlR	Q2YY03; sab:SAB1271c	1.10202e+06	947239	959562	611407	540933	767248	1.62945e+06	1.98372e+06	2.21011e+06	2.19537e+06	2.35583e+06	2.43786e+06	1.8748e+06	1.31998e+06	1.49811e+06	2.24336e+07
Q2FDH1	Pyrrolidone-carboxylate peptidase OS=Staphylococcus aureus (strain USA300) OX=367830 GN=pcp PE=3 SV=1	24	3	3	23.2	protein metabolism	cytosol	other molecular function	Pf01470		pcp	Q2FDH1; saa:SAUSA300_2623	4.82388e+06	2.74014e+06	4.62785e+06	3.78966e+06	8.01974e+06	4.52472e+06	3.97928e+06	4.93751e+06	5.21533e+06	2.26483e+06	3277942	2.80393e+06	4.09399e+06	5.03469e+06	1.84525e+06	6.19787e+07
A6QGG5	Ribosome maturation factor RimP OS=Staphylococcus aureus (strain Newman) OX=426430 GN=rimP PE=3 SV=1	19	3	3	17.6	other biological processes	other cell component		Pf02576, Pf17384		rimP	A6QGG5; sae:NWMN_1175	5.4682e+06	6.2917e+06	5.35308e+06	5.45424e+06	5.80534e+06	5.44501e+06	4.74047e+06	6.22301e+06	4.66802e+06	6.82367e+06	5813839	6.795e+06	5.57223e+06	5.72419e+06	6.66615e+06	8.68441e+07
Q9EZ12	4-hydroxy-tetrahydrodipicolinate synthase OS=Staphylococcus aureus (strain NCTC 8325 / PS 47) OX=93061 GN=dapA PE=3 SV=1	18	5	5	32.6	other metabolic processes	cytosol	other molecular function	Pf00701	3920686	dapA	Q2FYN9; Q9EZ12; sao:SAOUHSC_01396	2.67014e+06	2.29812e+06	2.26968e+06	2.46457e+06	3.07709e+06	2.89081e+06	3.32674e+06	3.30151e+06	3.37695e+06	4.00846e+06	3.44179e+06	3.56078e+06	4.02024e+06	3.73878e+06	3.73372e+06	4.81794e+07
Q2FHU1	Ribonuclease HIII OS=Staphylococcus aureus (strain USA300) OX=367830 GN=rnhC PE=3 SV=1	21	5	5	35	RNA metabolism OR transcription;other metabolic processes	other cell component	nucleic acid binding activity;other molecular function	Pf01351, Pf11858		rnhC	Q2FHU1; saa:SAUSA300_1039	229522	543715	235594	480050	251906	383766	957055	1.84424e+06	1.01423e+06	1.50439e+06	1.36549e+06	1.77842e+06	792113	1.06354e+06	1.00399e+06	1.3448e+07
Q5HHS4	Uncharacterized membrane protein SACOL0809 OS=Staphylococcus aureus (strain COL) OX=93062 GN=SACOL0809 PE=4 SV=1	13	6	6	40.3	cell organization and biogenesis;protein metabolism;other metabolic processes;signal transduction	plasma membrane;other membranes	kinase activity	Pf00990, Pf07694			Q5HHS4; sac:SACOL0809	1.02978e+06	945064	3.81194e+06	1.84961e+06	1.58923e+06	5.13093e+06	3.79715e+06	3.48147e+06	3.89674e+06	3.88255e+06	4.48716e+06	4.61996e+06	3.22642e+06	2.62591e+06	3.0632e+06	4.74371e+07
Q99V32	N5-carboxyaminoimidazole ribonucleotide synthase OS=Staphylococcus aureus (strain Mu50 / ATCC 700699) OX=158878 GN=purK PE=3 SV=1	15	5	5	42.4	other metabolic processes		other molecular function	Pf02222, Pf02826, Pf17769		purK	Q99V32; sav:SAV1065	5.46876e+06	5.05749e+06	4.6014e+06	7.12723e+06	7.38908e+06	8.56708e+06	6.27231e+06	5.85645e+06	6.49933e+06	6.13088e+06	5.05077e+06	6.73862e+06	8.28901e+06	7.32118e+06	8.17975e+06	9.85493e+07
Q6G5W4	tRNA modification GTPase MnmE OS=Staphylococcus aureus (strain MSSA476) OX=282459 GN=mnmE PE=3 SV=1	14	5	5	51.3	RNA metabolism OR transcription;other metabolic processes	other cell component	other molecular function	Pf01926, Pf10396, Pf12631		mnmE	Q6G5W4; sas:SAS2594	2.82964e+06	3.98328e+06	2.41662e+06	3.96963e+06	5.05365e+06	4.05374e+06	7.23211e+06	8.96492e+06	6.09801e+06	9.31095e+06	6.80433e+06	6.54968e+06	5.16527e+06	5.6764e+06	5.78375e+06	8.3892e+07
Q5HF59	Probable tRNA sulfurtransferase OS=Staphylococcus aureus (strain COL) OX=93062 GN=thiI PE=3 SV=1	16	7	6	46.2	RNA metabolism OR transcription;other metabolic processes	other cell component	nucleic acid binding activity;other molecular function	Pf02568, Pf02926		thiI	Q5HF59; sac:SACOL1764	2.5062e+06	2.87484e+06	2.15157e+06	2.0929e+06	2.24029e+06	1.82168e+06	5.23427e+06	4.34016e+06	4.61717e+06	5.74374e+06	5.78025e+06	5.40936e+06	3.76974e+06	4.73071e+06	3.9626e+06	5.72755e+07
P0A0M2	Delta-hemolysin OS=Staphylococcus aureus (strain N315) OX=158879 GN=hld PE=1 SV=2	96	3	3	3	other biological processes	non-structural extracellular;other membranes;other cell component	other molecular function	Pf05372		hld	P01506; P0A0M2; sau:SAS065	8.5223e+07	8.6216e+07	7.84901e+07	6.01518e+07	6.70834e+07	5.91884e+07	1.91209e+07	1.96579e+07	1.5145e+07	1.25924e+07	8.15824e+06	1.12782e+07	2.71603e+07	2.24034e+07	3.25138e+07	6.04383e+08
Q5HQK8	Putative peptidyl-prolyl cis-trans isomerase OS=Staphylococcus epidermidis (strain ATCC 35984 / RP62A) OX=176279 GN=SERP0540 PE=3 SV=1	22	4	1	21.7	protein metabolism;other metabolic processes;other biological processes		other molecular function	Pf00160	50019205		Q5HQK8; ser:SERP0540	4.98292e+07	6.74797e+07	6.82583e+07	4.93527e+07	6.40028e+07	8.15564e+07	5.45472e+07	5.31648e+07	5.9132e+07	2.89802e+07	4.14495e+07	3.86808e+07	4.03515e+07	4.6124e+07	4.27862e+07	7.85695e+08
P0A033	Ferric uptake regulation protein OS=Staphylococcus aureus (strain N315) OX=158879 GN=fur PE=3 SV=1	36	4	4	15.9	RNA metabolism OR transcription	other cell component	nucleic acid binding activity;other molecular function	Pf01475		fur	P0A033; Q9R3G5; sau:SA1383	5.39421e+06	6.0632e+06	6.19772e+06	5.99691e+06	5.33132e+06	5.66988e+06	6.08898e+06	6.89801e+06	5.99226e+06	5.07142e+06	6.28639e+06	6.47506e+06	4.46391e+06	6.11073e+06	7.15045e+06	8.91904e+07
Q2FKJ8	Carbamate kinase 3 OS=Staphylococcus aureus (strain USA300) OX=367830 GN=arcC3 PE=3 SV=1	20	6	6	33.1	other metabolic processes	other cell component	kinase activity;other molecular function	Pf00696		arcC3	Q2FKJ8; saa:SAUSA300_0061	1.33829e+06	2.15019e+06	1.78336e+06	1.64219e+06	1.68913e+06	1.75504e+06	1.98395e+06	2.31849e+06	2.02873e+06	2.75067e+06	3.36614e+06	3.27062e+06	1.81914e+06	2.48147e+06	2.10144e+06	3.24789e+07
A6QD58	Sensor protein kinase WalK OS=Staphylococcus aureus (strain Newman) OX=426430 GN=walK PE=3 SV=1	12	5	5	69.9	protein metabolism;other metabolic processes;signal transduction;other biological processes	plasma membrane;other membranes	kinase activity;other molecular function	Pf00512, Pf00672, Pf00989, Pf02518		walK	A6QD58; sae:NWMN_0018							1.99139e+06	1.48548e+06	2.22522e+06	2.67502e+06	3.02531e+06	3.53089e+06	1.45825e+06	1.93321e+06	1.82461e+06	2.01494e+07
Q93EP0	50S ribosomal protein L21 OS=Staphylococcus aureus OX=1280 GN=rplU PE=3 SV=1	30	4	4	11.3	protein metabolism;other metabolic processes	translational apparatus;other cell component	nucleic acid binding activity;other molecular function	Pf00829		rplU	Q93EP0	5.15697e+07	4.8136e+07	4.71195e+07	4.23167e+07	4.11461e+07	4.0671e+07	9.40055e+07	7.96242e+07	7.8742e+07	8.8415e+07	7.99842e+07	8.05815e+07	9.56481e+07	8.19403e+07	8.4175e+07	1.03407e+09
A6QK48	Copper chaperone CopZ OS=Staphylococcus aureus (strain Newman) OX=426430 GN=copZ PE=3 SV=1	75	3	3	7.2		other cell component	other molecular function	Pf00403		copZ	A6QK48; sae:NWMN_2458	2.20504e+07	2.17113e+07	2.40607e+07	1.84992e+07	2.79882e+07	3.04539e+07	1.15525e+07	1.32084e+07	1.33139e+07	1.15297e+07	1.08736e+07	1.14906e+07	1.76713e+07	1.45957e+07	1.79628e+07	2.66962e+08
Q2G2K6	Urease subunit beta OS=Staphylococcus aureus (strain NCTC 8325 / PS 47) OX=93061 GN=ureB PE=3 SV=1	35	3	3	15.2	other metabolic processes	other cell component	other molecular function	Pf00699	3921147	ureB	Q2G2K6; sao:SAOUHSC_02559	582033	314032	539959	1.0868e+06	577090	1.07432e+06	1.37074e+06	839843	1.11807e+06	1.77309e+06	1.93648e+06	1.91079e+06	1.28875e+06	1.13468e+06	1.91821e+06	1.74649e+07
A7X3I5	tRNA (guanine-N(7)-)-methyltransferase OS=Staphylococcus aureus (strain Mu3 / ATCC 700698) OX=418127 GN=trmB PE=3 SV=1	24	3	3	25.3	RNA metabolism OR transcription;other metabolic processes		other molecular function	Pf02390		trmB	A7X3I5; saw:SAHV_1734	310439	760556	518482	373106	458402	497986	1.58367e+06	1.30455e+06	1.49963e+06	1.9506e+06	2.73981e+06	2.52172e+06	1.78981e+06	1.82118e+06	1.89416e+06	2.00241e+07
P99116	D-lactate dehydrogenase OS=Staphylococcus aureus (strain N315) OX=158879 GN=ldhD PE=1 SV=1	19	5	5	36.7			other molecular function	Pf00389, Pf02826		ldhD	P99116; Q99RB1; sau:SA2312	3.1457e+06	1.96518e+06	2.91431e+06	3.81642e+06	1.90976e+06	4.12897e+06	2.66103e+06	2.58162e+06	2.85686e+06	1.89133e+06	2.35874e+06	2.46247e+06	2.99884e+06	2.86274e+06	2.25183e+06	4.08058e+07
Q2YX30	2-succinyl-5-enolpyruvyl-6-hydroxy-3-cyclohexene-1-carboxylate synthase OS=Staphylococcus aureus (strain bovine RF122 / ET3-1) OX=273036 GN=menD PE=3 SV=1	13	8	8	63.1	other metabolic processes		other molecular function	Pf02775, Pf02776, Pf16582		menD	Q2YX30; sab:SAB0910	1.80734e+08	1.7492e+08	1.71857e+08	9.83236e+07	9.51145e+07	9.98146e+07	4.56913e+07	3.97333e+07	4.46166e+07	2.2929e+07	2.2998e+07	2.36161e+07	4.40329e+07	3.69049e+07	5.44381e+07	1.15572e+09
Q2FV54	O-acetyltransferase OatA OS=Staphylococcus aureus (strain NCTC 8325 / PS 47) OX=93061 GN=oatA PE=1 SV=1	8	6	6	69.1	other metabolic processes	plasma membrane;other membranes	other molecular function	Pf01757	3921554	oatA	Q2FV54; sao:SAOUHSC_02885	2.77981e+06	2.39567e+06	2.11433e+06	2.40937e+06	2.12566e+06	2.6242e+06	4.58663e+06	4.30124e+06	4.73017e+06	4.16321e+06	5.27619e+06	5.15061e+06	4.41827e+06	5.07599e+06	4.75637e+06	5.69077e+07
Q7A5H7	Sensor protein SrrB OS=Staphylococcus aureus (strain N315) OX=158879 GN=srrB PE=1 SV=2	9	4	4	66	protein metabolism;other metabolic processes;signal transduction	plasma membrane;other membranes	kinase activity;other molecular function	Pf00512, Pf00672, Pf02518, Pf18698		srrB	Q7A5H7; sau:SA1322	2.14118e+07	2.24881e+07	1.83914e+07	1.00793e+07	1.1563e+07	9.97192e+06	1.62483e+07	1.75539e+07	1.63683e+07	6.35651e+07	4.70527e+07	4.87302e+07	2.76513e+07	3.24635e+07	3.28112e+07	3.9635e+08
Q6GHR7	Ornithine carbamoyltransferase OS=Staphylococcus aureus (strain MRSA252) OX=282458 GN=argF PE=3 SV=1	11	4	3	37.5	other metabolic processes	other cell component	other molecular function	Pf00185, Pf02729		argF	Q6GHR7; sar:SAR1142	445001	1.08578e+06	885282	982770	1.25564e+06	625707	1.20726e+06	2.03579e+06	1.29502e+06	2.3706e+06	2.45505e+06	2.78359e+06	1.35143e+06	1.13101e+06	1.32406e+06	2.1234e+07
Q6GHH3	Putative zinc metalloprotease SAR1238 OS=Staphylococcus aureus (strain MRSA252) OX=282458 GN=SAR1238 PE=3 SV=1	13	5	5	48.1	protein metabolism	plasma membrane;other membranes	other molecular function	Pf02163, Pf13180			Q6GHH3; sar:SAR1238	1.93961e+06	1.29948e+06	1.22704e+06	1.81666e+06	1.95913e+06	1.44833e+06	4.37922e+06	4.60925e+06	4.03358e+06	4.3887e+06	4.06606e+06	4.31043e+06	3.58311e+06	3.75006e+06	3.24719e+06	4.60578e+07
Q99WB7	Initiation-control protein YabA OS=Staphylococcus aureus (strain Mu50 / ATCC 700699) OX=158878 GN=SAV0486 PE=3 SV=2	17	2	2	12.9	DNA metabolism;other metabolic processes			Pf06156			Q99WB7; sav:SAV0486	787998	786887	814835	742428	978783	534309	1.15658e+06	1.10338e+06	1.15122e+06	1.29742e+06	1.07501e+06	1.21128e+06	1.40542e+06	1.31454e+06	1.43467e+06	1.57948e+07
Q2YX16	Probable quinol oxidase subunit 3 OS=Staphylococcus aureus (strain bovine RF122 / ET3-1) OX=273036 GN=qoxC PE=3 SV=1	41	3	3	23	other metabolic processes;transport	plasma membrane;other membranes	transporter activity	Pf00510	66839255	qoxC	Q2YX16; sab:SAB0925c							256774	175472		139479	374754	285588	40970.7			1.27304e+06
Q6GAW0	ATP-dependent helicase/deoxyribonuclease subunit B OS=Staphylococcus aureus (strain MSSA476) OX=282459 GN=addB PE=3 SV=1	9	6	6	134.6	cell organization and biogenesis;DNA metabolism;other metabolic processes;stress response		nucleic acid binding activity;other molecular function	Pf12705, Pf13361		addB	Q6GAW0; sas:SAS0836							176505	745072	410794	886080	2.01353e+06	927469	372941	922157		6.45455e+06
Q2G182	Type VII secretion system extracellular protein B OS=Staphylococcus aureus (strain NCTC 8325 / PS 47) OX=93061 GN=esxB PE=1 SV=1	47	6	6	11.5		non-structural extracellular		Pf06013	3919206; 66838592	esxB	Q2G182; sao:SAOUHSC_00265	1.90039e+07	1.9074e+07	1.47813e+07	1.89814e+07	1.73684e+07	1.64269e+07	3.41752e+07	2.72483e+07	2.79596e+07	3.86155e+07	3.25066e+07	3.63033e+07	3.52294e+07	3.31875e+07	3.33411e+07	4.04202e+08
Q5HL59	1-pyrroline-5-carboxylate dehydrogenase OS=Staphylococcus epidermidis (strain ATCC 35984 / RP62A) OX=176279 GN=rocA PE=3 SV=1	6	5	1	56.8	other metabolic processes		other molecular function	Pf00171		rocA	Q5HL59; ser:SERP2128	415491				347891	334640	442633	334499	351987	499793	431794	581839	606292	475892	738282	5.56103e+06
A6QGK1	tRNA dimethylallyltransferase OS=Staphylococcus aureus (strain Newman) OX=426430 GN=miaA PE=3 SV=1	14	2	2	35.8	RNA metabolism OR transcription;other metabolic processes		other molecular function	Pf01715		miaA	A6QGK1; sae:NWMN_1211	405799						872091	1.01471e+06	1.18747e+06	1.14647e+06	1.27544e+06	1.32142e+06	1.15894e+06	1.36154e+06	955544	1.06994e+07
Q5HMA2	50S ribosomal protein L31 type B OS=Staphylococcus epidermidis (strain ATCC 35984 / RP62A) OX=176279 GN=rpmE2 PE=3 SV=1	35	5	1	9.8	protein metabolism;other metabolic processes	translational apparatus;other cell component	other molecular function	Pf01197	50018182	rpmE2	Q5HMA2; ser:SERP1727	897914	1.13099e+06	1.31743e+06	1.37048e+06	2.67107e+06	3.6508e+06	947752	1.19962e+06	1.3529e+06	2.04881e+06	2.1965e+06	2.11076e+06	2.22326e+06	2.22821e+06	2.53052e+06	2.7877e+07
Q9ZEH5	Endonuclease MutS2 (Fragment) OS=Staphylococcus aureus OX=1280 GN=mutS2 PE=3 SV=1	8	6	5	81.2	DNA metabolism;other metabolic processes;stress response;other biological processes		nucleic acid binding activity;other molecular function	Pf00488, Pf01713, Pf20297		mutS2	Q9ZEH5		125461	144380	283672			1.23282e+06	1.43283e+06	781200	1.90995e+06	1.5218e+06	1.42778e+06	609278	1.12682e+06	769216	1.13652e+07
Q5HE93	ATP synthase subunit b OS=Staphylococcus aureus (strain COL) OX=93062 GN=atpF PE=3 SV=1	39	5	5	19.5	other metabolic processes;transport	plasma membrane;other membranes	transporter activity	Pf00430	66840313	atpF	Q5HE93; sac:SACOL2099	2.48939e+06	1.34688e+06	2.11336e+06	1.95646e+06	3.11142e+06	2.98254e+06	4.61454e+06	4.47612e+06	4.73044e+06	6.36244e+06	6.63367e+06	5.76284e+06	4.69614e+06	5.28527e+06	5.25943e+06	6.18209e+07
A5IV71	Urease subunit alpha OS=Staphylococcus aureus (strain JH9) OX=359786 GN=ureC PE=3 SV=1	7	3	2	61.7	other metabolic processes	other cell component	other molecular function	Pf00449, Pf01979		ureC	A5IV71; saj:SaurJH9_2314			166636		320422	302057	399718	307330	501267	1.02853e+06	864361	789989	507960	540624	519675	6.24857e+06
A5ISL9	GMP reductase OS=Staphylococcus aureus (strain JH9) OX=359786 GN=guaC PE=3 SV=1	14	4	4	36.1	other metabolic processes	other cell component	other molecular function	Pf00478		guaC	A5ISL9; saj:SaurJH9_1398	265582			641411	484200	447901	1.20201e+06	1.07482e+06	1.2261e+06	1.55e+06	1.26968e+06	1.14681e+06	1.02878e+06	1.10507e+06	1.07659e+06	1.2519e+07
Q6GFB8	Protein map OS=Staphylococcus aureus (strain MRSA252) OX=282458 GN=map PE=3 SV=1	6	8	1	76.8				Pf03642		map	Q6GFB8; sar:SAR2030	2.56595e+06	2.18436e+06	2.58519e+06	4.04275e+06	3.22391e+06	3.88949e+06	1.08578e+06	1.04903e+06	962783	548736	767760	632044	2.26991e+06	1.84823e+06	1.95895e+06	2.96149e+07
Q2YY67	L-threonine dehydratase catabolic TdcB OS=Staphylococcus aureus (strain bovine RF122 / ET3-1) OX=273036 GN=tdcB PE=3 SV=2	20	3	3	37.3	other metabolic processes		other molecular function	Pf00291		tdcB	Q2YY67; sab:SAB1303c							1.45808e+06	1.53352e+06	2.00049e+06	3.81346e+06	4.50352e+06	4.38591e+06	210184	1.9003e+06	1.30163e+06	2.11071e+07
Q2YVB1	N-acetylneuraminate lyase OS=Staphylococcus aureus (strain bovine RF122 / ET3-1) OX=273036 GN=nanA PE=3 SV=1	10	5	5	33.1	other metabolic processes	other cell component	other molecular function	Pf00701		nanA	Q2YVB1; sab:SAB0252c	3.3467e+06	2.85431e+06	2.59636e+06	3.32811e+06	5.17518e+06	5.39377e+06	4.25096e+06	3.33296e+06	4.41398e+06	3.98798e+06	4.16635e+06	4.50482e+06	4.14376e+06	4.06917e+06	4.04832e+06	5.96127e+07
Q2YXK2	Ribosome maturation factor RimM OS=Staphylococcus aureus (strain bovine RF122 / ET3-1) OX=273036 GN=rimM PE=3 SV=1	38	5	5	19.1	RNA metabolism OR transcription;other metabolic processes;other biological processes	translational apparatus;other cell component	translation activity	Pf01782, Pf05239		rimM	Q2YXK2; sab:SAB1103	200517	384141	341139	433222	362600	1.07455e+06	407466	633985	669087	995386	1.70223e+06	1.35649e+06	745404	1.01741e+06	675383	1.0999e+07
Q2G2P8	ADP-dependent (S)-NAD(P)H-hydrate dehydratase OS=Staphylococcus aureus (strain NCTC 8325 / PS 47) OX=93061 GN=nnrD PE=3 SV=2	13	4	4	30.2	other metabolic processes		other molecular function	Pf01256	3919180	nnrD	Q2G2P8; sao:SAOUHSC_00007	9.49955e+06	1.06958e+07	9.37096e+06	9.07443e+06	7.7695e+06	8.48499e+06	4.99435e+06	4.73919e+06	4.71754e+06	3.83502e+06	4.89229e+06	5.44842e+06	5.29071e+06	5.83405e+06	6.70878e+06	1.01356e+08
Q6G8T4	Adenine phosphoribosyltransferase OS=Staphylococcus aureus (strain MSSA476) OX=282459 GN=apt PE=3 SV=1	30	4	1	19.1	other metabolic processes	other cell component	other molecular function	Pf00156		apt	Q6G8T4; sas:SAS1571			326325	259448	258639	286093	357356	373580	335097	341371	288912	386876	254212	292166	293274	4.05335e+06
Q8NYV4	Probable tRNA-dihydrouridine synthase OS=Staphylococcus aureus (strain MW2) OX=196620 GN=dus PE=3 SV=1	18	5	5	37.7	RNA metabolism OR transcription;other metabolic processes		nucleic acid binding activity;other molecular function	Pf01207		dus	Q8NYV4; sam:MW0059	5.15647e+06	5.45181e+06	5.15358e+06	6.78686e+06	5.63198e+06	6.53868e+06	4.43496e+06	4.18468e+06	4.16686e+06	6.13571e+06	4.97694e+06	4.7165e+06	5.66434e+06	5.73722e+06	5.19393e+06	7.99305e+07
Q2FKG1	Uncharacterized lipoprotein SAUSA300_0100 OS=Staphylococcus aureus (strain USA300) OX=367830 GN=SAUSA300_0100 PE=3 SV=2	18	4	2	29.6		plasma membrane;other membranes		Pf04507			Q2FKG1; saa:SAUSA300_0100	458738	280684	567949	729720	489905	385712	1.14362e+06	957662	850014	907013	1.04289e+06	1.01193e+06	1.23561e+06	1.11597e+06	1.29916e+06	1.24766e+07
Q2YY04	Signal transduction histidine-protein kinase ArlS OS=Staphylococcus aureus (strain bovine RF122 / ET3-1) OX=273036 GN=arlS PE=3 SV=1	12	4	4	52.3	protein metabolism;other metabolic processes;signal transduction	plasma membrane;other membranes	kinase activity;other molecular function	Pf00512, Pf02518, Pf18719		arlS	Q2YY04; sab:SAB1270c							860451	783628	795535	783684	768710	1.47141e+06	594162	741174	629822	7.42858e+06
Q2G026	Protein translocase subunit SecG OS=Staphylococcus aureus (strain NCTC 8325 / PS 47) OX=93061 GN=SAOUHSC_00801 PE=3 SV=1	20	1	1	10.1	transport	plasma membrane;other membranes	transporter activity	Pf03840	3919364		Q2G026; sao:SAOUHSC_00801	841632	978557	1.18101e+06	1.38493e+06	1.78395e+06	2.04943e+06	2.40557e+06	2.84368e+06	3.06521e+06	3.68785e+06	3.74012e+06	3.73796e+06	3.16437e+06	3.28395e+06	3.51368e+06	3.76619e+07
Q99W51	tRNA-specific adenosine deaminase OS=Staphylococcus aureus (strain Mu50 / ATCC 700699) OX=158878 GN=tadA PE=1 SV=1	22	2	2	17.1	RNA metabolism OR transcription;other metabolic processes		other molecular function	Pf14437		tadA	Q99W51; sav:SAV0558				340171	463069	675961	263182	479971	391341	286482	353838	392875	404199	412654	388560	4.8523e+06
Q5HHN6	SsrA-binding protein OS=Staphylococcus aureus (strain COL) OX=93062 GN=smpB PE=3 SV=1	25	3	3	17.7	protein metabolism;other metabolic processes	other cell component	nucleic acid binding activity	Pf01668		smpB	Q5HHN6; sac:SACOL0847	95998.8						1.33226e+06	1.71428e+06	1.70902e+06	1.91629e+06	1.81586e+06	2.30933e+06	1.83056e+06	1.56342e+06	1.96787e+06	1.62549e+07
Q2G0P8	Transcriptional regulator CtsR OS=Staphylococcus aureus (strain NCTC 8325 / PS 47) OX=93061 GN=ctsR PE=1 SV=1	18	3	3	17.8	stress response;other biological processes		nucleic acid binding activity	Pf05848, Pf17727	3920414	ctsR	Q2G0P8; sao:SAOUHSC_00502	845659	1.20471e+06			113631	935319	2.08891e+06	649586	1.83691e+06	2.14426e+06	839380	2.67888e+06	590873	1.94541e+06	420541	1.62941e+07
Q5HNG9	UDP-N-acetylmuramate--L-alanine ligase OS=Staphylococcus epidermidis (strain ATCC 35984 / RP62A) OX=176279 GN=murC PE=3 SV=1	10	3	1	49.5	cell cycle OR cell proliferation;cell organization and biogenesis;other metabolic processes;other biological processes	other cell component	other molecular function	Pf01225, Pf02875, Pf08245	50018476	murC	Q5HNG9; ser:SERP1300				5.61805e+06				4.89537e+06	5.13742e+06	4.58276e+06	5.52432e+06	5.20456e+06		5.46649e+06	3.71723e+06	4.01462e+07
Q6G9W9	Ribonuclease HII OS=Staphylococcus aureus (strain MSSA476) OX=282459 GN=rnhB PE=3 SV=1	15	2	2	28.5	RNA metabolism OR transcription;other metabolic processes	other cell component	nucleic acid binding activity;other molecular function	Pf01351		rnhB	Q6G9W9; sas:SAS1178		256598	226590	381595	333040	324958	636266	731302	688326	688261	766866	1.01524e+06	703431	654553	706810	8.11383e+06
Q6G9J9	Phosphatidylglycerol lysyltransferase OS=Staphylococcus aureus (strain MSSA476) OX=282459 GN=mprF PE=3 SV=1	7	5	5	96.8	other metabolic processes;other biological processes	plasma membrane;other membranes	other molecular function	Pf03706, Pf09924		mprF	Q6G9J9; sas:SAS1300	751883	1.36347e+06	1.53861e+06	2.4312e+06	2.24701e+06	643427	3.28117e+06	2.58755e+06	2.70669e+06	3.79658e+06	3.19528e+06	3.5406e+06	3.71155e+06	3.63723e+06	3.38501e+06	3.88173e+07
Q99SE4	UPF0340 protein SAV2114 OS=Staphylococcus aureus (strain Mu50 / ATCC 700699) OX=158878 GN=SAV2114 PE=3 SV=1	13	2	2	18.9				Pf04260			Q99SE4; sav:SAV2114	2.13553e+06	1.77582e+06	2.15442e+06	2.71678e+06	2.57912e+06	2.71093e+06	3.08199e+06	2.97552e+06	2.3312e+06	2.64828e+06	2.89241e+06	2.49905e+06	3.76458e+06	3.44701e+06	3.74686e+06	4.14595e+07
A8Z045	ATP-dependent Clp protease proteolytic subunit OS=Staphylococcus aureus (strain USA300 / TCH1516) OX=451516 GN=clpP PE=3 SV=1	31	4	4	21.5	protein metabolism	other cell component	other molecular function	Pf00574	66839059	clpP	A8Z045; sax:USA300HOU_0797	8.41792e+06	8.51933e+06	7.45161e+06	1.12814e+07	9.47732e+06	9.62671e+06	1.69974e+07	1.45345e+07	1.56941e+07	1.49884e+07	1.4856e+07	1.48199e+07	1.82827e+07	1.58268e+07	1.62673e+07	1.97041e+08
A6U2A8	S-adenosylmethionine:tRNA ribosyltransferase-isomerase OS=Staphylococcus aureus (strain JH1) OX=359787 GN=queA PE=3 SV=1	21	5	5	38.9	other metabolic processes	other cell component	other molecular function	Pf02547		queA	A6U2A8; sah:SaurJH1_1730	614468	383594	508535	727904	653836	619467	3.80856e+06	2.86524e+06	2.5346e+06	3.839e+06	3.80974e+06	4.58609e+06	2.35433e+06	2.05826e+06	2.05888e+06	3.14225e+07
Q2G2X2	Glycerol-3-phosphate cytidylyltransferase OS=Staphylococcus aureus (strain NCTC 8325 / PS 47) OX=93061 GN=tarD PE=1 SV=1	27	4	4	15.8	cell organization and biogenesis;other metabolic processes	other cell component	other molecular function	Pf01467	3919937; 66838933	tarD	Q2G2X2; sao:SAOUHSC_00645	350345	284441	590553	463747	276743	365663	822725	661725	698261	1.0201e+06	1.00213e+06	665125	821727	681747	683384	9.38841e+06
Q6G8C1	Serine protease SplA OS=Staphylococcus aureus (strain MSSA476) OX=282459 GN=splA PE=3 SV=1	17	3	3	25.5	protein metabolism	non-structural extracellular	other molecular function	Pf00089		splA	Q6G8C1; sas:SAS1736	8.27129e+06	9.49616e+06	9.56436e+06	4.38433e+06	5.45159e+06	5.75094e+06	2.46096e+06	2.45513e+06	2.44945e+06	3.15151e+06	2.79489e+06	3.02376e+06	2.09172e+06	2.05242e+06	2.87231e+06	6.62708e+07
Q5HPB7	Probable CtpA-like serine protease OS=Staphylococcus epidermidis (strain ATCC 35984 / RP62A) OX=176279 GN=SERP0996 PE=3 SV=1	6	3	1	55.1	protein metabolism	plasma membrane;other membranes	other molecular function	Pf01471, Pf02163, Pf03572, Pf17820			Q5HPB7; ser:SERP0996	3.61288e+06	3.16626e+06	2.06398e+06	4.57279e+06	4.45148e+06	2.31298e+06	6.37859e+06	5.27162e+06	4.82463e+06	6.90343e+06	2.87699e+06	4.71306e+06	6.05224e+06	3.53334e+06	6.14061e+06	6.68749e+07
Q99R07	Clumping factor B OS=Staphylococcus aureus (strain Mu50 / ATCC 700699) OX=158878 GN=clfB PE=3 SV=1	8	4	4	93.6	cell adhesion	non-structural extracellular		Pf00746, Pf04650, Pf10425, Pf17961		clfB	Q99R07; sav:SAV2630	1.07015e+07	9.9725e+06	9.33812e+06	2.25265e+07	1.93257e+07	1.93057e+07	5.91505e+06	5.09123e+06	5.06506e+06	2.4438e+06	2.74189e+06	3.2239e+06	9.79186e+06	7.83337e+06	8.59098e+06	1.41867e+08
P0A004	Nitric oxide synthase oxygenase OS=Staphylococcus aureus OX=1280 GN=nos PE=1 SV=1	10	3	3	41.7	other metabolic processes		other molecular function	Pf02898		nos	P0A004; Q99SX3	354682		281305				365580	463749	324174	1.34553e+06	552447	574575	420355	360735	276402	5.31953e+06
A6U317	UPF0316 protein SaurJH1_2001 OS=Staphylococcus aureus (strain JH1) OX=359787 GN=SaurJH1_2001 PE=3 SV=1	17	4	4	22.9		plasma membrane;other membranes		Pf10035, Pf18955			A6U317; sah:SaurJH1_2001	862944	407159	830725	974747	1.23624e+06	1.31941e+06	2.45114e+06	3.15371e+06	2.96702e+06	5.27855e+06	6.9312e+06	6.74219e+06	2.0443e+06	3.12894e+06	2.74929e+06	4.10776e+07
P55177	Hydrolase in agr operon OS=Staphylococcus aureus OX=1280 PE=3 SV=1	13	4	4	29.8	other metabolic processes		other molecular function	Pf00795				633094	635338	275949	967936	757777	674470	1.171e+06	1.68566e+06	1.66429e+06	981903	1.41409e+06	1.36621e+06	948215	1.51397e+06	1.30888e+06	1.59988e+07
Q6GH63	UPF0154 protein SAR1353 OS=Staphylococcus aureus (strain MRSA252) OX=282458 GN=SAR1353 PE=3 SV=1	48	4	4	9.3		plasma membrane;other membranes		Pf03672			Q6GH63; sar:SAR1353	1.29064e+06	994425	1.55284e+06	3.01983e+06	2.90432e+06	2.24311e+06	4.26203e+06	4.39382e+06	4.43045e+06	4.45855e+06	5.34133e+06	4.46857e+06	3.7371e+06	4.08575e+06	3.92131e+06	5.11041e+07
Q5HQB9	Bifunctional autolysin OS=Staphylococcus epidermidis (strain ATCC 35984 / RP62A) OX=176279 GN=atl PE=3 SV=1	3	5	1	148.2	cell organization and biogenesis;other metabolic processes	non-structural extracellular	other molecular function	Pf01510, Pf01832, Pf13457	50019110	atl	Q5HQB9; ser:SERP0636	149768	208495	116100	192343	200123		393188	405584	287497	364844	214676	216865	394299	319606	337972	3.80136e+06
Q5HJQ7	HTH-type transcriptional regulator SarS OS=Staphylococcus aureus (strain COL) OX=93062 GN=sarS PE=2 SV=1	16	4	4	29.9	RNA metabolism OR transcription	other cell component	nucleic acid binding activity;other molecular function			sarS	Q5HJQ7; sac:SACOL0096	1.02137e+06	1.29903e+06	1.12811e+06	1.27448e+06	961517	1.44149e+06	3.37268e+06	3.08336e+06	2.75419e+06	3.44022e+06	3.09187e+06	2.79942e+06	2.86763e+06	3.07932e+06	2.99771e+06	3.46124e+07
Q2FW52	Uncharacterized hydrolase SAOUHSC_02465 OS=Staphylococcus aureus (strain NCTC 8325 / PS 47) OX=93061 GN=SAOUHSC_02465 PE=3 SV=1	23	4	4	31.8		cytosol	other molecular function	Pf05116	3919028		Q2FW52; sao:SAOUHSC_02465						319604	1.03884e+06	1.18416e+06	1.35336e+06	1.68308e+06	1.38763e+06	1.1325e+06	425588	727726	528635	9.78112e+06
Q2FWH7	Sensor histidine kinase KdpD OS=Staphylococcus aureus (strain NCTC 8325 / PS 47) OX=93061 GN=kdpD PE=2 SV=1	6	4	4	102.2	protein metabolism;other metabolic processes;signal transduction	plasma membrane;other membranes	kinase activity;other molecular function	Pf00512, Pf02518, Pf02702, Pf13493	3920939	kdpD	Q2FWH7; sao:SAOUHSC_02314	1.93539e+06	2.33587e+06	1.93475e+06	1.25989e+06	905268	1.80956e+06	1.58541e+06	1.27803e+06	1.39227e+06	1.33257e+06	1.27886e+06	1.24204e+06	1.04608e+06	1.14906e+06	1.09102e+06	2.1576e+07
A5ISF5	tRNA pseudouridine synthase B OS=Staphylococcus aureus (strain JH9) OX=359786 GN=truB PE=3 SV=1	14	4	4	34.6	RNA metabolism OR transcription;other metabolic processes		nucleic acid binding activity;other molecular function	Pf01509, Pf16198		truB	A5ISF5; saj:SaurJH9_1331					200581	232447	1.31192e+06	1.25522e+06	1.1637e+06	2.7822e+06	1.04413e+06	3.09331e+06	615760	583925	4.06396e+06	1.63472e+07
Q8NXY1	Ribulokinase OS=Staphylococcus aureus (strain MW2) OX=196620 GN=araB PE=3 SV=1	10	4	4	60.9	other metabolic processes		kinase activity;other molecular function	Pf00370, Pf02782		araB	Q8NXY1; sam:MW0507	3.66458e+07	3.85426e+07	3.80765e+07	1.55764e+08	1.3374e+08	1.44907e+08	3.49837e+07	3.51835e+07	3.50776e+07	3.76817e+07	3.62702e+07	3.74628e+07	6.47095e+07	5.69911e+07	6.21279e+07	9.48164e+08
P0A0C8	Replication and maintenance protein OS=Staphylococcus aureus OX=1280 GN=repL PE=4 SV=1	22	2	2	18.1	DNA metabolism;other metabolic processes;other biological processes		nucleic acid binding activity	Pf05732		repL	P0A0C8; P13969	2.14529e+06	2.12164e+06	2.27815e+06	4.36765e+06	3.47038e+06	3.13801e+06	2.78324e+06	4.07509e+06	3.66425e+06	3.51908e+06	4.47657e+06	4.40796e+06	3.89086e+06	4.32852e+06	4.76496e+06	5.34317e+07
Q6G9D5	Dihydrofolate reductase OS=Staphylococcus aureus (strain MSSA476) OX=282459 GN=folA PE=3 SV=3	18	2	2	18.2	other metabolic processes		other molecular function	Pf00186		folA	Q6G9D5; sas:SAS1369	3.43959e+06	4.13791e+06	3.86333e+06	4.33553e+06	5.59292e+06	6.38277e+06	4.89099e+06	5.95534e+06	6.15741e+06	6.51943e+06	8.81963e+06	7.99834e+06	4.5887e+06	5.75259e+06	4.28537e+06	8.27198e+07
Q6GC06	Thymidylate kinase OS=Staphylococcus aureus (strain MSSA476) OX=282459 GN=tmk PE=3 SV=1	30	6	6	23.4	other metabolic processes		kinase activity;other molecular function	Pf02223		tmk	Q6GC06; sas:SAS0439	3.96339e+06	3.34792e+06	3.66743e+06	3.04744e+06	3.13071e+06	3.0324e+06	2.76378e+06	2.26933e+06	2.62102e+06	2.7816e+06	2.69472e+06	2.71492e+06	2.52245e+06	2.66968e+06	2.70546e+06	4.39323e+07
Q99SU8	Chemotaxis inhibitory protein OS=Staphylococcus aureus (strain N315) OX=158879 GN=chp PE=3 SV=1	16	3	3	17.1		non-structural extracellular		Pf11434		chp	Q99SU8; sau:SA1755	2.60595e+06	2.26767e+06	2.30063e+06	3.23287e+06	2.90921e+06	3.58605e+06	679680	578375	563114	367733	296930	449596	1.54345e+06	520030	1.3916e+06	2.32929e+07
Q5HN71	Glutamate-1-semialdehyde 2,1-aminomutase 2 OS=Staphylococcus epidermidis (strain ATCC 35984 / RP62A) OX=176279 GN=hemL2 PE=3 SV=1	10	3	1	47	other metabolic processes	other cell component	other molecular function	Pf00202	50018351	hemL2	Q5HN71; ser:SERP1401		1.52518e+06	1.24001e+06			1.30865e+06	467302		459361		367077	273694			539534	6.18081e+06
P21222	30 kDa neutral phosphatase (Fragment) OS=Staphylococcus aureus OX=1280 PE=1 SV=2	54	2	2	3.8			other molecular function					395339	349559	366006	894271	640454	399484	180374			784777	775605	1.01729e+06	825875	601849	976064	8.20695e+06
Q5HM19	Protein translocase subunit SecY OS=Staphylococcus epidermidis (strain ATCC 35984 / RP62A) OX=176279 GN=secY PE=3 SV=1	12	3	1	47.4	transport	plasma membrane;other membranes		Pf00344	50018093	secY	Q5HM19; ser:SERP1811	1.49273e+06	1.09135e+06	1.24389e+06	1.49521e+06	1.36813e+06	1.24154e+06	1.43083e+06	1.26618e+06	1.35264e+06	1.25618e+06	1.02344e+06	957740	1.61624e+06	1.49002e+06	1.89467e+06	2.02208e+07
Q6GGA7	Probable nicotinate-nucleotide adenylyltransferase OS=Staphylococcus aureus (strain MRSA252) OX=282458 GN=nadD PE=3 SV=1	28	5	5	22.1	other metabolic processes		other molecular function	Pf01467		nadD	Q6GGA7; sar:SAR1671	1.13915e+06	968715	1.29886e+06	8.16893e+06	1.39686e+06	1.32507e+06	7.89744e+06	7.22589e+06	7.65411e+06	1.89843e+06	2.04566e+06	5.95264e+06	7.68227e+06	7.86831e+06	7.51873e+06	7.00411e+07
Q5HNL6	Dephospho-CoA kinase OS=Staphylococcus epidermidis (strain ATCC 35984 / RP62A) OX=176279 GN=coaE PE=3 SV=1	15	3	1	23.1	other metabolic processes	other cell component	kinase activity;other molecular function	Pf01121		coaE	Q5HNL6; ser:SERP1252	448473			576448	549963	545930	198649	221490	213426			76993.9	368715	226395	283280	3.70976e+06
P67272	GTP cyclohydrolase 1 type 2 homolog OS=Staphylococcus aureus (strain Mu50 / ATCC 700699) OX=158878 GN=SAV1559 PE=1 SV=1	8	2	2	41			other molecular function	Pf01784			P67272; Q99TT7; sav:SAV1559	179036		219025		197473	300344	794983	1.10202e+06	963295	787429	747531	883103	610745	785940	632961	8.20389e+06
Q6GJ34	N-acetylglucosaminyldiphosphoundecaprenol N-acetyl-beta-D-mannosaminyltransferase OS=Staphylococcus aureus (strain MRSA252) OX=282458 GN=tarA PE=3 SV=1	10	3	3	29.1	cell organization and biogenesis;other metabolic processes		other molecular function	Pf03808		tarA	Q6GJ34; sar:SAR0646	519272	787444	745429	1.17109e+06	1.04892e+06	1.33491e+06	1.5248e+06	2.07397e+06	1.978e+06	2.06975e+06	1.98628e+06	2.28085e+06	2.10019e+06	1.97746e+06	2.10369e+06	2.37021e+07
P69905	Hemoglobin subunit alpha OS=Homo sapiens OX=9606 GN=HBA1 PE=1 SV=2	18	3	3	15.2	other metabolic processes;stress response;transport;other biological processes	non-structural extracellular;cytosol;translational apparatus;other cell component	signal transduction activity or receptor binding;other molecular function	Pf00042	3039; 3040	HBA1; HBA2	hsa:3039; hsa:3040; P01922; P69905; Q1HDT5; Q3MIF5; Q53F97; Q96KF1; Q9NYR7; Q9UCM0	5.49559e+06	5.23777e+06	6.58488e+06	4.61602e+06	3.79375e+06	5.2749e+06	2.28346e+06	2.40369e+06	2.35974e+06	1.27749e+06	1.50806e+06	1.4485e+06	2.97666e+06	2.6004e+06	2.98871e+06	5.08496e+07
Q2G0D4	Probable autolysin SsaALP OS=Staphylococcus aureus (strain NCTC 8325 / PS 47) OX=93061 GN=SAOUHSC_00671 PE=1 SV=1	11	2	2	28.2	cell organization and biogenesis;other metabolic processes;stress response;other biological processes		other molecular function	Pf01476, Pf05257	3919434		Q2G0D4; sao:SAOUHSC_00671		928525	1.78797e+06	1.49929e+06			500554	833224	455317		241152	144437	502977	306079	907632	8.10716e+06
Q8SDJ8	Staphylokinase OS=Staphylococcus phage phi13 OX=186153 GN=sak PE=3 SV=1	13	2	2	18.5	protein metabolism;other metabolic processes	non-structural extracellular		Pf02821	1258157	sak	Q8SDJ8; vg:1258157	2.06775e+06	1.89353e+06	2.48058e+06	1.104e+06	1.26198e+06	1.41782e+06	509385	745041	1.23625e+06	843220	1.18437e+06	1.08349e+06	402531	1.02232e+06	583874	1.78361e+07
Q6G9V3	Isoprenyl transferase OS=Staphylococcus aureus (strain MSSA476) OX=282459 GN=uppS PE=3 SV=1	16	4	4	29.8			other molecular function	Pf01255		uppS	Q6G9V3; sas:SAS1194						90789.9	1.72632e+06	1.70371e+06	1.67643e+06	2.69138e+06	2.11366e+06	2.3056e+06	1.15793e+06	1.71319e+06	1.84019e+06	1.70192e+07
Q2G1T3	Organic hydroperoxide resistance protein-like OS=Staphylococcus aureus (strain NCTC 8325 / PS 47) OX=93061 GN=SAOUHSC_00831 PE=3 SV=1	29	3	3	15.3	stress response			Pf02566	3918943		Q2G1T3; sao:SAOUHSC_00831	3.14432e+06	2.85529e+06	1.68431e+06	3.45414e+06	3.64157e+06	3.27502e+06	3.43416e+06	4.16652e+06	4.71268e+06	1.22449e+06	2.04098e+06	2.32513e+06	4.17797e+06	3.59749e+06	3.85025e+06	4.75843e+07
Q2G2A2	UPF0223 protein SAOUHSC_01044 OS=Staphylococcus aureus (strain NCTC 8325 / PS 47) OX=93061 GN=SAOUHSC_01044 PE=3 SV=1	53	3	3	10.7				Pf05256	3919892		Q2G2A2; sao:SAOUHSC_01044	1.45456e+07	1.38959e+07	1.40085e+07	1.38161e+07	1.07416e+07	1.30205e+07	9.00559e+06	6.97335e+06	6.7478e+06	7.34516e+06	7.02196e+06	7.34707e+06	8.71395e+06	7.82516e+06	8.46329e+06	1.49471e+08
Q99SN6	Probable succinyl-diaminopimelate desuccinylase OS=Staphylococcus aureus (strain N315) OX=158879 GN=dapE PE=1 SV=1	7	3	3	45.1	other metabolic processes		other molecular function	Pf01546, Pf07687		dapE	Q99SN6; sau:SA1814	4.41097e+06	5.35297e+06	4.11419e+06	4.24714e+06	4.05241e+06	3.74542e+06	3.24542e+06	3.81399e+06	3.15879e+06	3.87898e+06	2.30096e+06	2.75964e+06	2.15944e+06	2.15325e+06	2.95648e+06	5.23501e+07
Q2YT95	Adenine phosphoribosyltransferase OS=Staphylococcus aureus (strain bovine RF122 / ET3-1) OX=273036 GN=apt PE=3 SV=1	30	4	1	19.1	other metabolic processes	other cell component	other molecular function	Pf00156		apt	Q2YT95; sab:SAB1504c	6.75339e+06	5.85573e+06	8.23436e+06	4.83597e+06	4.62505e+06	5.45121e+06	8e+06	8.87898e+06	9.00739e+06	5.9376e+06	6.77018e+06	6.59085e+06	6.37172e+06	6.4654e+06	6.89809e+06	1.00676e+08
A6U155	UPF0122 protein SaurJH1_1320 OS=Staphylococcus aureus (strain JH1) OX=359787 GN=SaurJH1_1320 PE=3 SV=1	27	4	4	13.6				Pf04297			A6U155; sah:SaurJH1_1320	2.81806e+06	2.19921e+06	2.32631e+06	2.04568e+06	1.81211e+06	2.15727e+06	2.46368e+06	1.72938e+06	1.49541e+06	2.00772e+06	1.369e+06	1.48395e+06	1.65318e+06	1.64122e+06	1.76394e+06	2.89661e+07
Q6GBA4	Putative lipid kinase SAS0691 OS=Staphylococcus aureus (strain MSSA476) OX=282459 GN=SAS0691 PE=3 SV=1	16	3	3	33.6	other metabolic processes		kinase activity;other molecular function	Pf00781, Pf19279			Q6GBA4; sas:SAS0691	455814			328062			1.46189e+06	1.40869e+06	1.10924e+06	981254	943274	764146	833946	753120	921959	9.9614e+06
P0A0P1	Tyrosine recombinase XerD OS=Staphylococcus aureus (strain MW2) OX=196620 GN=xerD PE=3 SV=1	11	3	3	34.1	cell cycle OR cell proliferation;DNA metabolism;other metabolic processes;other biological processes	other cell component	nucleic acid binding activity;other molecular function	Pf00589, Pf02899		xerD	O87666; P0A0P1; Q9KJF7; Q9RGN6; sam:MW1451	462384		358522		200881	246860	769256	1.38675e+06	1.17704e+06	1.35737e+06	1.26502e+06	1.33647e+06	714287	850051	1.13722e+06	1.12621e+07
Q5HN67	UPF0374 protein SERP1405 OS=Staphylococcus epidermidis (strain ATCC 35984 / RP62A) OX=176279 GN=SERP1405 PE=3 SV=1	12	2	2	21.6				Pf04167	50018348		Q5HN67; ser:SERP1405	537119	490395	882998	549543	928122	1.11032e+06	1.05654e+06	1.74582e+06	1.19688e+06	1.77412e+06	1.98306e+06	1.79826e+06	2.11203e+06	1.88808e+06	1.72176e+06	1.97751e+07
Q8NX32	Purine nucleoside phosphorylase MW1070 OS=Staphylococcus aureus (strain MW2) OX=196620 GN=MW1070 PE=3 SV=1	20	4	4	30.2			other molecular function	Pf02578			Q8NX32; sam:MW1070	3.67686e+06	6.1778e+06	2.93301e+06	3.36251e+06	3.77289e+06	3.02125e+06	2.75917e+06	3.00773e+06	3.10358e+06	2.80355e+06	2.94437e+06	2.81595e+06	2.37859e+06	2.80459e+06	2.37821e+06	4.79401e+07
Q9F4G3	HTH-type transcriptional regulator TcaR OS=Staphylococcus aureus (strain COL) OX=93062 GN=tcaR PE=3 SV=1	13	3	3	17.5	RNA metabolism OR transcription		nucleic acid binding activity;other molecular function	Pf12802		tcaR	Q5HDJ8; Q9F4G3; sac:SACOL2353	3.85886e+06	3.66539e+06	4.25453e+06	4.09767e+06	3.5023e+06	3.72956e+06	4.00858e+06	3.38356e+06	3.70477e+06	4.09893e+06	3.94041e+06	3.75766e+06	4.56727e+06	4.48345e+06	4.43966e+06	5.94926e+07
Q2YS83	Uracil-DNA glycosylase OS=Staphylococcus aureus (strain bovine RF122 / ET3-1) OX=273036 GN=ung PE=3 SV=1	18	2	2	25	DNA metabolism;other metabolic processes;stress response	other cell component	other molecular function	Pf03167		ung	Q2YS83; sab:SAB0531							688271	364537	269949	1.26013e+06	1.3126e+06	1.82221e+06		178688		5.89638e+06
Q2YYS2	Cyclic pyranopterin monophosphate synthase OS=Staphylococcus aureus (strain bovine RF122 / ET3-1) OX=273036 GN=moaC PE=3 SV=1	14	2	2	17.6	protein metabolism;other metabolic processes		other molecular function	Pf01967		moaC	Q2YYS2; sab:SAB2146	2.2984e+06	2.25135e+06	2.71491e+06	2.08968e+06	3.10861e+06	2.90194e+06	2.22279e+06	2.52063e+06	2.26026e+06	2.33656e+06	1.73491e+06	2.13359e+06	2.77675e+06	2.52458e+06	2.53455e+06	3.64095e+07
Q5HP68	Cytidylate kinase OS=Staphylococcus epidermidis (strain ATCC 35984 / RP62A) OX=176279 GN=cmk PE=3 SV=1	6	1	1	24.2	other metabolic processes	other cell component	kinase activity;other molecular function	Pf02224	50018714	cmk	Q5HP68; ser:SERP1045	4.68445e+06	4.14074e+06	7.10236e+06	7.8894e+06	6.1118e+06	7.40373e+06	4.71843e+06	7.42092e+06	6.72666e+06	5.88316e+06	7.31232e+06	7.34491e+06	5.6413e+06	6.00324e+06	5.04035e+06	9.34238e+07
P0A072	Gamma-hemolysin component A OS=Staphylococcus aureus (strain N315) OX=158879 GN=hlgA PE=1 SV=1	16	3	2	34.9	other biological processes	non-structural extracellular	other molecular function	Pf07968		hlgA	P0A072; P31714; Q07225; Q53689; Q53690; sau:SA2207							514878	647259	216987	506554	295636	671293	227508		638152	3.71827e+06
Q5HM00	50S ribosomal protein L4 OS=Staphylococcus epidermidis (strain ATCC 35984 / RP62A) OX=176279 GN=rplD PE=3 SV=1	17	3	1	22.6	protein metabolism;other metabolic processes	translational apparatus;other cell component	nucleic acid binding activity;other molecular function	Pf00573	50018074	rplD	Q5HM00; ser:SERP1830	6.24313e+06	5.54877e+06	5.61755e+06	5.13602e+07	4.12412e+07	4.17895e+07	1.01132e+07	8.87519e+06	8.46867e+06	1.2973e+07	11771765	1.28478e+07	1.54345e+07	1.43748e+07	1.38197e+07	2.60479e+08
Q2FIF3	Probable nitronate monooxygenase OS=Staphylococcus aureus (strain USA300) OX=367830 GN=SAUSA300_0825 PE=3 SV=1	17	3	3	38.5	other biological processes		other molecular function	Pf03060			Q2FIF3; saa:SAUSA300_0825	366639	253995	285562	312869	207139	310510	549366	461489	444360	470371	543384	504362	661788	554021	577147	6.503e+06
Q99R80	Copper-exporting P-type ATPase OS=Staphylococcus aureus (strain Mu50 / ATCC 700699) OX=158878 GN=copA PE=3 SV=1	2	1	1	86.7	transport	plasma membrane;other membranes	transporter activity;other molecular function	Pf00122, Pf00403, Pf00702		copA	Q99R80; sav:SAV2557	435343	356084	667837	492425	426404	605222	372847	499318	397491	1.03043e+06	707737	1.3568e+06	801550	785411	799808	9.7347e+06
Q6GE42	Oxygen regulatory protein NreC OS=Staphylococcus aureus (strain MRSA252) OX=282458 GN=nreC PE=3 SV=1	12	3	3	24.3	signal transduction;other biological processes	other cell component	nucleic acid binding activity	Pf00072, Pf00196		nreC	Q6GE42; sar:SAR2480							395147		927099	1.445e+06	1.40809e+06	1.31108e+06		800614		6.28703e+06
Q8NYX2	Ribosomal RNA large subunit methyltransferase H OS=Staphylococcus aureus (strain MW2) OX=196620 GN=rlmH PE=3 SV=1	30	4	4	18.3	RNA metabolism OR transcription;other metabolic processes	other cell component	other molecular function	Pf02590		rlmH	Q8NYX2; sam:MW0024	1.20927e+06	1.24025e+06	1.58331e+06	1.67654e+06	1.70079e+06	1.91254e+06	1.66931e+06	1.8794e+06	1.3373e+06	1.57746e+06	1.74975e+06	1.82534e+06	1.75724e+06	1.79099e+06	1.90805e+06	2.48175e+07
A0A0H2XHV5	6-phospho-N-acetylmuramidase OS=Staphylococcus aureus (strain USA300) OX=367830 GN=mupG PE=1 SV=1	11	4	3	40.3	other metabolic processes	other cell component	other molecular function	Pf05913, Pf19200		mupG	A0A0H2XHV5; saa:SAUSA300_0192	4.99399e+06	5.38549e+06	7.25092e+06	5.26161e+06	7.5138e+06	7.62962e+06	6.97599e+06	8.61908e+06	9.00891e+06	8.46652e+06	9.19732e+06	1.00959e+07	9.74077e+06	9.89674e+06	9.65147e+06	1.19688e+08
Q2FF68	Ketol-acid reductoisomerase (NADP(+)) OS=Staphylococcus aureus (strain USA300) OX=367830 GN=ilvC PE=3 SV=1	8	2	2	36.9	other metabolic processes		other molecular function	Pf01450, Pf07991		ilvC	Q2FF68; saa:SAUSA300_2009							573227	680352	633639	476198	335204	554219	214251	366001	297007	4.1301e+06
P64240	Ribosomal RNA small subunit methyltransferase G OS=Staphylococcus aureus (strain N315) OX=158879 GN=rsmG PE=3 SV=1	14	4	4	27.4	RNA metabolism OR transcription;other metabolic processes	other cell component	other molecular function	Pf02527		rsmG	P64240; Q99QT5; sau:SA2499	2.44785e+06	2.27596e+06	2.54053e+06	2.505e+06	2.36014e+06	2.3347e+06	2.66036e+06	2.48579e+06	2.33117e+06	2.35702e+06	2.72411e+06	2.54521e+06	2.09131e+06	2.47767e+06	2.15466e+06	3.62915e+07
Q2FV31	Probable ketoamine kinase SAOUHSC_02908 OS=Staphylococcus aureus (strain NCTC 8325 / PS 47) OX=93061 GN=SAOUHSC_02908 PE=1 SV=1	8	3	3	33	other metabolic processes		kinase activity;other molecular function	Pf03881	3921360		Q2FV31; sao:SAOUHSC_02908	807876	567023	1.11313e+06	668143	568281	517877	816495	870487	851030	716150	964928	731831	758759	1.11201e+06	908219	1.19722e+07
Q2FHL4	50S ribosomal protein L28 OS=Staphylococcus aureus (strain USA300) OX=367830 GN=rpmB PE=3 SV=1	47	5	5	7	protein metabolism;other metabolic processes	translational apparatus;other cell component	other molecular function	Pf00830	61498368; 66839416	rpmB	Q2FHL4; saa:SAUSA300_1117	1.15541e+08	1.64708e+08	1.01985e+08	1.01154e+08	1.35519e+08	9.19298e+07	1.0208e+08	1.37838e+08	9.38842e+07	1.49411e+08	9.35978e+07	9.48471e+07	9.66853e+07	9.43336e+07	1.08232e+08	1.68175e+09
Q99WJ6	NADPH-dependent oxidoreductase OS=Staphylococcus aureus (strain Mu50 / ATCC 700699) OX=158878 GN=nfrA PE=3 SV=1	7	3	3	28.6			other molecular function	Pf00881		nfrA	Q99WJ6; sav:SAV0382	696156	851382	656426	858051	1.18462e+06	726135	1.98667e+06	2.54731e+06	1.84907e+06	3.2578e+06	1.96036e+06	2.02662e+06	2.09798e+06	1.80434e+06	2.14547e+06	2.46484e+07
Q9KJF6	Tyrosine recombinase XerC OS=Staphylococcus aureus OX=1280 GN=xerC PE=3 SV=1	8	2	2	35	cell cycle OR cell proliferation;DNA metabolism;other metabolic processes;other biological processes	other cell component	nucleic acid binding activity;other molecular function	Pf00589, Pf02899		xerC	Q9KJF6							509413	640295	584742	571945	607240	735216	442057	533412	582741	5.20706e+06
Q14U76	Bone sialoprotein-binding protein OS=Staphylococcus aureus OX=1280 GN=bbp PE=1 SV=1	7	4	1	124.5	cell adhesion	non-structural extracellular		Pf00746, Pf04650, Pf10425, Pf17210, Pf17961		bbp	Q14U55; Q14U76; Q9KWX6	245493	261646	423388	237678	518601	580110	253747	468807	413597	387599	637493	566084	457548	597714	641212	6.69072e+06
Q2YSG7	Phosphatidylglycerol--prolipoprotein diacylglyceryl transferase OS=Staphylococcus aureus (strain bovine RF122 / ET3-1) OX=273036 GN=lgt PE=3 SV=1	6	3	3	31.6	protein metabolism;other metabolic processes	plasma membrane;other membranes	other molecular function	Pf01790		lgt	Q2YSG7; sab:SAB0714	3.6448e+06	3.21354e+06	3.21765e+06	7.16874e+06	5.9549e+06	6.91016e+06	2.98207e+06	3.3054e+06	3.17069e+06	2.85212e+06	3.78365e+06	3.67529e+06	3.99645e+06	3.78445e+06	3.73206e+06	6.1392e+07
Q5HHM6	Extracellular matrix protein-binding protein emp OS=Staphylococcus aureus (strain COL) OX=93062 GN=emp PE=3 SV=1	9	3	3	38.5		other cell component				emp	Q5HHM6; sac:SACOL0858	1.77912e+06	1.43742e+06	1.96046e+06	2.36234e+06	1.73787e+06	2.64089e+06	928724	815995	797039	558363	434798	450373	937945	1.05543e+06	1.0944e+06	1.89912e+07
Q5HPK2	LexA repressor OS=Staphylococcus epidermidis (strain ATCC 35984 / RP62A) OX=176279 GN=lexA PE=3 SV=1	26	3	1	23.2	protein metabolism;DNA metabolism;other metabolic processes;stress response;other biological processes		nucleic acid binding activity;other molecular function	Pf00717, Pf01726	50018851	lexA	Q5HPK2; ser:SERP0909	510946		685426			499976	598084	773833	894026	1.12658e+06	1.33259e+06	1.20998e+06	1.11331e+06	1.18222e+06	806721	1.07337e+07
Q5HCR3	Ornithine carbamoyltransferase, catabolic OS=Staphylococcus aureus (strain COL) OX=93062 GN=arcB PE=3 SV=1	8	3	2	37.7	other metabolic processes	other cell component	other molecular function	Pf00185, Pf02729		arcB	Q5HCR3; sac:SACOL2656		265300	237757		198276	358915	625814	575458	410022	1.14932e+06	1.2283e+06	1.08327e+06	325081	717826	635405	7.81074e+06
Q99UX5	Iron-regulated surface determinant protein B OS=Staphylococcus aureus (strain Mu50 / ATCC 700699) OX=158878 GN=isdB PE=3 SV=1	7	4	4	72.1	transport	non-structural extracellular	transporter activity;other molecular function	Pf00746, Pf04650, Pf05031		isdB	Q99UX5; sav:SAV1129	2.84016e+06	1.78825e+06	3.09471e+06	2.97534e+06	2.47519e+06	1.84569e+06	543709	319309	826200	93629.8	404513	590796	1.18378e+06	925263	761660	2.06682e+07
A7X3B0	Transcriptional repressor NrdR OS=Staphylococcus aureus (strain Mu3 / ATCC 700698) OX=418127 GN=nrdR PE=3 SV=1	19	3	3	18.2	other biological processes		nucleic acid binding activity;other molecular function	Pf03477	66839865	nrdR	A7X3B0; saw:SAHV_1672	895240	1.20396e+06	920792	1.01619e+06	1.48177e+06	935778	6.97171e+06	6.08212e+06	3.52008e+06	5.59669e+06	3.7654e+06	3.35725e+06	3.14519e+06	3.02226e+06	2.48547e+06	4.43999e+07
Q5HMD8	D-alanine--D-alanine ligase OS=Staphylococcus epidermidis (strain ATCC 35984 / RP62A) OX=176279 GN=ddl PE=3 SV=1	8	4	1	40.3	cell organization and biogenesis;other metabolic processes;other biological processes	other cell component	other molecular function	Pf01820, Pf07478		ddl	Q5HMD8; ser:SERP1690	1.48089e+06	1.38467e+06	1.36988e+06	2.30938e+06	1.91873e+06	1.71149e+06	1.1497e+06	1.00121e+06	969826	1.02981e+06	1.05674e+06	816315	1.39861e+06	1.20026e+06	1.28399e+06	2.00815e+07
Q6GF36	Accessory gene regulator protein B OS=Staphylococcus aureus (strain MRSA252) OX=282458 GN=agrB PE=3 SV=1	16	2	2	21.8	cell-cell signaling;protein metabolism	plasma membrane;other membranes	other molecular function	Pf04647		agrB	Q6GF36; sar:SAR2123	358928	415260	348183	459878	1.1586e+06	605040	828798	1.42465e+06	1.47429e+06	1.00339e+06	1.52591e+06	1.53296e+06	1.38114e+06	1.6085e+06	1.19183e+06	1.53174e+07
Q6G7P3	Anti-sigma-B factor antagonist OS=Staphylococcus aureus (strain MSSA476) OX=282459 GN=rsbV PE=3 SV=1	16	1	1	12.2	RNA metabolism OR transcription		other molecular function	Pf01740	66840274	rsbV	Q6G7P3; sas:SAS1971	4.33535e+06	3.32233e+06	4.0887e+06	3.90347e+06	5.53572e+06	3.23361e+06	3.89364e+06	5.42738e+06	5.45144e+06	6.4196e+06	10054305	9.98006e+06	4.50907e+06	7.82166e+06	7.6709e+06	8.56472e+07
A7X574	Tagatose 1,6-diphosphate aldolase OS=Staphylococcus aureus (strain Mu3 / ATCC 700698) OX=418127 GN=lacD PE=3 SV=1	13	3	3	36.6	other metabolic processes		kinase activity;other molecular function	Pf01791		lacD	A7X574; saw:SAHV_2176	601202	472713	692421	808766	235445	669379	450207	585530	649262	685107	984215	506788	410388	730502	533420	9.01535e+06
Q2YSD7	Protein-arginine kinase OS=Staphylococcus aureus (strain bovine RF122 / ET3-1) OX=273036 GN=mcsB PE=3 SV=1	6	2	2	38.6	other metabolic processes		kinase activity;other molecular function	Pf00217		mcsB	Q2YSD7; sab:SAB0474					78170.5		651443	581742	579006	808940	590052	765556	568619	532396	225954	5.38188e+06
Q6G970	Segregation and condensation protein B OS=Staphylococcus aureus (strain MSSA476) OX=282459 GN=scpB PE=3 SV=1	11	2	2	20.2	cell cycle OR cell proliferation;DNA metabolism;other metabolic processes;other biological processes	other cell component		Pf04079		scpB	Q6G970; sas:SAS1434	450585	1.03147e+06	678490	774872	1.00144e+06	1.02418e+06	1.35315e+06	1.30112e+06	1.24193e+06	1.58837e+06	1.3495e+06	1.62411e+06	1.28269e+06	1.27366e+06	1.37442e+06	1.735e+07
Q2G2M4	Mini-ribonuclease 3 OS=Staphylococcus aureus (strain NCTC 8325 / PS 47) OX=93061 GN=mrnC PE=3 SV=1	25	3	3	15.7	RNA metabolism OR transcription;other metabolic processes	other cell component	nucleic acid binding activity;other molecular function	Pf00636	3920424	mrnC	Q2G2M4; sao:SAOUHSC_00512	2.25134e+06	3.73795e+06	2.34455e+06	3.53047e+06	2.03436e+06	1.76083e+06	2.2455e+06	2.73497e+06	3.36568e+06	3.0554e+06	1.79133e+06	1.77948e+06	2.97009e+06	1.90594e+06	2.74507e+06	3.8253e+07
Q7A598	UPF0473 protein SA1443 OS=Staphylococcus aureus (strain N315) OX=158879 GN=SA1443 PE=1 SV=1	23	1	1	11.9				Pf06949	66839802		Q7A598; sau:SA1443	2.41038e+06	2.70866e+06	6.08979e+06	2.77768e+06	2.66466e+06	7.22392e+06	5.86912e+06	3.90745e+06	4.97512e+06	700171	2.99147e+06	2.87002e+06	1.10733e+06	821654	3.44757e+06	5.0565e+07
Q5HPC0	UDP-N-acetylglucosamine--N-acetylmuramyl-(pentapeptide) pyrophosphoryl-undecaprenol N-acetylglucosamine transferase OS=Staphylococcus epidermidis (strain ATCC 35984 / RP62A) OX=176279 GN=murG PE=3 SV=1	5	2	1	40.2	cell cycle OR cell proliferation;cell organization and biogenesis;other metabolic processes;other biological processes	plasma membrane;other membranes	other molecular function	Pf03033, Pf04101	50018766	murG	Q5HPC0; ser:SERP0993	2.87002e+06	2.8654e+06	2.34899e+06	3.46692e+06	3.13387e+06	2.84277e+06	1.71668e+06	1.69677e+06	1.65239e+06	1.51853e+06	1.41651e+06	1.3085e+06	1.34366e+06	1.34961e+06	1.42652e+06	3.09571e+07
Q6GEE3	Urease accessory protein UreE OS=Staphylococcus aureus (strain MRSA252) OX=282458 GN=ureE PE=3 SV=1	15	2	2	17.3	cell organization and biogenesis;other metabolic processes;other biological processes	other cell component	other molecular function	Pf02814, Pf05194		ureE	Q6GEE3; sar:SAR2375	451749	286337	1.36726e+06	695120	1.60243e+06	1.68557e+06	554812	1.00266e+06	1.0021e+06	2.24121e+06	1.90641e+06	1.87099e+06	1.08328e+06	1.37278e+06	1.83925e+06	1.8962e+07
Q5HN49	Sensor protein VraS OS=Staphylococcus epidermidis (strain ATCC 35984 / RP62A) OX=176279 GN=vraS PE=3 SV=1	7	2	2	40	protein metabolism;other metabolic processes;signal transduction	plasma membrane;other membranes	kinase activity;other molecular function	Pf02518, Pf07730	50018330	vraS	Q5HN49; ser:SERP1423					106665		953969	817291	873011	1.16777e+06	1.20876e+06	1.19484e+06	512856	695544	232318	7.76302e+06
Q99TA0	Riboflavin biosynthesis protein RibBA OS=Staphylococcus aureus (strain Mu50 / ATCC 700699) OX=158878 GN=ribBA PE=3 SV=1	13	4	4	44.1	other metabolic processes		other molecular function	Pf00925, Pf00926		ribBA	Q99TA0; sav:SAV1769	1.10745e+06	955722	1.17632e+06	1.0662e+06	767039	820395	549221	826161	919983	1.57053e+06	1.90241e+06	1.09091e+06	1.00012e+06	1.09414e+06	1.05239e+06	1.5899e+07
Q7A805	N-acetylmuramic acid 6-phosphate etherase OS=Staphylococcus aureus (strain N315) OX=158879 GN=murQ PE=3 SV=1	11	3	3	32.4	other metabolic processes		other molecular function			murQ	Q7A805; sau:SA0185	393616	212132		230729	269209	376155	1.26144e+06	1.02554e+06	1.16732e+06	1.5973e+06	1.33555e+06	1.319e+06	818870	918205	1.09675e+06	1.20218e+07
Q6GGI4	UPF0403 protein SAR1592 OS=Staphylococcus aureus (strain MRSA252) OX=282458 GN=SAR1592 PE=3 SV=1	27	2	2	16.2				Pf06491			Q6GGI4; sar:SAR1592					778154		592066	1.53722e+06	583401	296423	913883	990446	790060	606677		7.08833e+06
Q5HQR3	Glycine cleavage system H protein OS=Staphylococcus epidermidis (strain ATCC 35984 / RP62A) OX=176279 GN=gcvH PE=3 SV=1	17	1	1	14.2	protein metabolism;other metabolic processes	other cell component		Pf01597	50019254	gcvH	Q5HQR3; ser:SERP0485								483092		307386	465622					1.2561e+06
Q5HPP8	tRNA-2-methylthio-N(6)-dimethylallyladenosine synthase OS=Staphylococcus epidermidis (strain ATCC 35984 / RP62A) OX=176279 GN=miaB PE=3 SV=1	5	2	1	58.8	RNA metabolism OR transcription;other metabolic processes	other cell component	other molecular function	Pf00919, Pf01938, Pf04055	50018895	miaB	Q5HPP8; ser:SERP0860	652784	591737	573453	972442	566186	685573	1.1471e+06	1.26905e+06	1.4479e+06	1.90177e+06	1.53994e+06	1.77151e+06	1.14566e+06	1.28667e+06	1.3548e+06	1.69066e+07
Q5HCY9	4,4'-diapophytoene desaturase (4,4'-diaponeurosporene-forming) OS=Staphylococcus aureus (strain COL) OX=93062 GN=crtN PE=3 SV=1	8	2	2	56.7	other metabolic processes		other molecular function	Pf01593		crtN	Q5HCY9; sac:SACOL2576							265615	531021		1.46528e+06	1.26376e+06	1.37684e+06	268904			5.17143e+06
P99134	Immunoglobulin G-binding protein A OS=Staphylococcus aureus (strain N315) OX=158879 GN=spa PE=1 SV=1	5	1	1	48.8		non-structural extracellular	other molecular function	Pf00746, Pf01476, Pf02216, Pf03373, Pf04650		spa	P99134; Q99XA2; sau:SA0107		842662				586296	425927		552598				538039			2.94552e+06
Q6G836	Uncharacterized RNA methyltransferase SAS1819 OS=Staphylococcus aureus (strain MSSA476) OX=282459 GN=SAS1819 PE=3 SV=1	10	3	3	51.7	RNA metabolism OR transcription;other metabolic processes		other molecular function	Pf05958			Q6G836; sas:SAS1819	6.39706e+06	7.05653e+06	6.45465e+06	1.02778e+07	1.10434e+07	9.88905e+06	1.75753e+07	1.48406e+07	1.83601e+07	1.15668e+07	8.66191e+06	8.97982e+06	8.80711e+06	8.52511e+06	6.29729e+06	1.54732e+08
P03864	Plasmid recombination enzyme type 3 OS=Staphylococcus aureus OX=1280 GN=pre PE=3 SV=2	7	2	2	48.4	DNA metabolism;other metabolic processes		nucleic acid binding activity	Pf01076		pre	P03864	6.19917e+06	6.31266e+06	7.38944e+06	7.69508e+06	5.74401e+06	7.74689e+06	8.1364e+06	6.04128e+06	6.64031e+06	3.91185e+06	3.6581e+06	3.40328e+06	5.97749e+06	4.63762e+06	5.20368e+06	8.86973e+07
Q6GD25	Uncharacterized lipoprotein SAS0074 OS=Staphylococcus aureus (strain MSSA476) OX=282459 GN=SAS0074 PE=3 SV=1	9	2	1	29.5		plasma membrane;other membranes		Pf04507			Q6GD25; sas:SAS0074	256930	196659		259502		156877	254275	117823	242182	164288	362738	218563	341158	287387	427913	3.28629e+06
A7X0D9	D-alanyl carrier protein OS=Staphylococcus aureus (strain Mu3 / ATCC 700698) OX=418127 GN=dltC PE=3 SV=1	37	2	2	9.1	cell organization and biogenesis;other metabolic processes	other cell component	other molecular function	Pf00550	66839132	dltC	A7X0D9; saw:SAHV_0929	1.41583e+07	1.5379e+07	1.42468e+07	1.12379e+07	9.70945e+06	8.20606e+06	1.63278e+07	1.95873e+07	1.7983e+07	1.96784e+07	1.85465e+07	1.86779e+07	5.97883e+06	1.22571e+07	8.53379e+06	2.10508e+08
Q8NXE9	ATP-dependent helicase/nuclease subunit A OS=Staphylococcus aureus (strain MW2) OX=196620 GN=addA PE=3 SV=1	3	2	2	141.1	cell organization and biogenesis;DNA metabolism;other metabolic processes;stress response		nucleic acid binding activity;other molecular function	Pf00580, Pf12705, Pf13361		addA	Q8NXE9; sam:MW0849							574438	410354	615722	407269	794112	588780	493784	340885	308039	4.53338e+06
Q2G2X4	Teichoic acid glycerol-phosphate primase OS=Staphylococcus aureus (strain NCTC 8325 / PS 47) OX=93061 GN=tarB PE=1 SV=1	8	3	3	42.4	cell organization and biogenesis;other metabolic processes	plasma membrane;other membranes	other molecular function	Pf04464	3920051	tarB	Q2G2X4; sao:SAOUHSC_00643	740074	846274	715737	591656	806048	743196	1.21887e+06	1.39527e+06	1.12683e+06	1.31901e+06	1.65004e+06	1.57336e+06	1.11129e+06	1.47894e+06	1.29074e+06	1.66073e+07
Q6GK35	Glycyl-glycine endopeptidase LytM OS=Staphylococcus aureus (strain MRSA252) OX=282458 GN=lytM PE=3 SV=1	7	1	1	34.4	cell organization and biogenesis;protein metabolism	non-structural extracellular	other molecular function	Pf01551		lytM	Q6GK35; sar:SAR0273	453281	487417	819003	590133	543454		123719	117294			162302	139247	339427	345063	339454	4.45979e+06
Q6GBP3	UPF0741 protein SAS0552 OS=Staphylococcus aureus (strain MSSA476) OX=282459 GN=SAS0552 PE=3 SV=1	20	1	1	13.5				Pf07293	66838885		Q6GBP3; sas:SAS0552				177113	165767	480741		290018	269400	318750	631320	573519			215752	3.12238e+06
O07319	Transcriptional regulator MraZ OS=Staphylococcus aureus OX=1280 GN=mraZ PE=3 SV=1	19	3	3	17.4	RNA metabolism OR transcription	other cell component	nucleic acid binding activity;other molecular function	Pf02381		mraZ	O07319	1.12125e+06	1.10268e+06	1.08196e+06	1.74195e+06	1.22914e+06	1.33367e+06	2.79881e+06	2.8202e+06	2.53695e+06	2.17052e+06	1.87743e+06	1.58191e+06	1.73941e+06	1.3195e+06	1.75124e+06	2.62066e+07
Q8NYF4	ESAT-6 secretion machinery protein EssA OS=Staphylococcus aureus (strain MW2) OX=196620 GN=essA PE=3 SV=1	26	3	3	17.4		plasma membrane;other membranes		Pf10661		essA	Q8NYF4; sam:MW0260	2.3806e+06	3.11436e+06	1.52308e+06	1.81736e+06	3.04249e+06	1.77165e+06	1.8366e+06	1.68016e+06	1.33266e+06	2.10018e+06	1.28816e+06	1.21037e+06	1.89063e+06	1.57547e+06	1.77546e+06	2.83392e+07
P0A0C0	Bifunctional AAC/APH OS=Staphylococcus aureus (strain Mu50 / ATCC 700699) OX=158878 GN=aacA-aphD PE=3 SV=1	3	1	1	56.8	other metabolic processes;other biological processes	other cell component	kinase activity;other molecular function	Pf01636, Pf13523	58049990; 61913521; 66882989; 72384517	aacA-aphD	P0A0C0; P14507; sav:SAVP026	2.78357e+06	3.13405e+06	654732	3.21901e+06	2.72721e+06	689826		244397	232263	148332	169889	126322	489959	319526	416790	1.53559e+07
Q2YYV2	Urease accessory protein UreG OS=Staphylococcus aureus (strain bovine RF122 / ET3-1) OX=273036 GN=ureG PE=3 SV=1	12	3	3	22.4	other metabolic processes	other cell component	other molecular function	Pf02492		ureG	Q2YYV2; sab:SAB2165	1.81285e+06	1.87701e+06	1.00104e+06	2.4235e+06	2.38687e+06	2.09022e+06	2.95027e+06	2.31751e+06	2.50692e+06	3.38447e+06	2.87286e+06	2.97983e+06	2.61567e+06	2.70168e+06	2.60959e+06	3.65303e+07
Q931R7	Conserved virulence factor C OS=Staphylococcus aureus (strain Mu50 / ATCC 700699) OX=158878 GN=cvfC PE=3 SV=1	10	3	3	42.9				Pf08712, Pf13646, Pf13769		cvfC	Q931R7; sav:SAV1429										143029	367558	468415				979002
Q2FKC6	Superoxide dismutase [Mn/Fe] 2 OS=Staphylococcus aureus (strain USA300) OX=367830 GN=sodM PE=3 SV=1	13	2	2	23	other metabolic processes;stress response		other molecular function	Pf00081, Pf02777		sodM	Q2FKC6; saa:SAUSA300_0135	8.04069e+06	8.2678e+06	9.82346e+06	1.11982e+07	1.08363e+07	1.03044e+07	5.85128e+06	5.01164e+06	5.83946e+06	4.39617e+06	3.9647e+06	4.94347e+06	6.27376e+06	4.23411e+06	5.31833e+06	1.04304e+08
P63526	2-succinylbenzoate--CoA ligase OS=Staphylococcus aureus (strain N315) OX=158879 GN=menE PE=1 SV=1	6	2	2	55.3	other metabolic processes		other molecular function	Pf00501, Pf13193		menE	P63526; Q99T73; sau:SA1615				499319			781590	718258	830327	646638	802735	771333	727747	820276	184822	6.78305e+06
Q6G7K2	ATP synthase subunit c OS=Staphylococcus aureus (strain MSSA476) OX=282459 GN=atpE PE=3 SV=1	17	2	2	7	other metabolic processes;transport	plasma membrane;other membranes	transporter activity;other molecular function	Pf00137	72469830	atpE	Q6G7K2; sas:SAS2011	4.65137e+06	7.21798e+06	3.10861e+06	2.79086e+06	3.76705e+06	2.40931e+06	6.18072e+06	6.73476e+06	5.24121e+06	1.39273e+07	8.7384e+06	7.94051e+06	5.85363e+06	6.68211e+06	6.38339e+06	9.16272e+07
P63469	Holo-[acyl-carrier-protein] synthase OS=Staphylococcus aureus (strain N315) OX=158879 GN=acpS PE=3 SV=1	12	2	2	13.6	protein metabolism;other metabolic processes	other cell component	other molecular function	Pf01648		acpS	P63469; Q99SI4; sau:SA1875					90597.4		153547	204160	138645	409098	227985	215584	103923	190583	191629	1.92575e+06
Q6GEJ6	30S ribosomal protein S14 type Z OS=Staphylococcus aureus (strain MRSA252) OX=282458 GN=rpsZ PE=3 SV=1	20	1	1	7.3	protein metabolism;other metabolic processes	translational apparatus;other cell component	nucleic acid binding activity;other molecular function	Pf00253	58106701; 66840449	rpsZ	Q6GEJ6; sar:SAR2322	1.70364e+06	1.54698e+06	1.48659e+06	1.5358e+06	1.2361e+06	1.48174e+06	2.09574e+06	2.01923e+06	2.10939e+06	3.75823e+06	3.33795e+06	3.50097e+06	2.69819e+06	2.94778e+06	2.96775e+06	3.44261e+07
A6QFB2	3-dehydroquinate dehydratase OS=Staphylococcus aureus (strain Newman) OX=426430 GN=aroD PE=3 SV=1	11	4	4	26.9	other metabolic processes		other molecular function	Pf01487		aroD	A6QFB2; sae:NWMN_0772	3.78442e+06	3.6902e+06	3.5693e+06	3.74498e+06	3.14904e+06	3.38662e+06	2.26121e+06	1.88477e+06	1.79781e+06	1.73473e+06	1.50974e+06	1.5794e+06	2.10807e+06	1.89451e+06	2.05399e+06	3.81488e+07
Q6GGX3	Extracellular matrix-binding protein ebh OS=Staphylococcus aureus (strain MRSA252) OX=282458 GN=ebh PE=3 SV=1	1	3	2	1156.5		plasma membrane;other membranes		Pf01468, Pf04650, Pf07554, Pf07564		ebh	Q6GGX3; sar:SAR1447	3.57998e+08	3.22711e+08	3.55524e+08	3.37315e+08	3.03942e+08	3.45767e+08	1.55546e+08	1.11507e+08	1.35369e+08	2.72833e+07	4.31364e+07	3.94443e+07	1.81121e+08	1.40805e+08	1.77279e+08	3.03475e+09
P67163	Glycerol-3-phosphate acyltransferase OS=Staphylococcus aureus (strain Mu50 / ATCC 700699) OX=158878 GN=plsY PE=3 SV=1	7	1	1	22.2	other metabolic processes	plasma membrane;other membranes	other molecular function	Pf02660		plsY	P67163; Q99UC5; sav:SAV1353	1.04628e+06		788414	1.01115e+06	891290	1.03249e+06	1.42327e+06	1.11967e+06	1.14667e+06	1.32174e+06	1.35385e+06	1.32396e+06	1.40125e+06	1.19669e+06	1.41593e+06	1.64727e+07
Q2FGL1	Exodeoxyribonuclease 7 small subunit OS=Staphylococcus aureus (strain USA300) OX=367830 GN=xseB PE=3 SV=1	18	1	1	8.8	DNA metabolism;other metabolic processes	other cell component	other molecular function	Pf02609		xseB	Q2FGL1; saa:SAUSA300_1471	1.21056e+06			1.16552e+06	966103	1.31706e+06	989010	956079	836151	1.18452e+06	1.17697e+06	1.27612e+06	1.36095e+06	1.15881e+06	1.61655e+06	1.52144e+07
Q5HG24	4-hydroxy-tetrahydrodipicolinate reductase OS=Staphylococcus aureus (strain COL) OX=93062 GN=dapB PE=1 SV=1	5	1	1	26.6	other metabolic processes	other cell component	other molecular function	Pf01113, Pf05173		dapB	Q5HG24; sac:SACOL1431	618825	648172	681809	667586	505113	686472	630504	926447	589091	585695	710700	956035	825558	1.01172e+06	877999	1.09217e+07
Q5HEW4	Serine protease SplE OS=Staphylococcus aureus (strain COL) OX=93062 GN=splE PE=3 SV=1	14	2	2	25.7	protein metabolism	non-structural extracellular	other molecular function	Pf00089		splE	Q5HEW4; sac:SACOL1865	1.57307e+06	1.30809e+06	2.12365e+06	1.22805e+06	1.43327e+06	1.49038e+06	592412	582897	664488	655922	741457	647922	905516	874612	512710	1.53345e+07
P0A3Y6	Aminoglycoside 3'-phosphotransferase OS=Staphylococcus aureus OX=1280 GN=aphA PE=3 SV=1	11	2	2	30.9	other metabolic processes;other biological processes		kinase activity;other molecular function	Pf01636		aphA	P00554; P0A3Y6	657792	614140	1.27429e+06	651272	2.02704e+06	577476	616633	621804	571725	588817	429574	627893	1.18887e+06	1.04406e+06	1.32279e+06	1.28142e+07
A9JX08	Phenol-soluble modulin alpha 4 peptide OS=Staphylococcus aureus (strain MW2) OX=196620 GN=psmA4 PE=1 SV=1	85	2	2	2.2	other biological processes			Pf17063		psmA4	A9JX08	7.40536e+07	7.27062e+07	1.25604e+08	1.25366e+08	1.43722e+08	1.49316e+08	4.83898e+07	6.25269e+07	6.46984e+07	2.88851e+07	4.3172e+07	4.22859e+07	1.17859e+08	9.63664e+07	1.04821e+08	1.29977e+09
P96614	DEAD-box ATP-dependent RNA helicase CshA OS=Bacillus subtilis (strain 168) OX=224308 GN=cshA PE=1 SV=2	4	2	2	55.3	cell organization and biogenesis;RNA metabolism OR transcription;other metabolic processes;stress response	plasma membrane;other membranes;cytosol;other cell component	nucleic acid binding activity;other molecular function	Pf00270, Pf00271	938170	cshA	bsu:BSU04580; P96614; Q797L0				1.88452e+06	1.9728e+06	1.34331e+06	220482	84700.6	72303.2	494554	375100	102928	410162	436504	393622	7.79099e+06
Q5HK14	50S ribosomal protein L9 OS=Staphylococcus epidermidis (strain ATCC 35984 / RP62A) OX=176279 GN=rplI PE=3 SV=1	23	3	1	16.5	protein metabolism;other metabolic processes	translational apparatus;other cell component	nucleic acid binding activity;other molecular function	Pf01281, Pf03948	50017429	rplI	Q5HK14; ser:SERP2538									249892	711085	585047	628739	752821	356556	383494	3.66763e+06
Q6G6I8	Uncharacterized lipoprotein SAS2373 OS=Staphylococcus aureus (strain MSSA476) OX=282459 GN=SAS2373 PE=3 SV=1	7	2	1	31.5		plasma membrane;other membranes		Pf04507			Q6G6I8; sas:SAS2373							391823	294091	323977	355552	327359	305555	384797	347481	335517	3.06615e+06
Q8NUH4	Lactonase drp35 OS=Staphylococcus aureus (strain MW2) OX=196620 GN=drp35 PE=3 SV=1	6	2	2	36.1		other cell component	other molecular function	Pf08450		drp35	Q8NUH4; sam:MW2608			223886	190062		376839	417999	575552	421537	988288	1.07272e+06	1.03657e+06	196238	425030	366620	6.29134e+06
Q5HH83	ClpXP adapter protein SpxH OS=Staphylococcus aureus (strain COL) OX=93062 GN=spxH PE=3 SV=1	9	3	3	31.4		other cell component		Pf13743		spxH	Q5HH83; sac:SACOL1006	184142			178727	168364		711879	451193	550393	651904	667385	638355	548986	670894	537468	5.95969e+06
A0A0H2XEK8	Membrane-embedded CAAX protease MroQ OS=Staphylococcus aureus (strain USA300) OX=367830 GN=MroQ PE=1 SV=1	14	2	2	28.1	protein metabolism;other metabolic processes	other membranes	other molecular function	Pf02517		MroQ	A0A0H2XEK8; saa:SAUSA300_1984	6.80774e+06	6.62096e+06	7.11989e+06	8.70261e+06	7.00583e+06	7.4563e+06	6.38716e+06	5.73041e+06	5.8719e+06	3.72588e+06	3.48151e+06	3.49482e+06	6.92986e+06	5.73266e+06	6.22218e+06	9.12897e+07
Q5HNM4	50S ribosomal protein L35 OS=Staphylococcus epidermidis (strain ATCC 35984 / RP62A) OX=176279 GN=rpmI PE=3 SV=1	24	2	2	7.7	protein metabolism;other metabolic processes	translational apparatus;other cell component	other molecular function	Pf01632	58050980; 69906859	rpmI	Q5HNM4; ser:SERP1243	2.90091e+07	3.09615e+07	2.57018e+07	2.4776e+07	2.4252e+07	2.12749e+07	2.73806e+07	2.75716e+07	2.57178e+07	2.37314e+07	2.165e+07	2.15267e+07	3.15598e+07	2.92825e+07	2.83699e+07	3.92766e+08
Q2G0I9	Octanoyl-[GcvH]:protein N-octanoyltransferase OS=Staphylococcus aureus (strain NCTC 8325 / PS 47) OX=93061 GN=lipL PE=3 SV=2	6	2	2	31.7	protein metabolism;other metabolic processes		other molecular function	Pf03099	3920616	lipL	Q2G0I9; sao:SAOUHSC_00575	265624	227823	241376	234795	196673	316228		230617	248493	178274	336854	471306	136425	280729	247198	3.61242e+06
Q5HHC0	Inactive signal peptidase IA OS=Staphylococcus aureus (strain COL) OX=93062 GN=spsA PE=3 SV=1	20	3	3	20.1	protein metabolism;other metabolic processes	plasma membrane;other membranes	other molecular function	Pf10502		spsA	Q5HHC0; sac:SACOL0968	127222	160188	432536	138805	187430	207059	1.06522e+06	1.14733e+06	1.07605e+06	941024	1.08693e+06	1.04853e+06	974436	1.05737e+06	1.06428e+06	1.07144e+07
Q2G0T1	Ribonuclease M5 OS=Staphylococcus aureus (strain NCTC 8325 / PS 47) OX=93061 GN=rnmV PE=3 SV=1	9	1	1	20.1	RNA metabolism OR transcription;other metabolic processes	other cell component	nucleic acid binding activity;other molecular function	Pf01751, Pf13331	3920323	rnmV	Q2G0T1; sao:SAOUHSC_00463							646703	424160	564740	507934	630206	479744	694826	1.07135e+06	1.11972e+06	6.13938e+06
A6TZ11	50S ribosomal protein L33 1 OS=Staphylococcus aureus (strain JH1) OX=359787 GN=rpmG1 PE=3 SV=1	38	2	2	5.4	protein metabolism;other metabolic processes	translational apparatus;other cell component	other molecular function	Pf00471		rpmG1	A6TZ11; sah:SaurJH1_0571	1.40335e+06	2.01137e+06	1.04874e+06	2.01719e+06	2.21213e+06	1.59062e+06	789069	729938	696740	861963	683115	751393	878520	962567	908834	1.75455e+07
P0C7Y6	Phenol-soluble modulin alpha 1 peptide OS=Staphylococcus aureus (strain Mu50 / ATCC 700699) OX=158878 GN=psmA1 PE=3 SV=1	86	2	2	2.3	other biological processes			Pf17063		psmA1	P0C7Y6	4.54274e+07	4.48549e+07	4.70619e+07	4.28443e+07	3.62832e+07	4.31474e+07	1.97852e+07	2.64683e+07	1.67039e+07	7.14439e+06	1.36547e+07	1.33815e+07	2.85694e+07	2.24383e+07	2.82789e+07	4.36044e+08
Q6GHL4	Small ribosomal subunit biogenesis GTPase RsgA OS=Staphylococcus aureus (strain MRSA252) OX=282458 GN=rsgA PE=3 SV=1	5	1	1	33.9	other biological processes	other cell component	nucleic acid binding activity;other molecular function	Pf03193, Pf16745		rsgA	Q6GHL4; sar:SAR1197	2.95223e+06	2.30001e+06	2.25759e+06				3.18334e+06	2.43418e+06	2.91527e+06	1.96771e+06	1.92687e+06	1.9625e+06	2.91212e+06	2.65112e+06	889365	2.83523e+07
Q2FK01	D-ribose pyranase OS=Staphylococcus aureus (strain USA300) OX=367830 GN=rbsD PE=3 SV=1	25	3	3	15.2	other metabolic processes	other cell component	other molecular function	Pf05025		rbsD	Q2FK01; saa:SAUSA300_0263		496504	265106	170716	277147	188085	901366	655118	1.17239e+06	835798	937679	690984	156623	375270	637844	7.76063e+06
Q8NXF2	Argininosuccinate synthase OS=Staphylococcus aureus (strain MW2) OX=196620 GN=argG PE=3 SV=1	4	1	1	44.4	other metabolic processes	other cell component	other molecular function	Pf00764		argG	Q8NXF2; sam:MW0843							199019	297669		206365	243641	215388	166256	248046	282586	1.85897e+06
Q5HG21	Alanine racemase 2 OS=Staphylococcus aureus (strain COL) OX=93062 GN=alr2 PE=3 SV=1	7	2	2	41.4	other metabolic processes		other molecular function	Pf00842, Pf01168		alr2	Q5HG21; sac:SACOL1434		139987		429982	522353		317610	460581	502416	187144	381522	424803	451002	298453	378941	4.4948e+06
Q5HN41	Bacterial non-heme ferritin OS=Staphylococcus epidermidis (strain ATCC 35984 / RP62A) OX=176279 GN=ftnA PE=3 SV=1	10	2	1	19.6	transport;other biological processes	other cell component	other molecular function	Pf00210		ftnA	Q5HN41; ser:SERP1431	478491		282158			612486	792407	724954	652999	729060	756548	637922		519391	213246	6.39966e+06
Q5HKM8	tRNA uridine(34) hydroxylase OS=Staphylococcus epidermidis (strain ATCC 35984 / RP62A) OX=176279 GN=trhO PE=3 SV=1	3	1	1	37.3	RNA metabolism OR transcription;other metabolic processes		other molecular function	Pf00581, Pf12368, Pf17773		trhO	Q5HKM8; ser:SERP2316	376404		283333	1.41391e+06	1.15595e+06	1.70428e+06			310635		356244	218748	853824	961375	833467	8.46817e+06
A7X1J2	Transcription factor FapR OS=Staphylococcus aureus (strain Mu3 / ATCC 700698) OX=418127 GN=fapR PE=3 SV=1	8	1	1	21.4	RNA metabolism OR transcription;other metabolic processes;other biological processes		nucleic acid binding activity;other molecular function	Pf03061		fapR	A7X1J2; saw:SAHV_1218	535928	445742	683909	847787	664915	924223	586645	815700	695290	462865	736372	455218	443498	557938	587271	9.4433e+06
Q2FUW9	Surface protein F OS=Staphylococcus aureus (strain NCTC 8325 / PS 47) OX=93061 GN=sasF PE=3 SV=1	3	3	3	70.9		non-structural extracellular		Pf01468	3921464	sasF	Q2FUW9; sao:SAOUHSC_02982	1.20485e+06	1.40342e+06	261066	1.12225e+06	1.09579e+06	1.2544e+06	321260	512126	353032	296554	166168	207532	214725	235879		8.64905e+06
Q2G0E1	Auxiliary protein GraX OS=Staphylococcus aureus (strain NCTC 8325 / PS 47) OX=93061 GN=graX PE=1 SV=1	8	2	2	35.2				Pf01370	3919954	graX	Q2G0E1; sao:SAOUHSC_00664							360685		486309	522371		557670				1.92704e+06
Q8NYB7	Protein-ADP-ribose hydrolase OS=Staphylococcus aureus (strain MW2) OX=196620 GN=MW0302 PE=3 SV=1	6	2	2	30.1	other metabolic processes		other molecular function	Pf01661			Q8NYB7; sam:MW0302	995274	994412	893471	865573	1.00925e+06	953002	870054	742838	737718	981638	728888	667173	587312	767096	618791	1.24125e+07
Q5HNJ0	Probable tRNA sulfurtransferase OS=Staphylococcus epidermidis (strain ATCC 35984 / RP62A) OX=176279 GN=thiI PE=3 SV=1	5	2	1	46.1	RNA metabolism OR transcription;other metabolic processes	other cell component	nucleic acid binding activity;other molecular function	Pf02568, Pf02926	50018496	thiI	Q5HNJ0; ser:SERP1279	363326	367852	368784	636574	361956	566008	1.40407e+06	1.20522e+06	1.32695e+06	1.4693e+06	1.64969e+06	1.44149e+06	1.02266e+06	1.45673e+06	1.31158e+06	1.49522e+07
A6QIV3	ATP synthase subunit a OS=Staphylococcus aureus (strain Newman) OX=426430 GN=atpB PE=3 SV=1	19	3	3	27.6	other metabolic processes;transport	plasma membrane;other membranes	transporter activity	Pf00119		atpB	A6QIV3; sae:NWMN_2013	337133			365233	284137	420211	474901	376852	600244	408409	688521	491505	311844	604442	452079	5.81551e+06
Q6GAE5	Phosphoribosylformylglycinamidine synthase subunit PurQ OS=Staphylococcus aureus (strain MSSA476) OX=282459 GN=purQ PE=3 SV=1	13	2	2	24.5	other metabolic processes	other cell component	other molecular function	Pf13507		purQ	Q6GAE5; sas:SAS1004	2.09255e+06	2.57118e+06	2.24433e+06	3.95953e+06	2.40715e+06	1.62827e+06	1.86599e+06	1.92371e+06	1.63751e+06	1.70704e+06	1.3872e+06	1.53405e+06	3.81194e+06	2.92097e+06	3.00484e+06	3.46963e+07
Q2G181	Type VII secretion system protein EsaE OS=Staphylococcus aureus (strain NCTC 8325 / PS 47) OX=93061 GN=essE PE=1 SV=1	20	2	2	26.4		non-structural extracellular		Pf16887	3919207	essE	Q2G181; sao:SAOUHSC_00266																0
Q2G1C4	Ribulose-5-phosphate reductase 2 OS=Staphylococcus aureus (strain NCTC 8325 / PS 47) OX=93061 GN=tarJ' PE=1 SV=1	7	2	1	38.5	cell organization and biogenesis;other metabolic processes		other molecular function	Pf00107, Pf08240	3920297	tarJ'	Q2G1C4; sao:SAOUHSC_00221	103770	76082.1	147561	104345		108835	214750	227377	406584	208300	325901	422205	163341	310090	169937	2.98908e+06
A0A0H2XDF9	Type VII secretion system extracellular protein D OS=Staphylococcus aureus (strain USA300) OX=367830 GN=esxD PE=1 SV=1	10	1	1	11.4		non-structural extracellular			66838594	esxD	A0A0H2XDF9; saa:SAUSA300_0287	882064	785871	866223	1.04995e+06	774809	877024	578251	613065	603141	707921	605951	811857	1.19546e+06	893603	868836	1.2114e+07
Q5HGS6	Fibrinogen-binding protein OS=Staphylococcus aureus (strain COL) OX=93062 GN=fib PE=3 SV=1	9	2	2	18.8		non-structural extracellular	other molecular function	Pf12199		fib	Q5HGS6; sac:SACOL1168	5.33057e+06	5.88663e+06	4.839e+06	4.45734e+06	4.84474e+06	3.98218e+06	4.56593e+06	4.5595e+06	3.89981e+06	3.44497e+06	2.28773e+06	2.37978e+06	4.75131e+06	3.94514e+06	4.46936e+06	6.3644e+07
Q6GEJ2	30S ribosomal protein S17 OS=Staphylococcus aureus (strain MRSA252) OX=282458 GN=rpsQ PE=3 SV=1	18	2	2	10.2	protein metabolism;other metabolic processes	translational apparatus;other cell component	nucleic acid binding activity;other molecular function	Pf00366	66840453	rpsQ	Q6GEJ2; sar:SAR2326	2.04473e+07	2.97375e+07	1.53677e+07	1.83664e+07	2.4538e+07	1.44616e+07	2.86487e+07	3.54606e+07	2.52646e+07	4.53401e+07	3.0577e+07	3.16074e+07	2.77833e+07	2.65596e+07	2.94178e+07	4.03578e+08
Q5HQ30	Endonuclease MutS2 OS=Staphylococcus epidermidis (strain ATCC 35984 / RP62A) OX=176279 GN=mutS2 PE=3 SV=1	2	2	1	88.7	DNA metabolism;other metabolic processes;stress response;other biological processes		nucleic acid binding activity;other molecular function	Pf00488, Pf01713, Pf20297		mutS2	Q5HQ30; ser:SERP0727	1.20209e+06	1.09299e+06	816669	1.19872e+06	1.31765e+06	859328	1.36101e+06	1.46484e+06	1.06187e+06	1.50574e+06	994606	1.04944e+06	1.38461e+06	1.3081e+06	1.33024e+06	1.79479e+07
Q5HF86	Glyceraldehyde-3-phosphate dehydrogenase 2 OS=Staphylococcus aureus (strain COL) OX=93062 GN=gapA2 PE=3 SV=1	5	2	2	37	other metabolic processes	other cell component	other molecular function	Pf00044, Pf02800		gapA2	Q5HF86; sac:SACOL1734	376750	293949	281930		1.22297e+06	974719	907316	1.07642e+06	752375	1.50388e+06	854239	1.07717e+06	790209	790887	723825	1.16266e+07
Q6GH04	Acylphosphatase OS=Staphylococcus aureus (strain MRSA252) OX=282458 GN=acyP PE=3 SV=1	18	2	2	10.2			other molecular function	Pf00708		acyP	Q6GH04; sar:SAR1416	6.45866e+06	7.86098e+06	5.87782e+06	5.81873e+06	7.1334e+06	6.26927e+06	5.19764e+06	6.2063e+06	5.60869e+06	4.3235e+06	4.11925e+06	3.2633e+06	2.95399e+06	4.02203e+06	3.65533e+06	7.87689e+07
Q2YYZ2	Putative 3-methyladenine DNA glycosylase OS=Staphylococcus aureus (strain bovine RF122 / ET3-1) OX=273036 GN=SAB2222 PE=3 SV=1	8	2	2	22.7	DNA metabolism;other metabolic processes;stress response		nucleic acid binding activity;other molecular function	Pf02245			Q2YYZ2; sab:SAB2222			110232	359101	254482	167942	636735	534264	480538	928312	740689	751600	545205	543918	603000	6.65602e+06
Q5HQ10	Phospho-N-acetylmuramoyl-pentapeptide-transferase OS=Staphylococcus epidermidis (strain ATCC 35984 / RP62A) OX=176279 GN=mraY PE=3 SV=1	5	2	2	35.6	cell cycle OR cell proliferation;cell organization and biogenesis;other metabolic processes;other biological processes	plasma membrane;other membranes	other molecular function	Pf00953		mraY	Q5HQ10; ser:SERP0747	307425	280735	549941	400986	337157	256440	908151	1.09105e+06	869809	1.6489e+06	1.34413e+06	1.48196e+06	1.07632e+06	1.20974e+06	1.09255e+06	1.28553e+07
Q2FXB0	Leucotoxin LukEv OS=Staphylococcus aureus (strain NCTC 8325 / PS 47) OX=93061 GN=lukEv PE=1 SV=2	8	3	2	34.1	other biological processes	non-structural extracellular	other molecular function	Pf07968	3920900	lukEv	Q2FXB0; sao:SAOUHSC_01955	322334	558611	318510	467142		503784	483384	560793	239462	774408	465088	490865	261860	298931		5.74517e+06
Q99V86	UPF0738 protein SAV1005 OS=Staphylococcus aureus (strain Mu50 / ATCC 700699) OX=158878 GN=SAV1005 PE=3 SV=1	13	1	1	13.5				Pf19785			Q99V86; sav:SAV1005	841175	674190	798219	647350	845212	609466	702887	879069	1.20711e+06	276307	391351	457252	368299	778622	589800	1.00663e+07
A6U3S5	Galactose-6-phosphate isomerase subunit LacA OS=Staphylococcus aureus (strain JH1) OX=359787 GN=lacA PE=3 SV=1	29	2	2	15.4	other metabolic processes		other molecular function	Pf02502		lacA	A6U3S5; sah:SaurJH1_2265										2.27963e+06		2.63917e+06		764836	981672	6.66532e+06
Q5HKJ3	Carbamate kinase OS=Staphylococcus epidermidis (strain ATCC 35984 / RP62A) OX=176279 GN=arcC PE=3 SV=1	6	2	1	33.5	other metabolic processes	other cell component	kinase activity;other molecular function	Pf00696	50017624	arcC	Q5HKJ3; ser:SERP2352					342992	330118	1.00049e+06	1.14577e+06	1.27899e+06	1.03253e+06	1.30639e+06	1.4704e+06	514750	972074	629035	1.00235e+07
Q5HQ09	UDP-N-acetylmuramoylalanine--D-glutamate ligase OS=Staphylococcus epidermidis (strain ATCC 35984 / RP62A) OX=176279 GN=murD PE=3 SV=1	4	2	1	50.1	cell cycle OR cell proliferation;cell organization and biogenesis;other metabolic processes;other biological processes	other cell component	other molecular function	Pf02875, Pf08245		murD	Q5HQ09; ser:SERP0748	435417	637705	378436	389748	515125	444508	359130	581632	385961	581506	278378	297505	438034	414185	426745	6.56401e+06
P67337	UPF0178 protein SA0636 OS=Staphylococcus aureus (strain N315) OX=158879 GN=SA0636 PE=3 SV=1	13	2	2	17.2				Pf02639			P67337; Q99VU0; sau:SA0636		110585		1.36155e+06		153484	1.81784e+06	1.77058e+06	2.29368e+06	1.79644e+06	1.84034e+06	2.0971e+06	126405	214646	203826	1.37865e+07
Q5HE70	Type II pantothenate kinase OS=Staphylococcus aureus (strain COL) OX=93062 GN=coaW PE=3 SV=1	4	1	1	29.1	other metabolic processes	other cell component	kinase activity;other molecular function	Pf03630		coaW	Q5HE70; sac:SACOL2122	750501	761766	558417			845251	999577	875889	822407	771972	822435	869407	785235	762922	872803	1.04986e+07
Q5HQ64	Divalent metal cation transporter MntH OS=Staphylococcus epidermidis (strain ATCC 35984 / RP62A) OX=176279 GN=mntH PE=3 SV=1	3	1	1	49.7	transport	plasma membrane;other membranes	transporter activity;other molecular function	Pf01566		mntH	Q5HQ64; ser:SERP0692							216584	269958	164889			201060			160564	1.01305e+06
Q6GHY6	Spermidine/putrescine import ATP-binding protein PotA OS=Staphylococcus aureus (strain MRSA252) OX=282458 GN=potA PE=3 SV=1	5	2	2	41.3	transport	plasma membrane;other membranes	transporter activity;other molecular function	Pf00005, Pf08402		potA	Q6GHY6; sar:SAR1073		207755	229529	199724	466001	467327	1.27315e+06	1.36196e+06	1.43282e+06	1.16359e+06	1.63568e+06	1.66526e+06	962012	1.21083e+06	877864	1.31535e+07
Q5HPK7	50S ribosomal protein L33 2 OS=Staphylococcus epidermidis (strain ATCC 35984 / RP62A) OX=176279 GN=rpmG2 PE=3 SV=1	18	1	1	5.9	protein metabolism;other metabolic processes	translational apparatus;other cell component	other molecular function	Pf00471	72470514	rpmG2	Q5HPK7; ser:SERP0904	578910	1.24545e+06	922664	312664	772394	355281	906130	1.00149e+06	824800	2.51823e+06	1.60739e+06	1.35857e+06	860704	1.11519e+06	1.17234e+06	1.55522e+07
P12053	Replication initiation protein OS=Staphylococcus aureus OX=1280 GN=repE PE=1 SV=1	7	2	2	38.1	DNA metabolism;other metabolic processes		nucleic acid binding activity;other molecular function	Pf02486		repE	P12053	421745	562705	1.08467e+06	1.23232e+06	853832	2.07464e+06	252000	723414	1.03091e+06	615602	884400	867848	1.11283e+06	1.1531e+06	1.25828e+06	1.41283e+07
Q99R73	4,4'-diaponeurosporene oxygenase OS=Staphylococcus aureus (strain Mu50 / ATCC 700699) OX=158878 GN=crtP PE=1 SV=1	4	2	2	57.1	other metabolic processes		other molecular function	Pf01593		crtP	Q99R73; sav:SAV2564	96292						793375	747748	811772	652171	672253	594228	303810	480459	471323	5.62343e+06
Q5HR69	Iron-sulfur cluster repair protein ScdA OS=Staphylococcus epidermidis (strain ATCC 35984 / RP62A) OX=176279 GN=scdA PE=3 SV=1	8	1	1	25.9	protein metabolism;other metabolic processes;stress response	other cell component	other molecular function	Pf01814, Pf04405	50019405	scdA	Q5HR69; ser:SERP0324																0
P60224	Segregation and condensation protein A OS=Staphylococcus aureus (strain N315) OX=158879 GN=scpA PE=3 SV=1	8	2	2	28.7	cell cycle OR cell proliferation;DNA metabolism;other metabolic processes;other biological processes	other cell component		Pf02616		scpA	P60224; Q99TZ6; sau:SA1326	210445	241386		235183	337820	365484	707995	798627	830918	914401	1.12232e+06	1.24264e+06	589123	831955	776806	9.2051e+06
Q6GFT9	HTH-type transcriptional regulator rot OS=Staphylococcus aureus (strain MRSA252) OX=282458 GN=rot PE=1 SV=1	14	2	2	19.4	RNA metabolism OR transcription		nucleic acid binding activity;other molecular function	Pf01047		rot	Q6GFT9; sar:SAR1847	1.07138e+06	1.20904e+06	1.30122e+06	816383	1.12298e+06	1.15541e+06	1.19802e+06	1.77702e+06	1.4604e+06	1.09382e+06	1.17345e+06	1.65435e+06	1.19418e+06	1.22645e+06	1.02704e+06	1.84811e+07
Q02413	Desmoglein-1 OS=Homo sapiens OX=9606 GN=DSG1 PE=1 SV=2	1	1	1	113.7	cell adhesion;cell organization and biogenesis;other biological processes	plasma membrane;other membranes;cytosol;other cell component	other molecular function	Pf00028, Pf01049	1828	DSG1	B7Z845; hsa:1828; Q02413													192155	173083	165219	530456
P64146	Dihydroneopterin aldolase OS=Staphylococcus aureus (strain N315) OX=158879 GN=folB PE=3 SV=1	9	1	1	13.7	other metabolic processes		other molecular function	Pf02152		folB	P64146; Q99W88; sau:SA0473		210760	206030		117050		378211	604756	446671	487434	764281	662646	311028	394791	362695	4.94635e+06
Q2YXH2	Lipoprotein signal peptidase OS=Staphylococcus aureus (strain bovine RF122 / ET3-1) OX=273036 GN=lspA PE=3 SV=1	11	1	1	18.3	protein metabolism	plasma membrane;other membranes	other molecular function	Pf01252		lspA	Q2YXH2; sab:SAB1060						121116				193841	210309	232398				757664
Q8NVV4	UPF0754 membrane protein MW1787 OS=Staphylococcus aureus (strain MW2) OX=196620 GN=MW1787 PE=3 SV=1	3	1	1	42.7		plasma membrane;other membranes		Pf04286			Q8NVV4; sam:MW1787																0
Q7A1P4	UPF0382 membrane protein MW0538 OS=Staphylococcus aureus (strain MW2) OX=196620 GN=MW0538 PE=3 SV=1	9	1	1	13.1		plasma membrane;other membranes		Pf04241			Q7A1P4; sam:MW0538		679016		1.06055e+06	1.02041e+06	1.60872e+06	1.38552e+06	1.49749e+06	1.48297e+06	2.24622e+06	1.8612e+06	1.73459e+06	1.60899e+06	2.08244e+06	2.12169e+06	2.03898e+07
Q2FEG6	Imidazolonepropionase OS=Staphylococcus aureus (strain USA300) OX=367830 GN=hutI PE=3 SV=1	3	1	1	45	other metabolic processes	other cell component	other molecular function	Pf01979		hutI	Q2FEG6; saa:SAUSA300_2277							657456	566704	542389	841968	752623	610641		517237		4.48902e+06
Q2G2B2	Surface protein G OS=Staphylococcus aureus (strain NCTC 8325 / PS 47) OX=93061 GN=sasG PE=1 SV=1	1	1	1	178.4	other biological processes	non-structural extracellular		Pf00746, Pf04650, Pf07501, Pf17041, Pf18483	3921452	sasG	Q2G2B2; sao:SAOUHSC_02798			380179	362481	393185	383096	111090					78196.9		179823		1.88805e+06
P01857	Immunoglobulin heavy constant gamma 1 OS=Homo sapiens OX=9606 GN=IGHG1 PE=1 SV=1	4	1	1	36.1	cell organization and biogenesis;stress response;transport;signal transduction;other biological processes	non-structural extracellular;plasma membrane;other membranes;other cell component	signal transduction activity or receptor binding;other molecular function	Pf07654		IGHG1	P01857																0
P67640	UPF0735 ACT domain-containing protein SAV1643 OS=Staphylococcus aureus (strain Mu50 / ATCC 700699) OX=158878 GN=SAV1643 PE=3 SV=1	9	1	1	17.5							P67640; Q99TL0; sav:SAV1643							340979			423053		768318	462459	449609	335896	2.78031e+06
A8Z477	Shikimate kinase OS=Staphylococcus aureus (strain USA300 / TCH1516) OX=451516 GN=aroK PE=3 SV=1	5	1	1	20.2	other metabolic processes	other cell component	kinase activity;other molecular function	Pf01202		aroK	A8Z477; sax:USA300HOU_1539							313612	262478	306531	332308	366036	432843	193880	186761	232522	2.62697e+06
Q8NWV1	Nuclease SbcCD subunit C OS=Staphylococcus aureus (strain MW2) OX=196620 GN=sbcC PE=3 SV=1	1	1	1	117.2	DNA metabolism;other metabolic processes		other molecular function	Pf13476, Pf13558		sbcC	Q8NWV1; sam:MW1233						140892	78628.5	416448	80865.1	415890	546853	577183	342653	64322.2	419859	3.08359e+06
A6QIG6	Staphylococcal complement inhibitor OS=Staphylococcus aureus (strain Newman) OX=426430 GN=scn PE=3 SV=1	9	1	1	13.1		non-structural extracellular		Pf11546		scn	A6QIG6; sae:NWMN_1876	2.37119e+06	1.85636e+06	1.95757e+06	1.24375e+06	1.05486e+06	1.20104e+06	382609	377520				239578	805243	581202	955451	1.30264e+07
Q9X2N4	D-alanine--D-alanyl carrier protein ligase OS=Staphylococcus xylosus OX=1288 GN=dltA PE=3 SV=1	3	2	1	55.7	other metabolic processes	other cell component	other molecular function	Pf00501, Pf13193		dltA	Q9X2N4; sxo:SXYL_01990	4.02662e+06	4.18404e+06	3.98918e+06	5.34599e+06	4.60359e+06	4.68533e+06	1.38954e+07	1.18279e+07	1.23224e+07	1.33417e+07	1.23043e+07	1.21463e+07	8.13654e+06	8.72011e+06	9.07386e+06	1.28603e+08
O86488	Serine-aspartate repeat-containing protein D OS=Staphylococcus aureus (strain Newman) OX=426430 GN=sdrD PE=1 SV=1	2	2	2	142.7	cell adhesion	non-structural extracellular	other molecular function	Pf00746, Pf04650, Pf10425, Pf17210, Pf17961		sdrD	A6QEL4; O86488; sae:NWMN_0524	5.11548e+06	4.98912e+06	5.25055e+06	5.13553e+06	4.34224e+06	4.80343e+06	2.12012e+06	1.78875e+06	1.74681e+06	376920	555632	501281	2.51343e+06	1.76098e+06	2.21976e+06	4.322e+07
Q2FZ95	Cell division protein FtsL OS=Staphylococcus aureus (strain NCTC 8325 / PS 47) OX=93061 GN=ftsL PE=3 SV=1	11	1	1	15.3	cell cycle OR cell proliferation	plasma membrane;other membranes;other cell component		Pf04977	3920704	ftsL	Q2FZ95; sao:SAOUHSC_01144	213226			168265			223195	257358	160273	251041	397475	392081	205948	233136	219440	2.72144e+06
Q6G7C0	Galactose-6-phosphate isomerase subunit LacB OS=Staphylococcus aureus (strain MSSA476) OX=282459 GN=lacB PE=3 SV=1	11	2	2	18.9	other metabolic processes		other molecular function	Pf02502		lacB	Q6G7C0; sas:SAS2095	287935	1.46495e+06	303865	193850		275752	280280	222942	215445	1.24783e+06	392997	1.13385e+06	899796	289018	993827	8.20233e+06
Q2FWG2	Hydroxyethylthiazole kinase OS=Staphylococcus aureus (strain NCTC 8325 / PS 47) OX=93061 GN=thiM PE=3 SV=1	5	1	1	28.1	other metabolic processes		kinase activity;other molecular function	Pf02110	3920954	thiM	Q2FWG2; sao:SAOUHSC_02329					686676	609190		363318	462970	443457	471783	472496	462739	364728	442912	4.78027e+06
Q99UL1	Phosphatidate cytidylyltransferase OS=Staphylococcus aureus (strain Mu50 / ATCC 700699) OX=158878 GN=cdsA PE=3 SV=1	11	1	1	28.9	other metabolic processes	plasma membrane;other membranes	other molecular function	Pf01148		cdsA	Q99UL1; sav:SAV1261							237357		127551							364909
Q5HM21	Translation initiation factor IF-1 OS=Staphylococcus epidermidis (strain ATCC 35984 / RP62A) OX=176279 GN=infA PE=3 SV=1	22	1	1	8.3	protein metabolism;other metabolic processes	other cell component	translation activity;nucleic acid binding activity	Pf01176	58106710; 72469725	infA	Q5HM21; ser:SERP1809			263324				61536.1		166036	540916	509604	481449		81618.8	300279	2.40476e+06
Q5HRJ9	Uncharacterized epimerase/dehydratase SERP0194 OS=Staphylococcus epidermidis (strain ATCC 35984 / RP62A) OX=176279 GN=SERP0194 PE=3 SV=1	4	2	1	36.3				Pf01370	50019518		Q5HRJ9; ser:SERP0194	4.63311e+06	2.36336e+06	4.66305e+06	5.23327e+06	3.66804e+06	3.84316e+06							3.79978e+06			2.82038e+07
Q99SI6	Antitoxin MazE OS=Staphylococcus aureus (strain Mu50 / ATCC 700699) OX=158878 GN=mazE PE=3 SV=1	14	1	1	6.2	other biological processes					mazE	Q99SI6; sav:SAV2069	1.76566e+06	1.66752e+06	1.50442e+06	852986	829201	875512	492091	414696	559896	184837	176230	255981	398518	385278	475055	1.08379e+07
Q2YZA3	tRNA uridine(34) hydroxylase OS=Staphylococcus aureus (strain bovine RF122 / ET3-1) OX=273036 GN=trhO PE=3 SV=1	6	2	2	37	RNA metabolism OR transcription;other metabolic processes		other molecular function	Pf00581, Pf12368, Pf17773		trhO	Q2YZA3; sab:SAB2565			373952	1.29688e+06	1.41685e+06	1.18359e+06	300745	186696	339018	317871	566427	440811	436747	729049	696610	8.28525e+06
A0A0H3JX98	Lipoate--protein ligase 2 OS=Staphylococcus aureus (strain Mu50 / ATCC 700699) OX=158878 GN=SAV0327 PE=1 SV=1	2	1	1	38.9	protein metabolism;other metabolic processes		other molecular function	Pf03099, Pf10437			A0A0H3JX98; sav:SAV0327	439281	503691	591925	1.34306e+06	992556	1.64511e+06	436269	371399	498447	170495	309549	283666	847869	900067	780093	1.01135e+07
Q6G9T0	CDP-diacylglycerol--glycerol-3-phosphate 3-phosphatidyltransferase OS=Staphylococcus aureus (strain MSSA476) OX=282459 GN=pgsA PE=3 SV=1	5	1	1	21	other metabolic processes	plasma membrane;other membranes	other molecular function	Pf01066		pgsA	Q6G9T0; sas:SAS1217							306089			248990	412410	519988				1.48748e+06
Q2FIR7	Histidinol-phosphate aminotransferase OS=Staphylococcus aureus (strain USA300) OX=367830 GN=hisC PE=3 SV=1	7	2	2	39.8	other metabolic processes		other molecular function	Pf00155		hisC	Q2FIR7; saa:SAUSA300_0708	6.29275e+06	6.10093e+06	4.66999e+06	4.05652e+06	4.58946e+06	4.05081e+06	1.83404e+06	1.56048e+06	1.17992e+06	868314	714945	782973	950730	1.14634e+06	1.22968e+06	4.00279e+07
Q2YXT0	30S ribosomal protein S14 OS=Staphylococcus aureus (strain bovine RF122 / ET3-1) OX=273036 GN=rpsN PE=3 SV=1	16	2	2	10.5	protein metabolism;other metabolic processes	translational apparatus;other cell component	nucleic acid binding activity;other molecular function	Pf00253	66839532	rpsN	Q2YXT0; sab:SAB1194	1.2506e+07	1.79863e+07	8.67753e+06	2.03911e+07	2.89916e+07	1.53966e+07	6.02706e+06	8.28738e+06	4.78017e+06	6.19222e+06	3.24679e+06	3.48064e+06	9.25988e+06	7.23261e+06	8.30669e+06	1.60762e+08
A0A0H3JXA8	D-histidine 2-aminobutanoyltransferase OS=Staphylococcus aureus (strain Mu50 / ATCC 700699) OX=158878 GN=cntL PE=1 SV=1	8	1	1	31.1	other metabolic processes		other molecular function			cntL	A0A0H3JXA8; sav:SAV2469											204905					204905
Q5HNJ2	Thiol peroxidase OS=Staphylococcus epidermidis (strain ATCC 35984 / RP62A) OX=176279 GN=tpx PE=3 SV=1	6	1	1	18.3	other biological processes		other molecular function	Pf08534	50018498	tpx	Q5HNJ2; ser:SERP1277	1.4676e+06	1.96082e+06	3.9868e+06	1.66991e+06	1.49333e+06	2.18159e+06	1.55344e+06	1.80975e+06	1.51558e+06	1.09712e+06	1.3201e+06	1.95978e+06	1.19818e+06	1.27189e+06	1.27146e+06	2.57573e+07
Q5HQ63	UPF0637 protein SERP0693 OS=Staphylococcus epidermidis (strain ATCC 35984 / RP62A) OX=176279 GN=SERP0693 PE=3 SV=1	8	1	1	24.1				Pf06335	50019057		Q5HQ63; ser:SERP0693	1.05361e+07	1.21495e+07	1.40282e+07	1.66308e+07	1.33985e+07	1.64275e+07	1.48841e+07	1.30853e+07	1.49688e+07	1.22251e+07	13277357	1.40291e+07	1.20818e+07	1.42039e+07	1.30319e+07	2.04958e+08
Q6GID9	Na(+)/H(+) antiporter subunit D1 OS=Staphylococcus aureus (strain MRSA252) OX=282458 GN=mnhD1 PE=3 SV=1	3	1	1	54.8	other metabolic processes;transport	plasma membrane;other membranes	transporter activity	Pf00361		mnhD1	Q6GID9; sar:SAR0911	1.9141e+08	2.09702e+08	2.12886e+08	1.155e+08	1.26817e+08	1.24048e+08	3.17697e+07	3.95127e+07	2.85263e+07	2.2101e+07	21947378	3.54688e+07	7.04635e+07	6.11386e+07	8.40717e+07	1.37536e+09
Q6G642	Carbamate kinase 2 OS=Staphylococcus aureus (strain MSSA476) OX=282459 GN=arcC2 PE=3 SV=2	6	1	1	34.4	other metabolic processes	other cell component	kinase activity;other molecular function	Pf00696		arcC2	Q6G642; sas:SAS2518												308766				308766
Q6GEZ8	Potassium-transporting ATPase KdpC subunit OS=Staphylococcus aureus (strain MRSA252) OX=282458 GN=kdpC PE=3 SV=1	4	1	1	20.6	transport	plasma membrane;other membranes	transporter activity;other molecular function	Pf02669		kdpC	Q6GEZ8; sar:SAR2163	511943	673573	406550	655364	901287	540135	295364	377578	215805	455732	271822	242565	374683	354992	306613	6.58401e+06
P0C0D7	UDP-N-acetylmuramoylalanine--D-glutamate ligase OS=Streptococcus pyogenes OX=1314 GN=murD PE=1 SV=1	2	1	1	48.7	cell cycle OR cell proliferation;cell organization and biogenesis;other metabolic processes;other biological processes	other cell component	other molecular function	Pf02875, Pf08245		murD	O68388; P0C0D7; P61418; Q99YV3; Q9FB03																0
Q5HLW1	Urease subunit alpha OS=Staphylococcus epidermidis (strain ATCC 35984 / RP62A) OX=176279 GN=ureC PE=3 SV=1	9	2	1	62	other metabolic processes	other cell component	other molecular function	Pf00449, Pf01979	50018036	ureC	Q5HLW1; ser:SERP1871							654894		733429	1.97337e+06	344276	187350	644183	334444	391512	5.26346e+06
Q2FH04	Extracellular matrix-binding protein ebh OS=Staphylococcus aureus (strain USA300) OX=367830 GN=ebh PE=3 SV=1	0	2	1	1121.9		plasma membrane;other membranes		Pf01468, Pf04650, Pf07554, Pf07564, Pf08428		ebh	Q2FH04; saa:SAUSA300_1327					904328	550010							642584	684473	537996	3.31939e+06
Q6G664	Oxygen-dependent choline dehydrogenase OS=Staphylococcus aureus (strain MSSA476) OX=282459 GN=betA PE=3 SV=1	2	2	2	63.6	other metabolic processes		other molecular function	Pf00732, Pf05199		betA	Q6G664; sas:SAS2497	5.98503e+06	8.45508e+06	4.24513e+06	5.72774e+06	7.78702e+06	4.47025e+06	4.84055e+06	5.49518e+06	3.83858e+06	5.95925e+06	3.02519e+06	3.09523e+06	3.9166e+06	3.32111e+06	3.55585e+06	7.37178e+07
P65400	Molybdopterin synthase catalytic subunit OS=Staphylococcus aureus (strain Mu50 / ATCC 700699) OX=158878 GN=moaE PE=3 SV=1	15	1	1	17.3	protein metabolism;other metabolic processes		other molecular function	Pf02391		moaE	P65400; Q99S01; sav:SAV2271									111475	354884	366535	257855		246536	302182	1.63947e+06
Q6GH10	Uncharacterized hydrolase SAR1410 OS=Staphylococcus aureus (strain MRSA252) OX=282458 GN=SAR1410 PE=3 SV=1	4	1	1	43.2			other molecular function	Pf01546, Pf07687			Q6GH10; sar:SAR1410	117693		99540.9	99401.4	66524.3		163854	270248	244457	210165	259632	278287	108151	254211	163126	2.33529e+06
Q5HEY4	Putative membrane protein insertion efficiency factor OS=Staphylococcus aureus (strain COL) OX=93062 GN=SACOL1842 PE=3 SV=1	12	1	1	10		plasma membrane;other membranes		Pf01809			Q5HEY4; sac:SACOL1842	670156	552122	738286	910204	752529	810460	1.12423e+06	935401	1.15971e+06	1.0199e+06	1.0913e+06	962592		1.1919e+06	1.31607e+06	1.32349e+07
A6QID0	Sodium/proline symporter OS=Staphylococcus aureus (strain Newman) OX=426430 GN=putP PE=3 SV=2	2	1	1	56	transport	plasma membrane;other membranes	transporter activity;other molecular function	Pf00474		putP	A6QID0; sae:NWMN_1840	8.95884e+07	9.07705e+07	7.90862e+07	6.88382e+07	6.52305e+07	6.50143e+07	3.45246e+07	2.92753e+07	3.16829e+07	1.31987e+07	12555494	1.2616e+07	2.8499e+07	2.18858e+07	2.99492e+07	6.72715e+08
Q5HPR8	30S ribosomal protein S15 OS=Staphylococcus epidermidis (strain ATCC 35984 / RP62A) OX=176279 GN=rpsO PE=3 SV=1	8	1	1	10.6	protein metabolism;other metabolic processes	translational apparatus;other cell component	nucleic acid binding activity;other molecular function	Pf00312	50018915	rpsO	Q5HPR8; ser:SERP0840	1.93504e+07	1.76697e+07	2.31559e+07	2.09381e+07	1.78207e+07	2.29379e+07	3.45531e+07	2.93136e+07	3.38082e+07	3.18818e+07	2.52127e+07	3.38179e+07	3.41335e+07	3.35356e+07	3.78193e+07	4.15948e+08
Q6GAR0	Processive diacylglycerol beta-glucosyltransferase OS=Staphylococcus aureus (strain MSSA476) OX=282459 GN=ugtP PE=3 SV=1	4	1	1	44.5	other metabolic processes	plasma membrane;other membranes	other molecular function	Pf04101, Pf06925		ugtP	Q6GAR0; sas:SAS0886																0
Q5HE16	6-phospho-beta-galactosidase OS=Staphylococcus aureus (strain COL) OX=93062 GN=lacG PE=3 SV=1	4	1	1	54.5	other metabolic processes		other molecular function	Pf00232		lacG	Q5HE16; sac:SACOL2180																0
Q4Z9F2	Tail sheath protein OS=Staphylococcus phage Twort (strain DSM 17442 / HER 48) OX=1283338 PE=3 SV=1	1	1	1	64.9	other biological processes	other cell component		Pf04984				1.41551e+06	2.3171e+06	1.15382e+06	1.83985e+06	2.53734e+06	1.40157e+06	3.8094e+06	4.71106e+06	3.59027e+06	7.07239e+06	3.85267e+06	3.94369e+06	2.75382e+06	3.15699e+06	2.83404e+06	4.63895e+07
P0A0P4	Ribosomal protein L11 methyltransferase OS=Staphylococcus aureus (strain N315) OX=158879 GN=prmA PE=3 SV=1	5	1	1	35.5	protein metabolism;other metabolic processes	other cell component	other molecular function	Pf06325		prmA	P0A0P4; P45557; sau:SA1407							345751	561279	338091	277463	417676	500084	235563	229211		2.90512e+06
Q2YWW7	Proton-coupled antiporter flippase LtaA OS=Staphylococcus aureus (strain bovine RF122 / ET3-1) OX=273036 GN=ltaA PE=3 SV=1	2	1	1	44.6	other metabolic processes;transport	plasma membrane;other membranes	transporter activity	Pf07690		ltaA	Q2YWW7; sab:SAB0882c							115809	256349	72995.4	335733	163663	138748		141734	132686	1.35772e+06
Q2YWT4	Na(+)/H(+) antiporter subunit A1 OS=Staphylococcus aureus (strain bovine RF122 / ET3-1) OX=273036 GN=mnhA1 PE=3 SV=1	1	1	1	89.4	transport	plasma membrane;other membranes	transporter activity	Pf00361, Pf00662, Pf13244, Pf20501		mnhA1	Q2YWT4; sab:SAB0819c	232660		255611	314916	193011	241783	657722	447747	523888	724987	634556	673424	560485	555016	620564	6.63637e+06
Q5HRZ5	30S ribosomal protein S6 OS=Staphylococcus epidermidis (strain ATCC 35984 / RP62A) OX=176279 GN=rpsF PE=3 SV=1	7	1	1	11.7	protein metabolism;other metabolic processes	translational apparatus;other cell component	nucleic acid binding activity;other molecular function	Pf01250	50019678	rpsF	Q5HRZ5; ser:SERP0044	2.7878e+07	2.46281e+07	2.44928e+07	8.39586e+07	6.31679e+07	6.54367e+07	2.71282e+07	2.26291e+07	2.33634e+07	1.54065e+07	14634291	1.5294e+07	3.91643e+07	2.94853e+07	3.37612e+07	5.10428e+08
Q5HPJ3	Nuclease SbcCD subunit C OS=Staphylococcus epidermidis (strain ATCC 35984 / RP62A) OX=176279 GN=sbcC PE=3 SV=1	1	1	1	118.6	DNA metabolism;other metabolic processes		other molecular function	Pf13476, Pf13558	50018844	sbcC	Q5HPJ3; ser:SERP0918	2.54946e+07	2.30583e+07	2.60929e+07	1.81955e+07	1.69252e+07	2.04708e+07	2.54045e+07	3.7996e+07	2.7623e+07	2.9162e+07	2.72071e+07	4.07155e+07	2.68567e+07	3.21673e+07	3.03784e+07	4.07748e+08
Q8NXW9	Putative proline/betaine transporter OS=Staphylococcus aureus (strain MW2) OX=196620 GN=proP PE=3 SV=1	7	1	1	51.6	transport	plasma membrane;other membranes	transporter activity	Pf07690		proP	Q8NXW9; sam:MW0528									9689.23	40060.7	22210.2					71960.1
A8Z346	50S ribosomal protein L24 OS=Staphylococcus aureus (strain USA300 / TCH1516) OX=451516 GN=rplX PE=3 SV=1	7	1	1	11.5	protein metabolism;other metabolic processes	translational apparatus;other cell component	nucleic acid binding activity;other molecular function	Pf00467, Pf17136		rplX	A8Z346; sax:USA300HOU_2230	4.09707e+07	3.86612e+07	3.62834e+07	3.52019e+07	3.03558e+07	3.13537e+07	5.40468e+07	4.45994e+07	4.73392e+07	5.56931e+07	48638412	4.76625e+07	5.4163e+07	4.93982e+07	5.30338e+07	6.67401e+08
P00506	Aspartate aminotransferase, mitochondrial OS=Sus scrofa OX=9823 GN=GOT2 PE=1 SV=2	4	1	1	47.4	other metabolic processes;transport	plasma membrane;other membranes;mitochondrion	other molecular function	Pf00155	396968	GOT2	P00506; Q29230; ssc:396968																0
Q6GEH7	Probable glucose uptake protein GlcU OS=Staphylococcus aureus (strain MRSA252) OX=282458 GN=glcU PE=3 SV=1	9	1	1	30.4	transport	plasma membrane;other membranes	transporter activity	Pf06800		glcU	Q6GEH7; sar:SAR2341							91886.3									91886.3

## Sheet: All identified proteins
Table S3: Proteomic studies on MRSA under different treatments
Accession	Description	Coverage [%]	# Peptides	# Unique Peptides	MW [kDa]	Biological Process	Cellular Component	Molecular Function	Pfam IDs	Entrez Gene ID	Gene Symbol	Gene ID	Control_1	Control_2	Control_3	Lysozyme_1	Lysozyme_2	Lysozyme_3	Cefdinir_1	Cefdinir_2	Cefdinir_3	Combination_1	Combination_2	Combination_3	Higher Cefdinir_1	Higher Cefdinir_2	Higher Cefdinir_3	Average_Control	Average_Lysozyme	Average_Cefdinir	Average_Combination	Average_Higher Cefdinir	FC_Cefdinir vs Control	FC_Combination vs Control	FC_Combination vs Cefdinir	FC_Combination vs Lysozyme	p-Cefdinir vs Control	p_Combination vs Control	p_Combination vs Cefdinir	p_Combination vs Lysozyme
Q2YSB4	Elongation factor G OS=Staphylococcus aureus (strain bovine RF122 / ET3-1) OX=273036 GN=fusA PE=3 SV=3	80	58	58	76.6	protein metabolism;other metabolic processes	other cell component	nucleic acid binding activity;other molecular function	Pf00009, Pf00679, Pf03144, Pf03764, Pf14492		fusA	Q2YSB4; sab:SAB0498	8.53961e+08	8.16221e+08	8.52839e+08	1.05235e+09	9.05821e+08	9.31712e+08	1.24913e+09	1.12241e+09	1.17487e+09	1.34122e+09	1.19039e+09	1.16973e+09	1.12337e+09	1.08423e+09	9.79975e+08	8.41007e+08	9.63294e+08	1.18214e+09	1.23378e+09	1.06252e+09	1.40562	1.46703	1.04369	1.28079	0.000922589	0.00209783	0.473718	0.0184512
P63433	Aconitate hydratase A OS=Staphylococcus aureus (strain Mu50 / ATCC 700699) OX=158878 GN=acnA PE=3 SV=1	71	63	63	98.9	other metabolic processes		nucleic acid binding activity;other molecular function	Pf00330, Pf00694		acnA	P63433; Q99UC8; sav:SAV1350	6.78499e+08	6.86155e+08	6.81144e+08	9.65191e+08	9.33617e+08	9.63476e+08	7.16079e+08	6.74101e+08	7.20139e+08	5.33666e+08	5.75047e+08	5.99156e+08	7.58666e+08	7.44157e+08	7.26263e+08	6.81933e+08	9.54095e+08	7.0344e+08	5.6929e+08	7.43029e+08	1.03154	0.834818	0.809294	0.596681	0.22204	0.00425874	0.00512526	5.93844e-05
Q2FJ97	DNA-directed RNA polymerase subunit beta' OS=Staphylococcus aureus (strain USA300) OX=367830 GN=rpoC PE=3 SV=2	61	74	20	135.3	RNA metabolism OR transcription;other metabolic processes	other cell component	nucleic acid binding activity;other molecular function	Pf00623, Pf04983, Pf04997, Pf04998, Pf05000		rpoC	Q2FJ97; saa:SAUSA300_0528	9.44216e+07	9.87503e+07	8.94508e+07	1.27534e+08	1.2977e+08	1.27763e+08	2.59415e+08	2.75723e+08	2.56873e+08	3.24066e+08	3.20428e+08	3.22368e+08	2.60789e+08	2.73909e+08	2.63294e+08	9.42076e+07	1.28356e+08	2.64003e+08	3.22288e+08	2.65997e+08	2.80236	3.42104	1.22077	2.51089	1.26658e-05	1.53411e-07	0.000628028	1.098e-08
Q932F8	DNA-directed RNA polymerase subunit beta OS=Staphylococcus aureus (strain Mu50 / ATCC 700699) OX=158878 GN=rpoB PE=3 SV=1	57	75	75	133.2	RNA metabolism OR transcription;other metabolic processes	other cell component	nucleic acid binding activity;other molecular function	Pf00562, Pf04560, Pf04561, Pf04563, Pf04565, Pf10385		rpoB	Q932F8; sav:SAV0542	1.53664e+08	1.52003e+08	1.48597e+08	1.80148e+08	1.62481e+08	1.76605e+08	3.49144e+08	3.26034e+08	3.23232e+08	3.486e+08	3.71043e+08	3.76032e+08	2.81734e+08	3.1472e+08	2.98224e+08	1.51422e+08	1.73078e+08	3.32803e+08	3.65225e+08	2.98226e+08	2.19786	2.41198	1.09742	2.11018	2.65041e-05	1.53046e-05	0.0511584	4.34847e-05
Q2FK44	Formate acetyltransferase OS=Staphylococcus aureus (strain USA300) OX=367830 GN=pflB PE=3 SV=1	77	63	39	84.8	other metabolic processes	other cell component	other molecular function	Pf01228, Pf02901		pflB	Q2FK44; saa:SAUSA300_0220	3.58223e+08	3.48001e+08	3.35143e+08	3.13465e+08	2.94258e+08	2.8334e+08	4.93259e+08	4.75045e+08	4.73079e+08	8.21776e+08	8.04958e+08	8.0289e+08	2.14449e+08	4.05496e+08	3.61385e+08	3.47122e+08	2.97021e+08	4.80461e+08	8.09875e+08	3.2711e+08	1.38412	2.33311	1.68562	2.72666	0.000135519	8.42703e-07	3.00967e-06	1.11028e-06
P65424	Probable malate:quinone oxidoreductase 2 OS=Staphylococcus aureus (strain Mu50 / ATCC 700699) OX=158878 GN=mqo2 PE=3 SV=1	76	49	49	56	other metabolic processes		other molecular function	Pf06039		mqo2	P65424; Q99R30; sav:SAV2607	3.43618e+08	3.7249e+08	3.80341e+08	5.11152e+08	5.19544e+08	5.06865e+08	7.26082e+08	7.26657e+08	7.35232e+08	8.18136e+08	8.5211e+08	8.64573e+08	8.29921e+08	8.67125e+08	8.06275e+08	3.65483e+08	5.1252e+08	7.29324e+08	8.44939e+08	8.3444e+08	1.99551	2.31184	1.15852	1.6486	6.05296e-06	1.13203e-05	0.00123426	2.06781e-05
Q8NX96	Bifunctional autolysin OS=Staphylococcus aureus (strain MW2) OX=196620 GN=atl PE=3 SV=1	65	71	4	137.3	cell organization and biogenesis;other metabolic processes	non-structural extracellular	other molecular function	Pf01510, Pf01832, Pf13457		atl	Q8NX96; sam:MW0936	1.049e+09	1.00671e+09	1.00337e+09	1.3926e+09	1.36186e+09	1.36052e+09	5.29534e+08	5.60995e+08	5.44884e+08	3.36873e+08	3.85155e+08	3.88583e+08	7.46147e+08	6.78175e+08	7.2498e+08	1.01969e+09	1.37166e+09	5.45138e+08	3.70204e+08	7.16434e+08	0.534609	0.363053	0.679101	0.269895	1.04228e-05	8.1758e-06	0.00077403	8.98071e-07
Q6GC82	Inosine-5'-monophosphate dehydrogenase OS=Staphylococcus aureus (strain MSSA476) OX=282459 GN=guaB PE=3 SV=1	84	56	35	52.8	other metabolic processes		other molecular function	Pf00478, Pf00571	66838696	guaB	Q6GC82; sas:SAS0366	1.18186e+08	1.12332e+08	1.16944e+08	1.53097e+08	1.58738e+08	1.52968e+08	4.58684e+08	4.87342e+08	5.11005e+08	6.54513e+08	7.12286e+08	6.6991e+08	5.50851e+08	6.4461e+08	5.47668e+08	1.1582e+08	1.54934e+08	4.85677e+08	6.78903e+08	5.81043e+08	4.19336	5.86168	1.39785	4.38188	1.70636e-05	5.39246e-06	0.00109143	7.20625e-06
Q2FZK7	Bifunctional autolysin OS=Staphylococcus aureus (strain NCTC 8325 / PS 47) OX=93061 GN=atl PE=1 SV=1	64	68	1	137.3	cell organization and biogenesis;other metabolic processes	non-structural extracellular	other molecular function	Pf01510, Pf01832, Pf13457	3920394	atl	O32391; P52081; Q2FZK7; Q7WTC6; Q7WY94; Q7WY95; sao:SAOUHSC_00994	2.50038e+06	4.39457e+06	2.41665e+07	5.77986e+06	4.24191e+06	2.91921e+07	4.07452e+06	4.5688e+06	1.20151e+07	2.89712e+06	1.05049e+07	9.58385e+06	4.47536e+06	1.45205e+07	9.87567e+06	1.03538e+07	1.30713e+07	6.88613e+06	7.66196e+06	9.62383e+06	0.665081	0.740013	1.11267	0.586168	0.663279	0.732079	0.836041	0.555607
P64028	Elongation factor Tu OS=Staphylococcus aureus (strain Mu50 / ATCC 700699) OX=158878 GN=tuf PE=3 SV=1	81	32	32	43.1	protein metabolism;other metabolic processes	other cell component	nucleic acid binding activity;other molecular function	Pf00009, Pf03143, Pf03144		tuf	P64028; Q99W61; sav:SAV0548	8.08787e+08	9.10957e+08	8.75582e+08	1.50696e+09	1.61177e+09	1.61182e+09	2.2593e+09	2.0888e+09	2.26369e+09	2.43148e+09	2.44678e+09	2.43927e+09	1.81717e+09	2.06062e+09	1.797e+09	8.65109e+08	1.57685e+09	2.20393e+09	2.43918e+09	1.8916e+09	2.54758	2.8195	1.10674	1.54687	3.26258e-05	8.19513e-07	0.0151762	1.65166e-05
Q5HRK9	DNA-directed RNA polymerase subunit beta' OS=Staphylococcus epidermidis (strain ATCC 35984 / RP62A) OX=176279 GN=rpoC PE=3 SV=1	41	55	1	135.2	RNA metabolism OR transcription;other metabolic processes	other cell component	nucleic acid binding activity;other molecular function	Pf00623, Pf04983, Pf04997, Pf04998, Pf05000		rpoC	Q5HRK9; ser:SERP0184	1000	1000	217692	1.36542e+06	1.07904e+06	1.15469e+06	247920	172717	283565	657590	648274	521375	439715	453982	535538	73230.7	1.19972e+06	234734	609080	476412	3.2054	8.31727	2.59477	0.507686	0.111294	0.00317286	0.00239383	0.00357994
Q5HGH4	Elongation factor Ts OS=Staphylococcus aureus (strain COL) OX=93062 GN=tsf PE=3 SV=1	67	36	36	32.5	protein metabolism;other metabolic processes	other cell component	nucleic acid binding activity	Pf00889		tsf	Q5HGH4; sac:SACOL1276	2.09119e+09	1.71756e+09	2.11516e+09	1.89413e+09	1.70113e+09	1.80052e+09	1.32022e+09	1.10917e+09	1.39877e+09	1.14906e+09	1.22453e+09	1.05855e+09	1.55301e+09	1.26303e+09	1.25595e+09	1.97464e+09	1.79859e+09	1.27605e+09	1.14405e+09	1.35733e+09	0.646221	0.579372	0.896553	0.63608	0.0107815	0.00377508	0.252817	0.000880297
Q2FFY7	Putative dipeptidase SAUSA300_1697 OS=Staphylococcus aureus (strain USA300) OX=367830 GN=SAUSA300_1697 PE=3 SV=1	80	37	37	52.8	protein metabolism		other molecular function	Pf01546			Q2FFY7; saa:SAUSA300_1697	2.43801e+08	2.25626e+08	2.90728e+08	2.29617e+08	2.23117e+08	2.34517e+08	1.86528e+08	1.99139e+08	1.94917e+08	1.57135e+08	2.02711e+08	1.9223e+08	1.6204e+08	1.82021e+08	1.94441e+08	2.53385e+08	2.29084e+08	1.93528e+08	1.84025e+08	1.795e+08	0.763771	0.726268	0.950897	0.803311	0.038728	0.0434518	0.54192	0.0335491
Q7A0N4	Pyruvate kinase OS=Staphylococcus aureus (strain MW2) OX=196620 GN=pyk PE=3 SV=1	72	44	38	63.1	other metabolic processes		kinase activity;other molecular function	Pf00224, Pf00391, Pf02887		pyk	Q7A0N4; sam:MW1641	1.39602e+08	1.26116e+08	1.35418e+08	1.54418e+08	1.5118e+08	1.60855e+08	3.38444e+08	3.49415e+08	3.40467e+08	3.70021e+08	3.83633e+08	3.94915e+08	3.18827e+08	3.40065e+08	3.34139e+08	1.33712e+08	1.55484e+08	3.42775e+08	3.82856e+08	3.3101e+08	2.56354	2.86329	1.11693	2.46235	2.32143e-06	7.08012e-06	0.0072639	7.98699e-06
P41368	Isoleucine--tRNA ligase OS=Staphylococcus aureus OX=1280 GN=ileS PE=3 SV=1	53	56	56	118.8	protein metabolism;RNA metabolism OR transcription;other metabolic processes;other biological processes	other cell component	nucleic acid binding activity;other molecular function	Pf00133, Pf08264, Pf19302		ileS	P41368	5.72033e+07	4.30111e+07	5.09327e+07	6.60125e+07	6.5062e+07	5.97806e+07	2.19193e+08	2.15906e+08	2.10191e+08	2.64877e+08	2.45911e+08	2.48812e+08	1.38895e+08	1.72107e+08	1.56614e+08	5.03824e+07	6.36184e+07	2.15097e+08	2.532e+08	1.55872e+08	4.26928	5.02556	1.17714	3.97998	4.582e-06	9.38069e-06	0.00412872	6.85226e-06
Q6GAV8	Uncharacterized protein SAS0838 OS=Staphylococcus aureus (strain MSSA476) OX=282459 GN=SAS0838 PE=3 SV=1	92	29	29	33.1			other molecular function	Pf01557			Q6GAV8; sas:SAS0838	3.79757e+08	3.21734e+08	3.92536e+08	4.308e+08	4.50109e+08	4.34618e+08	3.33514e+08	3.28888e+08	3.58556e+08	3.76587e+08	3.18808e+08	2.99532e+08	3.53376e+08	3.0536e+08	2.71004e+08	3.64676e+08	4.38509e+08	3.40319e+08	3.31642e+08	3.09913e+08	0.93321	0.909417	0.974504	0.756296	0.361347	0.357431	0.745233	0.0110501
P99161	Transketolase OS=Staphylococcus aureus (strain N315) OX=158879 GN=tkt PE=1 SV=1	59	39	39	72.2	DNA metabolism;other metabolic processes		other molecular function	Pf00456, Pf02779, Pf02780		tkt	P99161; Q99UD4; sau:SA1177	3.15937e+08	2.88986e+08	2.88548e+08	3.18976e+08	3.34087e+08	3.07861e+08	3.93703e+08	3.67596e+08	3.6015e+08	4.0471e+08	3.72129e+08	3.83661e+08	4.52051e+08	4.07704e+08	4.27214e+08	2.97824e+08	3.20308e+08	3.73817e+08	3.86833e+08	4.28989e+08	1.25516	1.29887	1.03482	1.20769	0.00506006	0.00248803	0.403448	0.005489
Q2YSE8	Enolase OS=Staphylococcus aureus (strain bovine RF122 / ET3-1) OX=273036 GN=eno PE=3 SV=1	69	31	31	47.1	other metabolic processes	non-structural extracellular;cytosol;other cell component	other molecular function	Pf00113, Pf03952		eno	Q2YSE8; sab:SAB0732	7.63888e+08	7.41302e+08	5.48813e+08	5.1121e+08	7.08538e+08	6.79303e+08	8.47929e+08	8.16814e+08	8.72345e+08	9.37736e+08	8.94617e+08	8.57272e+08	9.71734e+08	1.00528e+09	9.14531e+08	6.84667e+08	6.33017e+08	8.45696e+08	8.96541e+08	9.63848e+08	1.23519	1.30946	1.06012	1.4163	0.0832194	0.042432	0.146387	0.0160101
P45554	Chaperone protein DnaK OS=Staphylococcus aureus OX=1280 GN=dnaK PE=3 SV=1	60	40	22	66.3	other biological processes		other molecular function	Pf00012		dnaK	P45554	1.10666e+08	1.01753e+08	9.75918e+07	1.41135e+08	1.37461e+08	1.3591e+08	2.15854e+08	2.15221e+08	2.08666e+08	2.42813e+08	2.42501e+08	2.43757e+08	1.93958e+08	1.99086e+08	1.89679e+08	1.03337e+08	1.38169e+08	2.13247e+08	2.43024e+08	1.94241e+08	2.06361	2.35176	1.13964	1.75889	1.65117e-05	3.5345e-06	0.000215489	3.20434e-07
Q2FDQ4	Fructose-bisphosphate aldolase class 1 OS=Staphylococcus aureus (strain USA300) OX=367830 GN=fda PE=3 SV=1	86	34	10	33	other metabolic processes		other molecular function	Pf00274		fda	Q2FDQ4; saa:SAUSA300_2540	3.99194e+08	3.79017e+08	4.41309e+08	4.13128e+08	4.2516e+08	4.44107e+08	3.65027e+08	4.31509e+08	4.00168e+08	4.33303e+08	4.4764e+08	4.89873e+08	3.69417e+08	4.13793e+08	4.21812e+08	4.06507e+08	4.27465e+08	3.98901e+08	4.56939e+08	4.01674e+08	0.981289	1.12406	1.14549	1.06895	0.788816	0.113856	0.0862753	0.200028
Q99UH2	Aerobic glycerol-3-phosphate dehydrogenase OS=Staphylococcus aureus (strain Mu50 / ATCC 700699) OX=158878 GN=glpD PE=3 SV=2	55	42	42	62.3	other metabolic processes	other cell component	other molecular function	Pf01266, Pf16901		glpD	Q99UH2; sav:SAV1302	1.70036e+08	1.72766e+08	1.72536e+08	1.70858e+08	1.57525e+08	1.62665e+08	3.06606e+08	3.46879e+08	2.95035e+08	3.34693e+08	3.63689e+08	4.25208e+08	2.96549e+08	3.11035e+08	3.07993e+08	1.7178e+08	1.63683e+08	3.16173e+08	3.7453e+08	3.05193e+08	1.84057	2.18029	1.18457	2.28815	0.000783343	0.00161335	0.132596	0.00144424
P07944	Beta-lactam-inducible penicillin-binding protein OS=Staphylococcus aureus OX=1280 GN=pbp PE=2 SV=1	58	52	52	76.4	cell cycle OR cell proliferation;cell organization and biogenesis;other metabolic processes;other biological processes	plasma membrane;other membranes	other molecular function	Pf00905, Pf03717, Pf05223		pbp	P07944	2.39492e+08	2.41589e+08	2.28436e+08	2.35022e+08	2.44857e+08	2.3144e+08	2.75712e+08	2.73029e+08	2.72614e+08	3.00809e+08	2.81832e+08	2.94115e+08	3.12162e+08	3.10349e+08	3.18858e+08	2.36506e+08	2.37106e+08	2.73785e+08	2.92252e+08	3.1379e+08	1.15762	1.23571	1.06745	1.23258	0.00088518	0.00127102	0.0306841	0.00129495
P99062	Adenylate kinase OS=Staphylococcus aureus (strain N315) OX=158879 GN=adk PE=1 SV=1	92	29	29	24	other metabolic processes	other cell component	kinase activity;other molecular function	Pf00406, Pf05191		adk	P99062; Q99S40; sau:SA2027	4.5981e+08	4.04761e+08	4.50824e+08	4.58194e+08	4.50718e+08	4.33618e+08	3.71734e+08	3.65458e+08	3.46559e+08	3.25818e+08	3.52119e+08	3.23122e+08	3.33644e+08	3.36436e+08	3.27743e+08	4.38465e+08	4.4751e+08	3.6125e+08	3.33686e+08	3.32608e+08	0.823898	0.761033	0.923698	0.74565	0.0143841	0.00568624	0.0823276	0.000638993
P99108	Cell division protein FtsZ OS=Staphylococcus aureus (strain N315) OX=158879 GN=ftsZ PE=1 SV=1	71	27	14	41	cell cycle OR cell proliferation;cell organization and biogenesis	other cell component	other molecular function	Pf00091, Pf12327		ftsZ	P45498; P99108; sau:SA1029	8.13103e+07	7.66649e+07	8.69568e+07	8.78966e+07	8.73089e+07	1.06345e+08	2.27819e+08	2.27873e+08	2.33267e+08	2.48235e+08	2.54805e+08	2.32991e+08	1.80895e+08	2.01861e+08	1.78777e+08	8.1644e+07	9.38501e+07	2.29653e+08	2.45344e+08	1.87178e+08	2.81286	3.00504	1.06832	2.61421	1.83001e-06	2.11252e-05	0.0794884	7.26617e-05
Q6GB77	Protein translocase subunit SecA 1 OS=Staphylococcus aureus (strain MSSA476) OX=282459 GN=secA1 PE=3 SV=1	48	43	23	95.9	transport	plasma membrane;other membranes;other cell component	transporter activity;other molecular function	Pf01043, Pf02810, Pf07516, Pf07517		secA1	Q6GB77; sas:SAS0718	3.7026e+07	3.30638e+07	3.05978e+07	3.84226e+07	4.23651e+07	3.63116e+07	7.83852e+07	8.53967e+07	7.72615e+07	8.47406e+07	8.41083e+07	8.5839e+07	5.25763e+07	6.18916e+07	5.91946e+07	3.35625e+07	3.90331e+07	8.03478e+07	8.4896e+07	5.78875e+07	2.39397	2.52949	1.05661	2.17497	0.000121116	1.21087e-05	0.154527	1.55328e-05
A8Z117	Arginine--tRNA ligase OS=Staphylococcus aureus (strain USA300 / TCH1516) OX=451516 GN=argS PE=3 SV=1	52	35	35	62.3	protein metabolism;RNA metabolism OR transcription;other metabolic processes	other cell component	other molecular function	Pf00750, Pf03485, Pf05746		argS	A8Z117; sax:USA300HOU_0613	9.9473e+07	8.61466e+07	1.02902e+08	1.26553e+08	1.16851e+08	1.3496e+08	1.01832e+08	1.10164e+08	1.1769e+08	1.22347e+08	1.40386e+08	1.27232e+08	1.2798e+08	1.3151e+08	1.26839e+08	9.61738e+07	1.26121e+08	1.09895e+08	1.29988e+08	1.28776e+08	1.14268	1.3516	1.18283	1.03066	0.116174	0.0103857	0.0467834	0.63377
Q5HJ48	Lipase 2 OS=Staphylococcus aureus (strain COL) OX=93062 GN=lip2 PE=3 SV=2	60	40	39	76.3	other metabolic processes	non-structural extracellular	other molecular function	Pf04650		lip2	Q5HIX5; Q5HJ48; sac:SACOL0317; sac:SACOL0390	3.50334e+08	3.62589e+08	4.14522e+08	4.84618e+08	4.85495e+08	5.67594e+08	1.47669e+08	1.65466e+08	1.81884e+08	5.05714e+07	8.37128e+07	7.32242e+07	2.96925e+08	2.72701e+08	2.65487e+08	3.75815e+08	5.12569e+08	1.65006e+08	6.91695e+07	2.78371e+08	0.439062	0.184052	0.419193	0.134947	0.000664641	0.000152854	0.00232097	0.000109663
Q5HE97	ATP synthase subunit beta OS=Staphylococcus aureus (strain COL) OX=93062 GN=atpD PE=3 SV=1	65	28	28	51.4	other metabolic processes;transport	plasma membrane;other membranes	transporter activity;other molecular function	Pf00006, Pf02874		atpD	Q5HE97; sac:SACOL2095	8.42166e+07	9.06153e+07	8.53863e+07	8.18323e+07	1.41242e+08	9.20673e+07	2.10044e+08	2.25054e+08	2.1456e+08	2.99791e+08	2.65265e+08	2.77407e+08	2.42835e+08	2.24126e+08	2.15302e+08	8.67394e+07	1.05047e+08	2.16553e+08	2.80821e+08	2.27421e+08	2.49659	3.23753	1.29678	2.67329	1.16972e-05	4.67419e-05	0.00434502	0.00110218
Q5HF97	Trigger factor OS=Staphylococcus aureus (strain COL) OX=93062 GN=tig PE=3 SV=1	69	33	2	48.6	cell cycle OR cell proliferation;transport;other biological processes	other cell component	other molecular function	Pf00254, Pf05697, Pf05698		tig	Q5HF97; sac:SACOL1722	8.17241e+08	8.12607e+08	7.67697e+08	7.70439e+08	7.91677e+08	7.33075e+08	6.59183e+08	6.21119e+08	6.17564e+08	6.31663e+08	6.326e+08	6.37652e+08	7.05194e+08	6.77442e+08	7.05854e+08	7.99182e+08	7.65063e+08	6.32622e+08	6.33972e+08	6.96164e+08	0.791587	0.793276	1.00213	0.828652	0.00128674	0.000485411	0.924871	0.00160161
Q2FJ70	3-hexulose-6-phosphate synthase OS=Staphylococcus aureus (strain USA300) OX=367830 GN=SAUSA300_0555 PE=3 SV=1	77	17	16	22.4	other metabolic processes		other molecular function	Pf00215			Q2FJ70; saa:SAUSA300_0555	3.86825e+08	4.69892e+08	4.60623e+08	4.62632e+08	4.64972e+08	5.60782e+08	3.17807e+08	3.68037e+08	3.43368e+08	2.28073e+08	2.37152e+08	2.89101e+08	3.96108e+08	3.19965e+08	3.4693e+08	4.39113e+08	4.96128e+08	3.43071e+08	2.51442e+08	3.54334e+08	0.78128	0.572613	0.732917	0.506808	0.0329096	0.00443386	0.0185827	0.00285159
Q6GAU2	3-oxoacyl-[acyl-carrier-protein] synthase 2 OS=Staphylococcus aureus (strain MSSA476) OX=282459 GN=fabF PE=3 SV=1	63	24	24	43.7	other metabolic processes		other molecular function	Pf00109, Pf02801		fabF	Q6GAU2; sas:SAS0854	1.86978e+08	1.85843e+08	2.22286e+08	1.95095e+08	2.00113e+08	2.07734e+08	1.57715e+08	1.69683e+08	1.68636e+08	1.71744e+08	1.81082e+08	1.70561e+08	1.79868e+08	1.84356e+08	1.76102e+08	1.98369e+08	2.00981e+08	1.65345e+08	1.74462e+08	1.80109e+08	0.83352	0.879482	1.05514	0.868054	0.0582309	0.126495	0.146601	0.00588697
Q6GG30	Trigger factor OS=Staphylococcus aureus (strain MRSA252) OX=282458 GN=tig PE=3 SV=1	69	32	1	48.6	cell cycle OR cell proliferation;transport;other biological processes	other cell component	other molecular function	Pf00254, Pf05697, Pf05698		tig	Q6GG30; sar:SAR1755	1000	129565	1000	1000	1000	1000	126119	143603	1000	160943	165993	280723	213354	171146	157436	43855	1000	90240.6	202553	180645	2.0577	4.61869	2.24459	202.553	0.496429	0.0521611	0.132358	0.00672954
Q6GEV0	Fructose-bisphosphate aldolase OS=Staphylococcus aureus (strain MRSA252) OX=282458 GN=fba PE=3 SV=1	64	19	13	30.8	other metabolic processes		other molecular function	Pf01116	66840331	fba	Q6GEV0; sar:SAR2213	7.54923e+08	7.23641e+08	7.61342e+08	7.62059e+08	8.09826e+08	7.5291e+08	6.616e+08	6.35637e+08	6.70558e+08	5.79966e+08	6.38932e+08	5.93314e+08	6.75931e+08	7.11872e+08	6.34702e+08	7.46635e+08	7.74932e+08	6.55932e+08	6.04071e+08	6.74168e+08	0.878517	0.809057	0.920936	0.779515	0.00441796	0.00259829	0.0663535	0.00243392
Q6GJE1	Glutamate--tRNA ligase OS=Staphylococcus aureus (strain MRSA252) OX=282458 GN=gltX PE=3 SV=1	64	31	1	56.3	protein metabolism;RNA metabolism OR transcription;other metabolic processes	other cell component	nucleic acid binding activity;other molecular function	Pf00749, Pf19269		gltX	Q6GJE1; sar:SAR0531	8.79147e+07	8.40809e+07	1.08995e+08	9.40392e+07	1.00151e+08	1.12278e+08	1.09668e+08	1.25354e+08	1.29093e+08	1.35335e+08	1.49244e+08	1.51488e+08	1.35328e+08	1.51109e+08	1.41118e+08	9.36636e+07	1.02156e+08	1.21372e+08	1.45355e+08	1.42518e+08	1.29583	1.55189	1.1976	1.42288	0.0470166	0.00502474	0.0372034	0.00421906
P68824	Triosephosphate isomerase OS=Staphylococcus aureus (strain MW2) OX=196620 GN=tpiA PE=3 SV=1	85	27	3	27.2	other metabolic processes	other cell component	other molecular function	Pf00121		tpiA	P68824; Q9Z5C3; sam:MW0736	7.436e+08	7.61338e+08	7.24629e+08	5.25825e+08	5.64542e+08	5.45119e+08	5.29232e+08	4.69943e+08	4.98933e+08	5.44783e+08	5.35139e+08	4.97983e+08	4.15505e+08	4.7218e+08	4.52743e+08	7.43189e+08	5.45162e+08	4.99369e+08	5.25968e+08	4.46809e+08	0.671928	0.707718	1.05327	0.964793	0.000266683	0.000257314	0.298551	0.349293
Q2G0P5	ATP-dependent Clp protease ATP-binding subunit ClpC OS=Staphylococcus aureus (strain NCTC 8325 / PS 47) OX=93061 GN=clpC PE=1 SV=1	46	39	35	91	stress response		other molecular function	Pf00004, Pf02861, Pf07724, Pf10431, Pf17871	3920417	clpC	Q2G0P5; sao:SAOUHSC_00505	5.76522e+07	6.87937e+07	6.06435e+07	6.04402e+07	7.27729e+07	6.50039e+07	1.03219e+08	1.0534e+08	1.04611e+08	1.29723e+08	1.22233e+08	1.33146e+08	1.01324e+08	1.06783e+08	1.07128e+08	6.23631e+07	6.60723e+07	1.0439e+08	1.28367e+08	1.05079e+08	1.67391	2.05838	1.22969	1.94283	0.000242481	0.000141019	0.0018666	0.000208664
Q5HEI2	77 kDa membrane protein OS=Staphylococcus aureus (strain COL) OX=93062 GN=SACOL2002 PE=3 SV=1	48	50	43	77		plasma membrane;other membranes		Pf03642			Q5HEI2; sac:SACOL2002	1.46661e+09	1.54238e+09	1.42919e+09	2.0577e+09	2.13442e+09	1.96809e+09	7.49882e+08	7.52652e+08	7.04073e+08	3.5805e+08	4.30851e+08	4.4722e+08	1.33157e+09	1.01334e+09	1.17671e+09	1.47939e+09	2.0534e+09	7.35536e+08	4.12041e+08	1.17388e+09	0.497188	0.27852	0.560191	0.200663	3.54849e-05	1.58138e-05	0.000513824	7.6883e-06
P0A0B6	Alkyl hydroperoxide reductase C OS=Staphylococcus aureus (strain MW2) OX=196620 GN=ahpC PE=3 SV=1	97	25	23	21	stress response;other biological processes	other cell component	other molecular function	Pf00578, Pf10417		ahpC	P0A0B6; Q53647; sam:MW0357	8.64207e+08	8.87671e+08	1.237e+09	8.13332e+08	1.0637e+09	1.08083e+09	9.7886e+08	1.035e+09	1.09348e+09	9.48663e+08	1.14184e+09	1.17754e+09	1.18656e+09	1.20482e+09	1.18095e+09	9.96292e+08	9.85955e+08	1.03578e+09	1.08935e+09	1.19077e+09	1.03963	1.0934	1.05172	1.10486	0.767878	0.54247	0.532051	0.407914
Q2YWS3	Glucose-6-phosphate isomerase OS=Staphylococcus aureus (strain bovine RF122 / ET3-1) OX=273036 GN=pgi PE=3 SV=1	58	28	28	49.8	other metabolic processes	other cell component	other molecular function	Pf00342		pgi	Q2YWS3; sab:SAB0830	3.29393e+08	3.55755e+08	3.68087e+08	3.27538e+08	3.77445e+08	3.79502e+08	3.40077e+08	3.78879e+08	3.71804e+08	3.4588e+08	3.53904e+08	3.37616e+08	3.94974e+08	4.13989e+08	3.90904e+08	3.51078e+08	3.61495e+08	3.63586e+08	3.458e+08	3.99956e+08	1.03563	0.984966	0.95108	0.956583	0.490859	0.69093	0.237734	0.423585
Q2FWZ0	Aspartyl/glutamyl-tRNA(Asn/Gln) amidotransferase subunit B OS=Staphylococcus aureus (strain NCTC 8325 / PS 47) OX=93061 GN=gatB PE=3 SV=1	69	30	30	53.6	protein metabolism;RNA metabolism OR transcription;other metabolic processes		other molecular function	Pf02637, Pf02934	3921188	gatB	Q2FWZ0; sao:SAOUHSC_02116	1.2582e+08	1.17212e+08	1.14485e+08	1.44528e+08	1.42521e+08	1.40767e+08	1.61769e+08	1.58841e+08	1.72164e+08	1.67363e+08	1.82522e+08	1.92705e+08	1.78569e+08	1.89616e+08	1.88755e+08	1.19172e+08	1.42605e+08	1.64258e+08	1.80863e+08	1.85646e+08	1.37832	1.51766	1.10109	1.26828	0.00104149	0.00160763	0.119213	0.00678881
Q2FG06	Formate--tetrahydrofolate ligase OS=Staphylococcus aureus (strain USA300) OX=367830 GN=fhs PE=3 SV=1	57	30	3	59.8	other metabolic processes		other molecular function	Pf01268		fhs	Q2FG06; saa:SAUSA300_1678	6.18692e+07	6.97584e+07	6.29671e+07	9.27353e+07	8.19161e+07	6.97853e+07	1.63634e+08	1.6942e+08	1.73532e+08	1.78087e+08	1.78202e+08	1.73895e+08	1.85862e+08	1.74491e+08	1.57441e+08	6.48649e+07	8.14789e+07	1.68862e+08	1.76728e+08	1.72598e+08	2.60329	2.72455	1.04658	2.169	1.04379e-05	2.49981e-06	0.0699134	0.000148833
Q6GJ63	Alcohol dehydrogenase OS=Staphylococcus aureus (strain MRSA252) OX=282458 GN=adh PE=3 SV=1	88	30	26	36			other molecular function	Pf00107, Pf08240	66838896	adh	Q6GJ63; sar:SAR0613	3.1512e+08	2.87039e+08	3.276e+08	7.64524e+07	9.50198e+07	9.3086e+07	3.25958e+08	3.41414e+08	3.44375e+08	4.44211e+08	4.64759e+08	4.73064e+08	1.17687e+08	2.02051e+08	2.00586e+08	3.09919e+08	8.81861e+07	3.37249e+08	4.60678e+08	1.73441e+08	1.08818	1.48644	1.36599	5.22393	0.108775	0.000515626	0.000278205	3.6347e-06
Q2YSF0	Triosephosphate isomerase OS=Staphylococcus aureus (strain bovine RF122 / ET3-1) OX=273036 GN=tpiA PE=3 SV=1	79	25	1	27.3	other metabolic processes	other cell component	other molecular function	Pf00121		tpiA	Q2YSF0; sab:SAB0730	405944	467532	380874	1000	373899	384893	197215	297630	262529	256636	1000	240169	209773	204565	1000	418117	253264	252458	165935	138446	0.603797	0.396863	0.657277	0.655185	0.0132926	0.0434774	0.379641	0.593582
Q6GEJ8	50S ribosomal protein L6 OS=Staphylococcus aureus (strain MRSA252) OX=282458 GN=rplF PE=3 SV=1	81	22	22	19.8	protein metabolism;other metabolic processes	translational apparatus;other cell component	nucleic acid binding activity;other molecular function	Pf00347		rplF	Q6GEJ8; sar:SAR2320	3.43255e+08	3.37131e+08	4.01337e+08	3.91038e+08	4.00128e+08	4.16489e+08	3.76154e+08	4.34215e+08	4.26517e+08	4.67035e+08	5.17142e+08	4.79141e+08	4.18356e+08	4.64533e+08	4.39799e+08	3.60574e+08	4.02552e+08	4.12296e+08	4.87773e+08	4.40896e+08	1.14344	1.35277	1.18307	1.2117	0.13197	0.00747433	0.0331739	0.00716479
P63335	6-phosphogluconate dehydrogenase, decarboxylating OS=Staphylococcus aureus (strain MW2) OX=196620 GN=gnd PE=3 SV=1	69	31	31	51.8	other metabolic processes		other molecular function	Pf00393, Pf03446		gnd	P63335; Q99TY2; sam:MW1464	1.5138e+08	1.62907e+08	1.75867e+08	1.72252e+08	1.52841e+08	1.76139e+08	2.60637e+08	2.73252e+08	2.65801e+08	3.07634e+08	3.09013e+08	3.13189e+08	3.4033e+08	3.31377e+08	3.01256e+08	1.63384e+08	1.67077e+08	2.66563e+08	3.09945e+08	3.24321e+08	1.63151	1.89703	1.16275	1.8551	0.000204803	3.56868e-05	0.000419892	4.23564e-05
Q5HCV0	L-lactate dehydrogenase 2 OS=Staphylococcus aureus (strain COL) OX=93062 GN=ldh2 PE=1 SV=1	64	20	20	34.4	other metabolic processes	other cell component	other molecular function	Pf00056, Pf02866		ldh2	Q5HCV0; sac:SACOL2618	5.09481e+08	4.19908e+08	4.57597e+08	3.06332e+08	2.54297e+08	2.46983e+08	4.76265e+08	4.23247e+08	4.3483e+08	5.12766e+08	4.84175e+08	4.83033e+08	3.97137e+08	4.39842e+08	3.88287e+08	4.62329e+08	2.69204e+08	4.44781e+08	4.93325e+08	4.08422e+08	0.962044	1.06704	1.10914	1.83253	0.596432	0.326225	0.0612265	0.000441776
P66013	Alkyl hydroperoxide reductase subunit F OS=Staphylococcus aureus (strain MW2) OX=196620 GN=ahpF PE=3 SV=1	60	26	26	54.7	stress response		other molecular function	Pf07992, Pf13192		ahpF	P66013; Q99WJ7; sam:MW0356	1.64538e+08	1.68857e+08	1.49841e+08	1.69158e+08	1.68746e+08	1.51614e+08	2.01637e+08	1.91061e+08	1.87461e+08	2.41081e+08	2.00969e+08	1.8782e+08	2.01831e+08	1.88981e+08	1.96111e+08	1.61079e+08	1.63172e+08	1.93387e+08	2.09957e+08	1.95641e+08	1.20057	1.30344	1.08568	1.28672	0.0107065	0.0453945	0.373993	0.0515191
Q2FZL3	Staphopain B OS=Staphylococcus aureus (strain NCTC 8325 / PS 47) OX=93061 GN=sspB PE=1 SV=1	53	28	28	44.5	protein metabolism	non-structural extracellular	other molecular function	Pf05543, Pf14731	3920388	sspB	Q2FZL3; Q70UQ8; Q70UQ9; Q9EYW7; sao:SAOUHSC_00987	9.46591e+08	9.45174e+08	8.84203e+08	9.49938e+08	8.22503e+08	8.58837e+08	1.98885e+08	1.94373e+08	1.87681e+08	7.3369e+07	9.25046e+07	9.03732e+07	3.42857e+08	2.7847e+08	3.48709e+08	9.25323e+08	8.77093e+08	1.93646e+08	8.54156e+07	3.23345e+08	0.209274	0.0923089	0.441091	0.0973848	3.91257e-06	2.53507e-06	9.50593e-05	3.26401e-05
Q6GFX6	Formate--tetrahydrofolate ligase OS=Staphylococcus aureus (strain MRSA252) OX=282458 GN=fhs PE=3 SV=1	55	28	1	59.8	other metabolic processes		other molecular function	Pf01268		fhs	Q6GFX6; sar:SAR1810	674255	720201	602203	552536	1000	1.3247e+06	645391	1000	1000	1000	115592	143043	318151	125535	1000	665553	626080	215797	86545.1	148229	0.324237	0.130035	0.401049	0.138233	0.107521	0.000474292	0.58705	0.235066
Q2FDV8	ATP-dependent Clp protease ATP-binding subunit ClpL OS=Staphylococcus aureus (strain USA300) OX=367830 GN=clpL PE=3 SV=1	61	30	30	77.8			other molecular function	Pf00004, Pf07724, Pf10431, Pf17871		clpL	Q2FDV8; saa:SAUSA300_2486	8.04969e+06	8.22212e+06	6.25977e+06	8.08286e+06	1.11405e+07	6.93421e+06	3.53713e+07	4.03631e+07	3.86682e+07	3.79056e+07	3.48239e+07	3.58566e+07	1.59782e+07	2.33479e+07	1.9086e+07	7.51053e+06	8.71917e+06	3.81342e+07	3.61953e+07	1.94707e+07	5.07744	4.81928	0.949157	4.15123	4.32777e-05	1.29268e-05	0.323361	5.91643e-05
A7WXP7	L-lactate dehydrogenase 1 OS=Staphylococcus aureus (strain Mu3 / ATCC 700698) OX=418127 GN=ldh1 PE=3 SV=1	66	21	21	34.5	other metabolic processes	other cell component	other molecular function	Pf00056, Pf02866		ldh1	A7WXP7; saw:SAHV_0240	2.72614e+08	2.59303e+08	2.69598e+08	9.60953e+07	1.03886e+08	1.16107e+08	3.1121e+08	2.95887e+08	3.09392e+08	3.56178e+08	3.56207e+08	3.47391e+08	2.03533e+08	2.57074e+08	2.51914e+08	2.67172e+08	1.05363e+08	3.05496e+08	3.53259e+08	2.37507e+08	1.14344	1.32221	1.15634	3.35278	0.003675	6.59437e-05	0.00107568	2.86017e-06
Q2FHG9	Translation initiation factor IF-2 OS=Staphylococcus aureus (strain USA300) OX=367830 GN=infB PE=3 SV=1	40	26	26	77.8	protein metabolism;other metabolic processes	other cell component	nucleic acid binding activity;other molecular function	Pf00009, Pf04760, Pf11987		infB	Q2FHG9; saa:SAUSA300_1162	8.65619e+06	9.30998e+06	9.75074e+06	1.16821e+07	1.3489e+07	1.3576e+07	8.83092e+07	5.85932e+07	5.56328e+07	6.95942e+07	6.63925e+07	7.47447e+07	4.16751e+07	5.03235e+07	4.55415e+07	9.23897e+06	1.29157e+07	6.75117e+07	7.02438e+07	4.58467e+07	7.30728	7.60299	1.04047	5.43863	0.00504932	1.55314e-05	0.81129	2.17681e-05
Q5HFU7	30S ribosomal protein S1 OS=Staphylococcus aureus (strain COL) OX=93062 GN=rpsA PE=3 SV=1	76	27	27	43.3		translational apparatus;other cell component	nucleic acid binding activity	Pf00575		rpsA	Q5HFU7; sac:SACOL1516	9.68308e+07	9.23977e+07	9.05855e+07	1.2692e+08	1.13463e+08	1.08923e+08	2.23205e+08	2.21261e+08	2.19791e+08	2.49296e+08	2.31069e+08	2.36008e+08	1.78625e+08	2.04139e+08	1.79502e+08	9.32713e+07	1.16436e+08	2.21419e+08	2.38791e+08	1.87422e+08	2.37392	2.56018	1.07846	2.05084	4.33679e-07	1.44762e-05	0.0348332	9.02532e-05
P0A038	Glyceraldehyde-3-phosphate dehydrogenase OS=Staphylococcus aureus OX=1280 GN=gapA PE=3 SV=1	75	24	24	36.3	other metabolic processes;transport;other biological processes	other cell component	other molecular function	Pf00044, Pf02800		gapA	P0A038; Q9Z5C5	1.21079e+09	1.13871e+09	1.08874e+09	9.78488e+08	8.82986e+08	8.56275e+08	9.27012e+08	8.71398e+08	8.67799e+08	9.3239e+08	9.89268e+08	9.83005e+08	9.22217e+08	9.4023e+08	1.00118e+09	1.14608e+09	9.05916e+08	8.88736e+08	9.68221e+08	9.54541e+08	0.775457	0.84481	1.08944	1.06878	0.00308044	0.0110276	0.0390671	0.205327
Q5HF90	Threonine--tRNA ligase OS=Staphylococcus aureus (strain COL) OX=93062 GN=thrS PE=3 SV=1	47	31	31	74.4	protein metabolism;RNA metabolism OR transcription;other metabolic processes	other cell component	nucleic acid binding activity;other molecular function	Pf00587, Pf02824, Pf03129, Pf07973		thrS	Q5HF90; sac:SACOL1729	9.35838e+07	1.13123e+08	8.88491e+07	1.07889e+08	1.12452e+08	1.09523e+08	1.5578e+08	1.85246e+08	1.58077e+08	2.23778e+08	1.88118e+08	1.8714e+08	1.39508e+08	1.61737e+08	1.51015e+08	9.85185e+07	1.09955e+08	1.66368e+08	1.99678e+08	1.50754e+08	1.68869	2.02681	1.20022	1.81601	0.00486516	0.00202996	0.0953986	0.00177976
[truncated: 782 more rows]

## Sheet: Lysozyme vs control
Table S3: Proteomic studies on MRSA under different treatments
[truncated: 111 more rows]

## Sheet: 0.5 Cefdinir vs control
Table S3: Proteomic studies on MRSA under different treatments
[truncated: 218 more rows]

## Sheet: Combination vs lysozyme
Table S3: Proteomic studies on MRSA under different treatments
[truncated: 542 more rows]

## Sheet: Combination vs 0.5 Cefdinir
Table S3: Proteomic studies on MRSA under different treatments
[truncated: 102 more rows]

## Sheet: high Cefdinir vs 0.5 Cefdinir
Table S3: Proteomic studies on MRSA under different treatments
[truncated: 75 more rows]
